# Supplementary material for: Crystal structure and Hirshfeld surface analysis of a new polymorph of chlorido­bis­(1,10-phenan­throline-κ2N,N′)copper(II) perchlorate
Source: Acta Crystallogr E Crystallogr Commun. 2025 Jan 14;81(Pt 2):140–3. doi: 10.1107/S2056989025000209 (PMC11799794; doi:10.1107/S2056989025000209)
Supplement: Supplementary file 1 [file e-81-00140-sup1.cif]

##############################################################################
#                                                                            #
# This CIF contains the data in a paper accepted for publication in          #
# Acta Crystallographica Section E. It conforms to the requirements of       #
# Notes for Authors for Acta Crystallographica Section E, and has been       #
# peer reviewed under the auspices of the IUCr Commission on Journals.       #
#                                                                            #
# Full details of the Crystallographic Information File format               #
# are given in the paper "The Crystallographic Information File (CIF):       #
# a New Standard Archive File for Crystallography" by S. R. Hall, F. H.      #
# Allen and I. D. Brown [Acta Cryst. (1991), A47, 655-685].                  #
#                                                                            #
# The current version of the core CIF dictionary is obtainable from          #
# ftp://ftp.iucr.org/pub/cif_core.dic.                                       #
#                                                                            #
# Software is freely available for graphical display of the structure(s)     #
# in this CIF. For information consult the CIF software page                 #
# http://www.iucr.org/resources/cif/software.                                #
#                                                                            #
# This file may be used for bona fide research purposes within the           #
# scientific community so long as proper attribution is given to the journal # 
# article from which it was obtained.                                        #
#                                                                            #
##############################################################################
data_I
_audit_creation_method     'SHELXL-2018/3'
_journal_date_recd_electronic     2024-11-20
_journal_date_accepted     2025-01-09
_journal_name_full     'Acta Crystallographica, Section E'
_journal_year     2025
_journal_volume     81
_journal_issue      1
_journal_page_first     0
_journal_page_last     0
_journal_paper_category     GM
_journal_paper_doi     10.1107/S2056989025000209
_journal_coeditor_code     WM5744
_publ_contact_author_name     'Maksym O. Plutenko'
_publ_contact_author_address
;
Department of Chemistry, National Taras Shevchenko University, Volodymyrska
Street 64, 01601 Kyiv,
Ukraine
;
_publ_contact_author_email     'plutenkom@gmail.com'
_publ_contact_author_fax     ?
_publ_contact_author_phone     ?
_publ_section_title
;
Crystal structure and Hirshfeld surface analysis of a new polymorph of
chloridobis(1,10-phenanthroline-\k^2^<i>N</i>,<i>N</i>')copper(II) perchlorate
;
_publ_section_title_footnote     .
loop_
    _publ_author_name
    _publ_author_footnote
    _publ_author_address
    'Plutenko, Maksym O.' .
;
Department of Chemistry, National Taras Shevchenko University, Volodymyrska
Street 64, 01601 Kyiv,
Ukraine
;
    'Vynohradov, Oleksandr S.' .
;
Department of Chemistry, National Taras Shevchenko University, Volodymyrska
Street 64, 01601 Kyiv,
Ukraine
;
    'Haukka, Matti' .
;
Department of Chemistry, University of Jyv\"askyl\"a, PO Box 35,
 Jyv\"askyl\"a,
FI-40014,
Finland
;
    'Golenya, Irina A.' .
;
Department of Chemistry, National Taras Shevchenko University, Volodymyrska
Street 64, 01601 Kyiv,
Ukraine
;
    'Gaidai, Snizhana V.' .
;
Department of Chemistry, National Taras Shevchenko University, Volodymyrska
Street 64, 01601 Kyiv,
Ukraine
;
_publ_section_synopsis
;
Structure analysis of the title compound revealed a second polymorph (space
group <i>C</i>2/<i>c</i>, <i>Z</i> = 4) with composition
[CuCl(C~12~H~8~N~2~)~2~]^+^ClO~4~^-^. Both the cation and anion in this
polymorph exhibit point group symmetry 2.
;
_chemical_name_systematic
;
Chloridobis(1,10-phenanthroline-\k^2^<i>N</i>,<i>N</i>')copper(II) perchlorate
;
_chemical_name_common     ?
_chemical_formula_moiety     'C24 H16 Cl Cu N4, Cl O4'
_chemical_formula_sum     'C24 H16 Cl2 Cu N4 O4'
_chemical_formula_iupac     '[Cu Cl (C12 H8 N2)2] (Cl O4)'
_chemical_formula_weight     558.85
_chemical_melting_point     ?
_space_group_crystal_system     monoclinic
_space_group_name_H-M_alt     'C 2/c'
_space_group_name_Hall     '-C 2yc'
loop_
    _space_group_symop_operation_xyz
    'x, y, z'
    '-x, y, -z+1/2'
    'x+1/2, y+1/2, z'
    '-x+1/2, y+1/2, -z+1/2'
    '-x, -y, -z'
    'x, -y, z-1/2'
    '-x+1/2, -y+1/2, -z'
    'x+1/2, -y+1/2, z-1/2'
_cell_length_a     15.7143(5)
_cell_length_b     11.6386(4)
_cell_length_c     13.0138(5)
_cell_angle_alpha     90
_cell_angle_beta     115.227(2)
_cell_angle_gamma     90
_cell_volume     2153.12(13)
_cell_formula_units_Z     4
_cell_measurement_reflns_used     1037
_cell_measurement_theta_min     3.06
_cell_measurement_theta_max     27.48
_cell_measurement_temperature     120(2)
_exptl_crystal_description     block
_exptl_crystal_colour     green
_exptl_crystal_size_max     0.130
_exptl_crystal_size_mid     0.125
_exptl_crystal_size_min     0.094
_exptl_crystal_density_diffrn     1.724
_exptl_crystal_density_meas     ?
_exptl_crystal_density_method     ?
_exptl_crystal_F_000     1132
_exptl_absorpt_coefficient_mu     1.306
_exptl_absorpt_correction_type     multi-scan
_exptl_absorpt_process_details
;
(SADABS; Krause <i>et al.</i>,  2015)
;
_exptl_absorpt_correction_T_min     0.6419
_exptl_absorpt_correction_T_max     0.8798
_diffrn_ambient_temperature     120(2)
_diffrn_radiation_type     MoK\a
_diffrn_radiation_wavelength     0.71073
_diffrn_radiation_source     'fine-focus sealed tube'
_diffrn_measurement_device_type     'Nonius KappaCCD'
_diffrn_measurement_method     '\f scans and \w scans with \k offset'
_diffrn_detector_area_resol_mean     9
_diffrn_reflns_number     21362
_diffrn_reflns_av_R_equivalents     0.0503
_diffrn_reflns_av_unetI/netI     0.0325
_diffrn_reflns_theta_min     2.262
_diffrn_reflns_theta_max     27.531
_diffrn_reflns_theta_full     25.242
_diffrn_measured_fraction_theta_max     0.995
_diffrn_measured_fraction_theta_full     0.995
_diffrn_reflns_limit_h_min     -20
_diffrn_reflns_limit_h_max     20
_diffrn_reflns_limit_k_min     -15
_diffrn_reflns_limit_k_max     15
_diffrn_reflns_limit_l_min     -16
_diffrn_reflns_limit_l_max     16
_refine_special_details     ?
_reflns_number_total     2471
_reflns_number_gt     1947
_reflns_threshold_expression     'I > 2\s(I)'
_refine_ls_structure_factor_coef     Fsqd
_refine_ls_matrix_type     full
_refine_ls_R_factor_all     0.0614
_refine_ls_R_factor_gt     0.0439
_refine_ls_wR_factor_gt     0.0965
_refine_ls_wR_factor_ref     0.1049
_refine_ls_goodness_of_fit_ref     1.060
_refine_ls_restrained_S_all     1.060
_refine_ls_number_reflns     2471
_refine_ls_number_parameters     160
_refine_ls_number_restraints     0
_refine_ls_hydrogen_treatment     constr
_refine_ls_weighting_scheme     calc
_refine_ls_weighting_details
              'w=1/[\s^2^(Fo^2^)+(0.0393P)^2^+5.6416P] where P=(Fo^2^+2Fc^2^)/3'
_atom_sites_solution_hydrogens     geom
_atom_sites_solution_primary     ?
_atom_sites_solution_secondary     ?
_refine_ls_shift/su_max     0.000
_refine_ls_shift/su_mean     0.000
_refine_diff_density_max     0.701
_refine_diff_density_min     -0.565
_refine_ls_extinction_method     none
_refine_ls_extinction_coef     .
loop_
    _atom_type_symbol
    _atom_type_description
    _atom_type_scat_dispersion_real
    _atom_type_scat_dispersion_imag
    _atom_type_scat_source
    'C' 'C' 0.0033 0.0016
                         'International Tables Vol C Tables 4.2.6.8 and 6.1.1.4'
    'H' 'H' 0.0000 0.0000
                         'International Tables Vol C Tables 4.2.6.8 and 6.1.1.4'
    'N' 'N' 0.0061 0.0033
                         'International Tables Vol C Tables 4.2.6.8 and 6.1.1.4'
    'O' 'O' 0.0106 0.0060
                         'International Tables Vol C Tables 4.2.6.8 and 6.1.1.4'
    'Cl' 'Cl' 0.1484 0.1585
                         'International Tables Vol C Tables 4.2.6.8 and 6.1.1.4'
    'Cu' 'Cu' 0.3201 1.2651
                         'International Tables Vol C Tables 4.2.6.8 and 6.1.1.4'
_computing_data_collection
;
COLLECT (Bruker, 2004)
;
_computing_cell_refinement
;
Denzo/Scalepack (Otwinowski & Minor, 1997)
;
_computing_data_reduction
;
Denzo/Scalepack (Otwinowski & Minor, 1997)
;
_computing_structure_solution
;
SHELXS97 (Sheldrick, 2008)
;
_computing_structure_refinement
;
<i>SHELXL2019/2</i> (Sheldrick, 2015)
;
_computing_molecular_graphics
;
OLEX2 (Dolomanov <i>et al.</i>, 2009)
;
_computing_publication_material
;
publCIF (Westrip, 2010)
;
loop_
    _atom_site_type_symbol
    _atom_site_label
    _atom_site_fract_x
    _atom_site_fract_y
    _atom_site_fract_z
    _atom_site_U_iso_or_equiv
    _atom_site_adp_type
    _atom_site_calc_flag
    _atom_site_occupancy
    _atom_site_disorder_assembly
    _atom_site_disorder_group
    Cu Cu1 0.000000 0.24858(4) 0.250000 0.03782(18) Uani d 1 . .
    Cl Cl1 0.000000 0.04751(9) 0.250000 0.0380(3) Uani d 1 . .
    Cl Cl2 0.000000 0.37251(8) -0.250000 0.0303(2) Uani d 1 . .
    O O1 0.07641(18) 0.4406(2) -0.2458(3) 0.0632(8) Uani d 1 . .
    O O2 0.0293(2) 0.3002(3) -0.1533(3) 0.0819(10) Uani d 1 . .
    N N1 -0.10679(18) 0.2549(2) 0.2935(2) 0.0364(6) Uani d 1 . .
    N N2 -0.09691(17) 0.33812(19) 0.1083(2) 0.0320(5) Uani d 1 . .
    C C1 -0.1099(2) 0.2086(3) 0.3852(3) 0.0430(7) Uani d 1 . .
    H H1 -0.055627 0.170922 0.439318 0.052 Uiso calc 1 . .
    C C2 -0.1913(2) 0.2140(3) 0.4040(3) 0.0438(8) Uani d 1 . .
    H H2 -0.191784 0.179833 0.470096 0.053 Uiso calc 1 . .
    C C3 -0.2694(2) 0.2679(3) 0.3281(3) 0.0399(7) Uani d 1 . .
    H H3 -0.324559 0.271466 0.340803 0.048 Uiso calc 1 . .
    C C4 -0.2683(2) 0.3186(2) 0.2303(2) 0.0349(7) Uani d 1 . .
    C C5 -0.3467(2) 0.3764(3) 0.1452(3) 0.0415(7) Uani d 1 . .
    H H5 -0.403151 0.384501 0.154666 0.050 Uiso calc 1 . .
    C C6 -0.3421(2) 0.4199(3) 0.0512(3) 0.0405(7) Uani d 1 . .
    H H6 -0.395219 0.458075 -0.004311 0.049 Uiso calc 1 . .
    C C7 -0.2578(2) 0.4090(2) 0.0343(3) 0.0343(6) Uani d 1 . .
    C C8 -0.2487(2) 0.4508(2) -0.0620(3) 0.0382(7) Uani d 1 . .
    H H8 -0.300060 0.487821 -0.121269 0.046 Uiso calc 1 . .
    C C9 -0.1647(2) 0.4373(2) -0.0691(3) 0.0385(7) Uani d 1 . .
    H H9 -0.157107 0.466637 -0.132784 0.046 Uiso calc 1 . .
    C C10 -0.0908(2) 0.3806(2) 0.0169(3) 0.0359(7) Uani d 1 . .
    H H10 -0.033379 0.371728 0.010016 0.043 Uiso calc 1 . .
    C C11 -0.1797(2) 0.3536(2) 0.1167(2) 0.0308(6) Uani d 1 . .
    C C12 -0.1844(2) 0.3084(2) 0.2167(2) 0.0320(6) Uani d 1 . .
loop_
    _atom_site_aniso_label
    _atom_site_aniso_U_11
    _atom_site_aniso_U_22
    _atom_site_aniso_U_33
    _atom_site_aniso_U_12
    _atom_site_aniso_U_13
    _atom_site_aniso_U_23
    Cu1 0.0417(3) 0.0452(3) 0.0423(3) 0.000 0.0331(3) 0.000
    Cl1 0.0354(5) 0.0433(6) 0.0415(6) 0.000 0.0222(5) 0.000
    Cl2 0.0319(5) 0.0321(5) 0.0365(5) 0.000 0.0239(4) 0.000
    O1 0.0645(16) 0.0475(14) 0.112(2) -0.0249(12) 0.0710(17) -0.0274(14)
    O2 0.0681(18) 0.123(3) 0.0741(19) 0.0427(18) 0.0489(16) 0.0583(19)
    N1 0.0428(14) 0.0412(13) 0.0388(13) -0.0026(11) 0.0303(12) -0.0019(11)
    N2 0.0399(13) 0.0307(12) 0.0373(13) -0.0015(10) 0.0278(11) -0.0046(10)
    C1 0.0514(19) 0.0477(17) 0.0452(18) -0.0009(15) 0.0352(16) 0.0023(14)
    C2 0.057(2) 0.0477(17) 0.0468(18) -0.0089(15) 0.0414(17) -0.0061(15)
    C3 0.0404(17) 0.0485(18) 0.0453(17) -0.0152(14) 0.0321(15) -0.0160(14)
    C4 0.0384(16) 0.0372(15) 0.0397(16) -0.0130(12) 0.0269(14) -0.0174(13)
    C5 0.0330(15) 0.0512(18) 0.0486(18) -0.0122(13) 0.0254(14) -0.0187(15)
    C6 0.0333(15) 0.0471(18) 0.0437(18) -0.0033(13) 0.0190(14) -0.0113(14)
    C7 0.0367(15) 0.0327(14) 0.0389(16) -0.0083(12) 0.0211(13) -0.0129(12)
    C8 0.0434(17) 0.0359(15) 0.0383(17) -0.0038(13) 0.0202(14) -0.0067(12)
    C9 0.0538(19) 0.0337(15) 0.0377(16) -0.0058(14) 0.0288(15) -0.0025(13)
    C10 0.0455(17) 0.0347(15) 0.0403(16) -0.0030(13) 0.0305(14) -0.0028(12)
    C11 0.0383(15) 0.0281(13) 0.0355(15) -0.0089(11) 0.0248(13) -0.0122(11)
    C12 0.0383(15) 0.0312(14) 0.0357(15) -0.0089(12) 0.0246(13) -0.0116(12)
_geom_special_details
;
 All esds (except the esd in the dihedral angle between two l.s. planes)
 are estimated using the full covariance matrix.  The cell esds are taken
 into account individually in the estimation of esds in distances, angles
 and torsion angles; correlations between esds in cell parameters are only
 used when they are defined by crystal symmetry.  An approximate (isotropic)
 treatment of cell esds is used for estimating esds involving l.s. planes.
;
loop_
    _geom_bond_atom_site_label_1
    _geom_bond_atom_site_label_2
    _geom_bond_site_symmetry_2
    _geom_bond_distance
    _geom_bond_publ_flag
    Cu1 N1 . 1.988(2) y
    Cu1 N1 2 1.988(2) ?
    Cu1 N2 2 2.100(2) ?
    Cu1 N2 . 2.100(2) y
    Cu1 Cl1 . 2.3402(12) y
    Cl2 O2 2_554 1.418(3) ?
    Cl2 O2 . 1.418(3) y
    Cl2 O1 . 1.420(2) y
    Cl2 O1 2_554 1.420(2) ?
    N1 C1 . 1.330(4) ?
    N1 C12 . 1.354(4) ?
    N2 C10 . 1.329(3) ?
    N2 C11 . 1.363(3) ?
    C1 C2 . 1.403(4) ?
    C1 H1 . 0.9500 ?
    C2 C3 . 1.358(5) ?
    C2 H2 . 0.9500 ?
    C3 C4 . 1.409(4) ?
    C3 H3 . 0.9500 ?
    C4 C12 . 1.408(4) ?
    C4 C5 . 1.426(5) ?
    C5 C6 . 1.355(5) ?
    C5 H5 . 0.9500 ?
    C6 C7 . 1.438(4) ?
    C6 H6 . 0.9500 ?
    C7 C11 . 1.397(4) ?
    C7 C8 . 1.406(4) ?
    C8 C9 . 1.370(4) ?
    C8 H8 . 0.9500 ?
    C9 C10 . 1.389(4) ?
    C9 H9 . 0.9500 ?
    C10 H10 . 0.9500 ?
    C11 C12 . 1.435(4) ?
loop_
    _geom_angle_atom_site_label_1
    _geom_angle_atom_site_label_2
    _geom_angle_atom_site_label_3
    _geom_angle_site_symmetry_1
    _geom_angle_site_symmetry_3
    _geom_angle
    _geom_angle_publ_flag
    N1 Cu1 N1 . 2 175.73(14) ?
    N1 Cu1 N2 . 2 96.66(9) ?
    N1 Cu1 N2 2 2 81.20(9) ?
    N1 Cu1 N2 . . 81.20(9) ?
    N1 Cu1 N2 2 . 96.66(9) ?
    N2 Cu1 N2 2 . 120.50(12) ?
    N1 Cu1 Cl1 . . 92.13(7) ?
    N1 Cu1 Cl1 2 . 92.13(7) ?
    N2 Cu1 Cl1 2 . 119.75(6) ?
    N2 Cu1 Cl1 . . 119.75(6) ?
    O2 Cl2 O2 2_554 . 107.1(3) ?
    O2 Cl2 O1 2_554 . 108.37(15) ?
    O2 Cl2 O1 . . 110.36(19) ?
    O2 Cl2 O1 2_554 2_554 110.36(19) ?
    O2 Cl2 O1 . 2_554 108.37(15) ?
    O1 Cl2 O1 . 2_554 112.1(2) ?
    C1 N1 C12 . . 118.9(3) ?
    C1 N1 Cu1 . . 126.8(2) ?
    C12 N1 Cu1 . . 114.29(18) ?
    C10 N2 C11 . . 117.2(3) ?
    C10 N2 Cu1 . . 132.0(2) ?
    C11 N2 Cu1 . . 110.81(18) ?
    N1 C1 C2 . . 121.6(3) ?
    N1 C1 H1 . . 119.2 ?
    C2 C1 H1 . . 119.2 ?
    C3 C2 C1 . . 120.2(3) ?
    C3 C2 H2 . . 119.9 ?
    C1 C2 H2 . . 119.9 ?
    C2 C3 C4 . . 119.7(3) ?
    C2 C3 H3 . . 120.1 ?
    C4 C3 H3 . . 120.1 ?
    C12 C4 C3 . . 116.8(3) ?
    C12 C4 C5 . . 119.2(3) ?
    C3 C4 C5 . . 124.0(3) ?
    C6 C5 C4 . . 121.0(3) ?
    C6 C5 H5 . . 119.5 ?
    C4 C5 H5 . . 119.5 ?
    C5 C6 C7 . . 120.9(3) ?
    C5 C6 H6 . . 119.6 ?
    C7 C6 H6 . . 119.6 ?
    C11 C7 C8 . . 117.0(3) ?
    C11 C7 C6 . . 119.2(3) ?
    C8 C7 C6 . . 123.8(3) ?
    C9 C8 C7 . . 119.2(3) ?
    C9 C8 H8 . . 120.4 ?
    C7 C8 H8 . . 120.4 ?
    C8 C9 C10 . . 119.9(3) ?
    C8 C9 H9 . . 120.1 ?
    C10 C9 H9 . . 120.1 ?
    N2 C10 C9 . . 122.9(3) ?
    N2 C10 H10 . . 118.5 ?
    C9 C10 H10 . . 118.5 ?
    N2 C11 C7 . . 123.8(2) ?
    N2 C11 C12 . . 116.4(3) ?
    C7 C11 C12 . . 119.9(2) ?
    N1 C12 C4 . . 122.9(3) ?
    N1 C12 C11 . . 117.3(2) ?
    C4 C12 C11 . . 119.8(3) ?
loop_
    _geom_torsion_atom_site_label_1
    _geom_torsion_atom_site_label_2
    _geom_torsion_atom_site_label_3
    _geom_torsion_atom_site_label_4
    _geom_torsion_site_symmetry_1
    _geom_torsion_site_symmetry_2
    _geom_torsion_site_symmetry_3
    _geom_torsion_site_symmetry_4
    _geom_torsion
    _geom_torsion_publ_flag
    C12 N1 C1 C2 . . . . 0.0(5) ?
    Cu1 N1 C1 C2 . . . . -176.8(2) ?
    N1 C1 C2 C3 . . . . -0.3(5) ?
    C1 C2 C3 C4 . . . . -0.1(5) ?
    C2 C3 C4 C12 . . . . 0.8(4) ?
    C2 C3 C4 C5 . . . . 179.5(3) ?
    C12 C4 C5 C6 . . . . 1.0(4) ?
    C3 C4 C5 C6 . . . . -177.7(3) ?
    C4 C5 C6 C7 . . . . 0.0(5) ?
    C5 C6 C7 C11 . . . . -0.5(4) ?
    C5 C6 C7 C8 . . . . 179.1(3) ?
    C11 C7 C8 C9 . . . . -1.2(4) ?
    C6 C7 C8 C9 . . . . 179.2(3) ?
    C7 C8 C9 C10 . . . . 1.5(4) ?
    C11 N2 C10 C9 . . . . -1.0(4) ?
    Cu1 N2 C10 C9 . . . . 179.5(2) ?
    C8 C9 C10 N2 . . . . -0.4(4) ?
    C10 N2 C11 C7 . . . . 1.3(4) ?
    Cu1 N2 C11 C7 . . . . -179.1(2) ?
    C10 N2 C11 C12 . . . . -179.2(2) ?
    Cu1 N2 C11 C12 . . . . 0.4(3) ?
    C8 C7 C11 N2 . . . . -0.2(4) ?
    C6 C7 C11 N2 . . . . 179.5(2) ?
    C8 C7 C11 C12 . . . . -179.7(2) ?
    C6 C7 C11 C12 . . . . 0.0(4) ?
    C1 N1 C12 C4 . . . . 0.8(4) ?
    Cu1 N1 C12 C4 . . . . 178.0(2) ?
    C1 N1 C12 C11 . . . . -177.7(3) ?
    Cu1 N1 C12 C11 . . . . -0.5(3) ?
    C3 C4 C12 N1 . . . . -1.2(4) ?
    C5 C4 C12 N1 . . . . 180.0(3) ?
    C3 C4 C12 C11 . . . . 177.3(2) ?
    C5 C4 C12 C11 . . . . -1.5(4) ?
    N2 C11 C12 N1 . . . . 0.1(4) ?
    C7 C11 C12 N1 . . . . 179.6(2) ?
    N2 C11 C12 C4 . . . . -178.5(2) ?
    C7 C11 C12 C4 . . . . 1.0(4) ?
loop_
    _geom_hbond_atom_site_label_D
    _geom_hbond_atom_site_label_H
    _geom_hbond_atom_site_label_A
    _geom_hbond_site_symmetry_A
    _geom_hbond_distance_DH
    _geom_hbond_distance_HA
    _geom_hbond_distance_DA
    _geom_hbond_angle_DHA
    _geom_hbond_publ_flag
    C9 H9 O1 2_554 0.95 2.43 3.253(4) 144.8 yes
    C3 H3 O2 8_456 0.95 2.475 3.368(5) 156.7 yes
_shelx_space_group_comment
;
The symmetry employed for this shelxl refinement is uniquely defined
by the following loop, which should always be used as a source of
symmetry information in preference to the above space-group names.
They are only intended as comments.
;
_shelx_estimated_absorpt_T_min     0.849
_shelx_estimated_absorpt_T_max     0.887
_shelx_hkl_file
;
   3   0   0    5.20    4.54
  -3   0   0    3.12    5.17
   3   0   0    0.64    3.74
  -3   0   0    4.43    4.12
  -3   0   0   10.71    6.71
   3   0   0   11.75    5.42
  -4   0   0 3880.49  191.11
  -4   0   0 3886.73  167.94
   4   0   0 3857.02  203.41
   4   0   0 3999.81  174.30
  -4   0   0 3707.37  168.81
   5   0   0   10.71    6.15
  -5   0   0  -12.73    6.33
  -5   0   0   -9.29    6.46
  -5   0   0  -12.91    6.96
   5   0   0   -8.28    4.24
   5   0   0  -18.48    7.25
   6   0   0 1980.39   89.78
   6   0   0 1915.76   71.51
  -6   0   0 1945.53   97.67
  -6   0   0 1981.11   95.08
   6   0   0 1954.13   87.21
  -6   0   0 1867.16   79.10
   7   0   0  -10.46    4.82
  -7   0   0   -4.96    5.90
   7   0   0    3.38    5.76
  -7   0   0    9.45    6.21
   7   0   0    7.20    6.48
  -7   0   0    0.37    5.27
   8   0   0 2872.23   75.62
  -8   0   0 2929.12  123.98
   8   0   0 3032.88  148.08
   8   0   0 3059.06  140.24
  -8   0   0 2929.66  168.90
  -8   0   0 2822.16  132.21
  -9   0   0   -7.31    6.20
  -9   0   0   -3.87    9.56
   9   0   0    3.84    9.36
  -9   0   0   12.30    9.23
   9   0   0    0.05    9.06
   9   0   0    1.67    9.07
  10   0   0 1954.22  104.60
 -10   0   0 2026.41   86.65
  10   0   0 1785.22   92.62
 -10   0   0 1991.91   90.32
  10   0   0 2026.76   91.23
 -10   0   0 1914.56  118.97
 -11   0   0    1.97    7.09
  11   0   0  -13.61    7.42
 -11   0   0   13.75   10.25
 -11   0   0  -11.04   10.41
  11   0   0   -0.69    7.99
  11   0   0   -4.87    6.15
 -12   0   0 3403.73  235.67
  12   0   0 3192.90  205.53
  12   0   0 3149.57  230.38
  12   0   0 3041.94  232.12
 -12   0   0 3158.22  260.71
 -12   0   0 3241.11  227.37
 -12   0   0 3215.17  192.87
 -13   0   0    9.50   10.02
 -13   0   0    3.97    9.50
  13   0   0   -7.85   13.43
 -13   0   0  -10.49    9.65
  13   0   0   34.65   12.45
  13   0   0    2.55   13.71
 -14   0   0   83.32   16.71
 -14   0   0   75.15   14.46
  14   0   0   76.46   19.52
  14   0   0   64.43   20.71
 -14   0   0   71.98   17.05
 -15   0   0    7.29   11.06
 -15   0   0   27.18   21.27
 -15   0   0  -15.73   17.89
  15   0   0    6.05   13.12
  15   0   0   10.88   16.19
 -16   0   0  197.54   26.99
 -16   0   0  197.62   30.55
  16   0   0  171.75   36.62
 -16   0   0  170.55   38.89
  16   0   0  130.06   26.14
  17   0   0    3.97   13.21
 -17   0   0   -4.79   25.89
 -17   0   0   29.24   14.10
 -18   0   0  181.64   35.34
  18   0   0  140.49   30.27
  -1   1   0  682.48   50.37
  -1   1   0  659.98   48.10
  -2   1   0   14.17    4.04
   2  -1   0   16.41    8.81
  -2   1   0   22.37    8.40
   2   1   0   12.20    3.62
  -2  -1   0   11.10    3.77
   2  -1   0    3.45    3.74
  -2   1   0    5.73    4.74
   2  -1   0   15.69    6.31
  -2  -1   0   19.11    5.32
   2   1   0   25.00    7.91
   2   1   0   14.89    4.75
   2   1   0    7.63    4.27
  -3   1   0   42.19    6.30
   3   1   0   34.23    5.30
  -3  -1   0   48.34    6.35
   3   1   0   36.36    3.75
   3   1   0   37.17    3.90
   3  -1   0   40.65    5.58
  -3  -1   0   30.56    3.84
  -3   1   0   51.68    7.67
   3  -1   0   59.30    7.67
   3  -1   0   60.49    7.56
   4   1   0    3.19    4.01
  -4   1   0   -0.81    6.58
   4  -1   0  -14.22    6.22
  -4  -1   0   -8.65    5.91
   4   1   0    0.87    3.82
  -4   1   0   -7.61    6.43
   4  -1   0   -2.94    6.63
  -4  -1   0    2.00    5.10
   4  -1   0   -5.59    6.17
  -4   1   0   -8.09    6.48
   4   1   0    4.21    3.76
   5  -1   0  609.40   27.39
   5   1   0  586.03   25.13
  -5  -1   0  592.09   20.27
  -5  -1   0  552.81   26.16
  -5  -1   0  564.19   26.18
  -5   1   0  580.40   22.97
  -5   1   0  582.30   22.05
   5   1   0  544.05   34.58
   5  -1   0  571.28   23.40
   5   1   0  613.05   29.03
   5  -1   0  590.22   39.29
  -5   1   0  585.76   21.35
  -6   1   0   14.55    8.61
   6   1   0    8.51    7.05
   6  -1   0    9.62    7.17
  -6   1   0   14.28    5.99
   6   1   0    6.00    4.91
   6   1   0    4.78    8.11
   6  -1   0    5.94    7.23
   6  -1   0   -5.19    5.40
  -6   1   0    4.86    7.82
  -6  -1   0   13.94    7.40
  -6  -1   0   -0.71    8.90
   7  -1   0  441.32   18.62
   7   1   0  428.92   24.18
   7  -1   0  447.88   23.92
  -7  -1   0  411.06   22.45
   7  -1   0  410.26   22.68
  -7   1   0  430.17   16.52
   7   1   0  407.97   16.26
  -7   1   0  433.30   21.76
   7   1   0  401.10   20.81
  -7  -1   0  421.23   17.45
  -7   1   0  446.22   18.99
  -7  -1   0  428.84   19.44
  -8  -1   0   -2.64    5.66
  -8   1   0   -5.00    8.71
  -8  -1   0   -1.93    6.37
  -8   1   0   -4.91    5.55
  -8  -1   0   -1.28    5.61
   8   1   0  -12.33    8.44
  -8   1   0   -7.14    6.11
   8  -1   0   -9.84    9.34
   8   1   0   -3.89    8.34
   8  -1   0   -4.09    6.09
   8   1   0   -2.06    5.53
   8  -1   0   -9.37    9.49
  -9   1   0   85.60   12.91
  -9  -1   0   81.42   12.04
   9   1   0   87.67    9.10
   9  -1   0   91.33   11.56
   9  -1   0  104.46   13.81
   9  -1   0   98.07    8.54
  -9  -1   0   60.25   12.11
   9   1   0   77.61   11.14
   9   1   0   75.01    9.61
  -9  -1   0   92.38   10.38
  -9   1   0   90.81   12.48
  -9   1   0  116.01   12.88
  10  -1   0    1.67   11.06
  10   1   0   -6.63   10.26
  10  -1   0    8.22    5.64
 -10  -1   0    0.82    5.58
 -10  -1   0    0.00    5.50
  10   1   0   -3.73    7.21
  10  -1   0    0.06    6.50
 -10  -1   0    7.93    7.03
 -10   1   0   13.12    7.44
  10   1   0   12.99    9.84
 -10   1   0    5.44    7.25
 -10   1   0    3.24    6.75
 -10   1   0    8.19   10.55
 -11   1   0  176.69   18.81
  11  -1   0  170.73   18.84
  11  -1   0  181.76   14.53
  11  -1   0  161.38   14.26
 -11  -1   0  213.22   17.95
 -11   1   0  179.77   11.83
 -11   1   0  187.06   19.02
 -11  -1   0  205.06   16.16
  11   1   0  211.34   18.08
 -11  -1   0  195.17   17.07
  11   1   0  231.12   18.08
  11   1   0  211.03   18.58
 -11   1   0  166.60   15.37
 -12   1   0   -4.57   11.71
  12  -1   0  -19.11    7.88
  12   1   0    8.96    7.33
 -12   1   0   20.31   15.14
 -12   1   0   -3.60    8.11
 -12  -1   0    9.49    8.15
 -12  -1   0   -9.35   11.65
 -12  -1   0   -8.67   11.24
 -12   1   0   -4.78    9.84
  12   1   0   -3.96   11.98
  12  -1   0    7.58   12.92
  12   1   0    1.99   12.35
  12  -1   0    4.35   11.52
  13   1   0   32.60   14.27
  13  -1   0   34.17   13.81
 -13   1   0   43.17   12.80
 -13  -1   0   36.50   11.10
 -13   1   0   46.37   13.71
 -13   1   0   36.60   13.02
 -13  -1   0   39.34   11.24
  13  -1   0   25.52   13.30
  13   1   0   46.40   14.61
 -13   1   0   28.26   11.12
  13   1   0   28.47   10.23
  13  -1   0   27.49   15.15
  14   1   0    0.84   10.38
 -14  -1   0    2.44   15.29
 -14   1   0    7.42   12.49
 -14   1   0    1.90   11.69
 -14  -1   0   -9.57   10.49
  14   1   0   27.67   13.40
  14  -1   0    4.65    9.66
  14  -1   0  -14.49   12.43
 -14  -1   0   -7.10   11.52
 -14   1   0    7.28   14.37
  14  -1   0  -17.05   12.04
  14   1   0   -2.49    7.54
 -15   1   0   -7.74   21.31
 -15  -1   0    3.38   13.12
  15  -1   0    4.64    9.74
 -15   1   0    0.68   12.96
 -15   1   0   -0.12   11.08
 -15  -1   0  -18.79   18.40
  15   1   0  -12.02   10.64
  15  -1   0  -15.63   13.90
  15   1   0   -5.41   12.80
 -15  -1   0   -4.75   13.59
 -16   1   0   35.20   19.48
 -16  -1   0  -11.22   13.29
 -16  -1   0   -9.54   47.77
 -16   1   0  -29.34   17.36
 -16  -1   0  -16.84   17.70
 -16   1   0   10.56   20.46
  16   1   0    8.03   13.57
  16  -1   0    0.81   18.67
  16  -1   0  -18.69   16.49
  17   1   0  -21.78   20.87
 -17   1   0   10.35   30.40
 -17  -1   0   -0.71   23.06
 -17   1   0  -15.76   24.23
  17  -1   0   17.98   13.45
 -17  -1   0   16.30   13.64
 -17  -1   0   10.67   16.48
  18   1   0   16.12   22.60
  18  -1   0  -16.58   17.62
 -18   1   0  -10.53   26.40
 -18  -1   0    3.28   23.56
   1   2   0    4.00    2.80
   1   2   0   18.13    4.04
  -1  -2   0    8.89    3.29
  -1  -2   0    6.43    3.38
   1  -2   0   12.50    4.04
  -1   2   0   15.23    5.50
  -1   2   0   19.75    5.63
   1  -2   0   11.14    4.01
  -1   2   0    1.77    3.00
   1   2   0    4.90    2.44
   2  -2   0  468.52   15.85
   2  -2   0  494.27   17.16
  -2  -2   0  500.02   16.86
  -2  -2   0  483.88   22.00
   2  -2   0  473.29   25.55
  -2  -2   0  497.35   16.43
  -2   2   0  460.93   20.39
   2   2   0  486.94   22.98
   2  -2   0  498.68   22.54
   2   2   0  478.17   24.24
  -2   2   0  482.81   21.83
  -2   2   0  458.35   22.53
  -2   2   0  468.95   20.12
   2   2   0  499.11   20.05
  -3   2   0   -9.07    4.07
  -3  -2   0  -10.34    3.93
  -3   2   0   -2.90    4.66
   3   2   0   -1.41    2.40
  -3  -2   0   -4.49    1.78
  -3  -2   0    0.98    4.24
  -3   2   0    0.44    6.01
   3   2   0   -2.75    3.30
  -3   2   0    0.60    5.44
   3  -2   0    2.82    4.45
   3  -2   0   10.41    5.89
   3   2   0   -2.73    3.51
   3  -2   0   -2.12    6.21
   4   2   0  486.23   22.14
  -4   2   0  463.94   17.35
   4   2   0  464.90   25.92
  -4  -2   0  450.97   20.76
  -4   2   0  454.26   15.00
   4   2   0  461.55   25.31
   4  -2   0  459.44   27.30
  -4   2   0  439.96   21.67
   4   2   0  488.72   34.25
   4  -2   0  493.89   24.20
  -4   2   0  478.52   22.83
  -4  -2   0  488.61   22.07
   4  -2   0  458.34   19.67
  -5   2   0    0.08    5.05
   5   2   0   -2.89    5.18
  -5   2   0    3.58    5.78
   5   2   0   -3.88    4.07
  -5  -2   0   -0.02    4.00
  -5   2   0    8.14    7.36
   5   2   0   -5.70    2.52
   5  -2   0   -4.89    4.49
   5  -2   0  -11.00    6.40
  -5  -2   0   -0.25    3.55
  -5   2   0   -9.84    7.37
  -5  -2   0   30.13   10.89
   5   2   0   17.56    6.44
   5  -2   0  -11.14    7.16
   6  -2   0  432.91   19.79
  -6   2   0  427.73   19.34
   6   2   0  392.53   21.10
  -6  -2   0  415.90   17.05
  -6   2   0  448.68   15.92
   6   2   0  377.27   32.88
  -6   2   0  385.78   24.07
  -6  -2   0  383.31   16.49
  -6   2   0  414.70   23.67
   6   2   0  398.92   14.88
   6  -2   0  412.12   19.95
   6   2   0  396.15   20.92
   6  -2   0  430.93   16.61
  -6  -2   0  394.83   13.07
   7   2   0   -2.13    7.91
   7   2   0    5.48    4.53
  -7   2   0  -10.12    6.12
  -7  -2   0   -0.25    5.38
   7  -2   0    4.27    7.23
   7  -2   0   -8.95    6.31
  -7  -2   0   -1.26    4.51
  -7   2   0   -1.36    5.07
  -7  -2   0    4.75    6.35
   7  -2   0   -1.90    7.68
   7   2   0   -6.92    8.07
  -7   2   0  -17.54    8.87
   8  -2   0  382.33   21.77
  -8  -2   0  399.21   17.61
  -8   2   0  393.18   31.61
   8  -2   0  428.70   16.80
  -8  -2   0  395.09   19.71
  -8   2   0  395.04   24.26
   8   2   0  409.38   23.80
   8   2   0  396.58   22.42
   8   2   0  381.15   24.15
  -8   2   0  362.66   22.05
  -8  -2   0  360.67   15.90
   8  -2   0  376.03   25.70
  -8   2   0  401.16   21.28
   9   2   0   -4.64    8.37
  -9  -2   0   -5.93    6.39
   9  -2   0   -2.83    7.36
  -9   2   0    4.29    5.49
   9   2   0    2.68    5.27
  -9   2   0   -8.33    5.93
  -9  -2   0    4.53    7.58
   9   2   0   -0.81    5.66
   9  -2   0    3.85    7.31
  -9   2   0    0.77    6.10
  -9   2   0  -11.28    5.85
  -9  -2   0   -5.12    7.29
   9  -2   0   -4.56    8.42
 -10   2   0 1069.14   74.42
  10   2   0 1155.86   44.30
  10  -2   0 1068.70   84.92
 -10  -2   0 1070.63   49.77
 -10   2   0 1104.90   65.15
 -10   2   0 1085.59   49.65
  10  -2   0 1132.50   60.99
  10   2   0 1158.89   39.58
 -10  -2   0 1079.96   64.05
  10   2   0 1107.11   36.39
 -10   2   0 1109.96   58.92
 -10  -2   0 1080.11   56.64
  10  -2   0 1063.61   50.03
 -11  -2   0    5.60   10.16
  11  -2   0  -18.46    9.42
 -11   2   0   12.47    8.48
 -11   2   0    8.21   10.73
 -11  -2   0   -4.83    8.91
  11   2   0   -2.89    2.75
  11  -2   0    5.63   11.14
  11   2   0    6.54    8.14
 -11   2   0   -5.34   12.33
 -11   2   0   -1.84    7.68
 -11  -2   0    2.49    7.66
  11  -2   0    1.27    8.06
  11   2   0  -20.60    9.78
  11   2   0   -0.23   10.79
 -12   2   0  -14.17    9.93
 -12   2   0   -3.63    8.41
  12   2   0   20.19    9.09
 -12   2   0   31.45   12.93
 -12  -2   0   -3.41   15.05
  12  -2   0    5.37    9.81
  12   2   0    2.33    2.50
  12  -2   0   -1.38   10.42
  12   2   0   -8.01    8.53
 -12  -2   0  -11.24   11.78
 -12  -2   0   -3.22    8.10
 -12   2   0    8.49   13.29
  12   2   0    4.71   12.79
  12  -2   0   12.33    9.33
  13   2   0    2.45   18.14
  13  -2   0    3.74   12.97
 -13   2   0    3.21    9.51
 -13   2   0  -14.33   15.62
 -13  -2   0    2.00   15.39
  13  -2   0  -34.25   17.96
  13   2   0    3.70    8.75
 -13  -2   0    9.16   11.55
  13   2   0  -13.43    8.98
  13  -2   0    0.17   12.07
 -13   2   0   -2.80   13.86
 -13   2   0   19.05   12.75
 -14   2   0   13.06   11.56
 -14   2   0   15.39   13.13
 -14  -2   0   33.60   18.81
  14  -2   0   12.31   12.43
  14   2   0   35.48   12.57
 -14  -2   0    5.26   12.01
  14  -2   0  -10.06   14.10
 -14   2   0   -6.88   17.08
  14   2   0   10.93   11.38
  14  -2   0   10.42    8.86
  14   2   0    9.25   14.42
 -15  -2   0  -18.40   15.88
 -15   2   0    4.66   14.34
  15   2   0    5.37   14.79
  15  -2   0   -3.89   18.39
 -15   2   0   -0.84   14.99
  15  -2   0  -22.86   15.75
 -15  -2   0    1.11   13.86
 -15  -2   0    2.82   19.11
 -15   2   0    5.99   19.82
  15   2   0   -7.73   19.88
 -16   2   0  -12.68   19.32
  16  -2   0    4.83   11.82
 -16  -2   0   13.90   15.88
  16  -2   0   29.09   26.97
 -16  -2   0   41.26   21.01
 -16   2   0   12.80   13.37
 -16  -2   0   -3.42   16.62
  16   2   0    9.10   16.22
 -17   2   0  -26.86   19.56
  17   2   0    7.53   19.44
 -17   2   0   28.04   16.39
 -17  -2   0    3.98   13.90
  17  -2   0    1.93   20.58
 -18   2   0   12.43   18.44
  18  -2   0   43.67   26.34
 -18   2   0   39.79   18.96
  18   2   0    0.51   19.04
 -18  -2   0   11.22   28.52
   0  -3   0    2.15    2.44
   0   3   0   -3.25    3.50
   0   3   0   -6.10    3.72
   0   3   0   -2.57    3.43
   0  -3   0   -8.12    3.79
   0   3   0   -0.62    3.44
  -1  -3   0 2461.40   91.62
  -1   3   0 2344.74  139.20
   1  -3   0 2394.07  107.83
   1  -3   0 2459.68   86.98
  -1  -3   0 2362.21  108.57
  -1   3   0 2435.75  103.25
  -1   3   0 2446.51  106.71
  -1   3   0 2470.89  143.42
   1  -3   0 2425.16   94.19
   2  -3   0  -11.15    6.33
  -2  -3   0   -1.89    2.39
  -2  -3   0    1.45    2.71
   2  -3   0    2.98    3.40
   2   3   0   -4.90    3.51
  -2   3   0  -10.32    6.23
   2  -3   0   -5.72    3.76
  -2   3   0    0.51    3.49
   2   3   0    0.97    3.65
  -2   3   0    0.36    3.43
  -2   3   0   -6.31    6.28
   2   3   0   -2.54    3.03
   2  -3   0   -3.33    5.51
   3  -3   0 1686.32  111.80
  -3   3   0 1731.45   61.49
   3   3   0 1718.09   98.77
  -3   3   0 1729.32   66.63
  -3   3   0 1615.67   90.75
  -3  -3   0 1694.29   50.74
  -3   3   0 1613.28   71.45
  -3  -3   0 1661.15   52.15
   3   3   0 1633.61   75.54
   3  -3   0 1669.78   84.90
   3   3   0 1644.64   77.96
  -3  -3   0 1697.85   77.63
   3  -3   0 1696.13   55.32
   3  -3   0 1740.42   76.49
  -4   3   0  -22.31    8.39
   4   3   0   -2.92    4.86
   4   3   0   -2.05    3.10
   4  -3   0   -6.58    4.16
  -4   3   0  -13.42    4.60
   4  -3   0   -5.38    7.21
  -4   3   0   -1.53    5.88
   4   3   0   -5.17    4.55
  -4   3   0  -11.39    6.72
  -4  -3   0   -5.22    4.93
   4  -3   0    2.02    4.16
  -4  -3   0    7.15    4.08
   5  -3   0  334.37   16.42
  -5   3   0  373.63   14.24
   5   3   0  332.01   19.45
   5  -3   0  347.80   17.12
  -5   3   0  326.57   13.51
   5   3   0  334.28   18.09
  -5   3   0  327.63   15.42
  -5  -3   0  326.65   16.38
  -5   3   0  324.63   17.63
  -5  -3   0  324.30   12.56
   5  -3   0  342.41   16.12
   5   3   0  341.55   12.42
  -6   3   0    5.65    9.36
   6   3   0    1.69    5.49
   6  -3   0   -0.24    8.12
  -6  -3   0    5.86    5.54
   6   3   0   -1.19    4.77
   6  -3   0   -3.47    7.70
   6   3   0    6.40    5.63
   6  -3   0   -8.33    7.97
  -6   3   0   12.57    6.30
  -6  -3   0    9.14    7.83
  -6   3   0   14.06    8.03
  -6   3   0    1.60    7.76
  -7  -3   0  338.70   22.18
  -7  -3   0  312.67   13.04
  -7   3   0  315.44   20.28
  -7  -3   0  320.31   24.92
   7  -3   0  323.09   12.74
  -7   3   0  332.28   17.51
  -7   3   0  325.55   15.12
   7   3   0  344.14   15.87
   7   3   0  348.07   15.05
  -7   3   0  317.78   13.04
   7   3   0  331.38   19.25
   7  -3   0  307.19   13.04
   7  -3   0  340.28   14.69
  -8   3   0   -4.32    5.50
  -8  -3   0   -8.78    6.40
  -8   3   0  -13.24    6.75
   8   3   0   -9.31    6.99
  -8  -3   0   -0.37    6.13
  -8   3   0  -11.22    6.29
   8  -3   0  -11.34    8.51
  -8  -3   0   -0.62    7.70
   8  -3   0    2.53    5.87
   8   3   0   -3.19    4.39
   8   3   0   -2.09    5.92
  -8   3   0   -8.50    6.60
   8  -3   0   -8.62    6.78
   9   3   0  202.71   12.36
   9  -3   0  156.00   14.56
  -9  -3   0  181.97   13.66
  -9  -3   0  187.48   12.92
   9  -3   0  180.45   16.49
   9  -3   0  174.48   13.57
   9   3   0  170.66   13.13
  -9   3   0  141.50   14.98
  -9   3   0  179.79   14.92
  -9  -3   0  186.95   13.65
   9   3   0  190.00   11.86
  -9   3   0  172.01   12.27
  -9   3   0  164.51   14.53
  10   3   0    6.16    6.80
  10  -3   0    1.88    8.64
 -10  -3   0   -0.34    7.17
  10  -3   0   13.65    9.38
 -10  -3   0   12.37   10.38
 -10  -3   0   -1.90    6.41
  10  -3   0   -1.48   10.60
  10   3   0    9.20    8.96
 -10   3   0    3.69    8.76
  10   3   0    7.78    6.90
 -10   3   0   -5.65   11.18
 -10   3   0    5.68    7.08
  11   3   0  692.79   48.50
 -11  -3   0  759.17   41.46
 -11  -3   0  685.24   41.15
  11  -3   0  641.49   54.80
 -11  -3   0  730.08   65.29
 -11   3   0  649.03   46.68
  11   3   0  823.17   62.83
  11   3   0  733.33   39.00
  11  -3   0  729.29   52.76
 -11   3   0  652.66   47.28
 -11   3   0  659.07   37.67
  11  -3   0  742.45   60.13
 -11   3   0  652.87   49.12
 -12   3   0    2.50   11.12
  12  -3   0    0.06    9.02
 -12   3   0   10.56    8.49
  12   3   0    6.93    8.20
 -12  -3   0   -6.47    8.05
 -12   3   0   -0.89    9.35
  12  -3   0   37.46   14.23
 -12   3   0   -6.00   11.37
  12  -3   0   -6.73    7.96
 -12  -3   0   -1.30   11.24
  12   3   0    7.46   17.73
 -12  -3   0    4.74   11.21
  12   3   0    1.08   10.49
  13  -3   0    7.98   15.97
  13  -3   0   -7.93   12.69
 -13  -3   0    9.90    8.24
  13   3   0   -5.75   12.54
  13   3   0   15.21   12.79
 -13   3   0   10.56   11.49
 -13   3   0   -5.43   12.86
 -13  -3   0    7.38   14.41
  13   3   0    7.63   10.48
 -13   3   0   26.76   12.39
  13  -3   0   -3.16   10.53
 -13   3   0    2.32   14.84
 -14   3   0   15.49   23.30
  14   3   0   -7.26   11.20
  14   3   0   16.76   10.80
  14  -3   0   25.71   15.79
 -14  -3   0   14.52   10.03
 -14  -3   0   19.36   14.59
  14   3   0    2.32   11.10
 -14   3   0   15.96   13.44
  14  -3   0  -13.60   18.56
 -14   3   0    9.59   10.44
 -15   3   0   46.29   16.65
  15  -3   0   37.53   14.04
 -15   3   0   56.97   21.29
 -15  -3   0   30.83   12.10
 -15   3   0   89.49   21.29
 -15  -3   0   42.05   15.86
  15   3   0   35.87   12.19
  15  -3   0   61.78   27.61
  16  -3   0   -2.33   18.74
 -16   3   0   22.69   19.87
 -16   3   0   14.71   13.60
  16   3   0    6.40   11.80
 -16  -3   0   38.52   70.48
 -17   3   0   13.02   16.48
  17   3   0   24.65   21.04
 -17  -3   0   42.24   21.01
 -17   3   0   -4.84   16.55
  17  -3   0   30.65   17.55
  18  -3   0   16.09   14.50
 -18  -3   0   34.04   23.62
 -18   3   0   -7.53   24.19
 -18   3   0    5.98   23.44
  18   3   0   52.78   22.19
   0   4   0  252.63   16.23
   0  -4   0  249.36   10.38
   0   4   0  231.32   13.58
   0   4   0  243.47   14.23
   0   4   0  242.10   13.40
   1  -4   0   -5.30    3.36
  -1  -4   0   -2.14    2.64
   1   4   0   -7.95    4.44
   1  -4   0    1.58    3.75
  -1   4   0    0.04    5.19
  -1   4   0   -3.86    4.75
  -1  -4   0   -9.24    3.86
   1   4   0   -2.51    3.91
  -1   4   0   -6.57    5.91
   1   4   0    2.52    3.73
   1  -4   0  -11.61    5.09
  -1   4   0   -3.53    3.19
   2  -4   0  543.16   22.11
  -2  -4   0  548.61   12.52
   2   4   0  578.87   32.08
   2   4   0  608.96   22.90
  -2   4   0  579.82   22.80
   2  -4   0  561.87   20.00
   2  -4   0  553.31   25.94
   2   4   0  531.65   19.64
  -2   4   0  569.55   29.96
   2  -4   0  553.67   26.73
  -2  -4   0  544.49   20.56
  -2   4   0  590.67   41.14
  -3   4   0    1.88    4.20
   3   4   0    1.76    4.80
  -3  -4   0   -1.27    3.86
   3  -4   0  -11.53    5.03
   3  -4   0   -5.13    7.14
  -3   4   0   -3.05    4.52
  -3  -4   0   -3.40    3.67
  -3   4   0    3.07    6.46
   3   4   0    1.51    4.06
   3   4   0    5.18    5.10
  -3  -4   0    1.50    4.20
  -3   4   0    2.58    5.75
   3  -4   0    5.40    6.55
   3  -4   0   -4.97    4.46
  -4  -4   0 1365.68   36.14
  -4   4   0 1403.23   47.58
   4   4   0 1377.02   68.42
   4  -4   0 1351.07   42.11
   4  -4   0 1272.37   32.29
  -4   4   0 1399.51   49.18
   4  -4   0 1411.56   49.29
  -4  -4   0 1370.60   42.73
   4   4   0 1383.41   43.20
   4   4   0 1382.20   48.66
  -4   4   0 1337.04   68.49
  -4  -4   0 1342.44   55.27
  -4   4   0 1435.94   31.87
   5  -4   0   -2.24    8.55
  -5   4   0    3.43    8.13
   5  -4   0   -0.87    6.39
   5   4   0   -1.31    3.96
   5  -4   0    2.12    7.60
  -5   4   0   -9.96    7.99
   5   4   0    0.90    4.95
  -5   4   0    9.38    6.82
  -5   4   0   -2.37    5.88
  -5  -4   0   -4.37    3.87
   5   4   0   -4.82    5.01
  -5  -4   0   -0.31    5.45
  -6   4   0  142.43   11.24
  -6  -4   0  142.79   11.36
   6  -4   0  174.69   10.70
   6   4   0  168.14   11.60
   6   4   0  159.35   11.72
  -6  -4   0  175.11   11.79
   6   4   0  165.84   10.53
  -6   4   0  170.15   11.25
   6  -4   0  156.22   12.27
   6  -4   0  141.05    9.18
  -6   4   0  175.08   13.09
  -6   4   0  153.81   10.64
   7  -4   0    2.59    5.03
   7   4   0   -3.56    6.85
   7   4   0    3.51    5.91
  -7  -4   0   -2.74    5.49
  -7   4   0   -7.78    8.19
   7  -4   0    1.26    6.68
  -7   4   0  -13.22    7.31
  -7  -4   0   -2.03    7.02
   7   4   0    1.27    8.88
   7  -4   0   -7.20    6.32
  -7   4   0   -5.40    6.76
  -7   4   0    4.95    6.60
   8  -4   0  584.69   27.79
  -8  -4   0  547.38   17.97
   8  -4   0  503.71   27.00
   8   4   0  539.92   28.65
  -8   4   0  535.11   40.80
   8  -4   0  508.28   26.06
  -8   4   0  566.74   26.22
  -8   4   0  546.49   23.71
   8   4   0  535.37   33.38
  -8  -4   0  604.37   25.87
  -8   4   0  553.41   32.32
  -8  -4   0  506.00   30.29
   8   4   0  533.46   31.02
   9   4   0   -2.07    7.54
   9   4   0   -8.51    5.06
  -9   4   0   -6.08   12.45
   9   4   0  -11.24    5.41
  -9   4   0    5.17    8.00
  -9   4   0   -6.63    7.04
  -9  -4   0   -4.46    5.04
  -9  -4   0    0.11    4.90
  -9   4   0   -1.64    6.43
   9  -4   0   11.57    6.41
   9  -4   0  -12.97   10.15
   9  -4   0   -1.06    8.46
 -10   4   0  291.58   19.80
 -10   4   0  275.66   21.88
  10  -4   0  273.73   20.04
  10   4   0  278.83   19.20
  10   4   0  281.87   26.19
 -10  -4   0  307.87   17.18
 -10  -4   0  275.18   21.96
 -10  -4   0  265.84   22.67
  10  -4   0  308.98   31.85
 -10   4   0  278.61   24.22
 -10   4   0  259.40   24.48
  10   4   0  278.55   17.60
  10  -4   0  278.32   28.67
 -11  -4   0   -6.79   11.49
  11   4   0   -6.27    7.15
  11  -4   0  -17.15    7.37
 -11   4   0    2.78   10.80
 -11  -4   0   -2.49    6.43
  11   4   0   -5.72    6.24
 -11   4   0    3.41    8.42
  11  -4   0   31.33   17.18
 -11   4   0   18.02   13.99
 -11  -4   0   -6.95    8.99
  11  -4   0   17.96   14.41
  11   4   0   -5.22    9.16
 -11   4   0    1.64    9.82
  12  -4   0   -7.46    8.55
  12   4   0   -3.46   10.02
  12  -4   0    8.83   16.56
 -12   4   0   -9.61   15.66
  12   4   0   21.56   13.10
 -12   4   0   -9.29   16.53
 -12  -4   0    4.79    9.50
  12   4   0    0.60    7.83
 -12   4   0   20.18   14.80
 -12  -4   0    4.18   11.69
 -12   4   0    7.50   11.18
  12  -4   0   12.69   10.41
 -12  -4   0   19.61   12.17
  13  -4   0    2.69    8.92
  13  -4   0   -0.23   12.62
 -13   4   0  -13.85   15.26
 -13  -4   0    8.34    8.62
  13   4   0  -12.28   11.93
  13   4   0    0.00    7.78
  13  -4   0    2.03   12.30
 -13  -4   0   13.75    8.67
 -13   4   0    1.00   13.90
  13   4   0   20.41   10.33
 -13   4   0    6.51   10.51
  14   4   0   25.46   17.41
  14   4   0   24.68   13.99
 -14  -4   0    4.55   13.76
  14  -4   0   26.04   18.59
  14  -4   0   21.87   14.42
 -14   4   0    9.75   14.37
 -14   4   0   21.34   15.94
 -14   4   0   12.49   11.32
 -14  -4   0   -7.75   14.07
 -15  -4   0    6.77   16.47
 -15   4   0    9.11   13.62
  15  -4   0  -11.59   11.35
 -15  -4   0   -4.08   15.22
 -15   4   0  -13.14   12.19
  15   4   0   -4.03    9.38
  16   4   0   27.73   13.52
 -16   4   0   20.76   18.38
 -16  -4   0   37.95   16.37
 -16   4   0   94.32   28.58
  16  -4   0   49.52   16.49
  17  -4   0  -39.22   19.74
  17   4   0   -2.89   19.50
 -17   4   0  -19.40   15.35
 -17  -4   0  -13.93   20.41
 -17   4   0   15.44   19.37
   0   5   0   -6.34    3.81
   0   5   0   -5.90    4.37
   0  -5   0   11.06    5.82
   0   5   0   12.90    5.59
   0   5   0    1.96    3.66
  -1   5   0  140.67   10.14
   1   5   0  140.97    9.70
  -1   5   0  146.21    8.26
  -1  -5   0  124.05    7.35
   1  -5   0  125.90   10.47
   1   5   0  129.45    9.64
   1  -5   0  125.85   10.51
   1   5   0  137.34    9.46
   1   5   0  159.18    9.07
   1  -5   0  132.35    6.91
  -1  -5   0  113.05    7.08
  -1   5   0  130.80    6.62
  -1   5   0  135.05   11.67
   2  -5   0   -3.02    5.09
   2  -5   0   20.23    6.46
   2   5   0    9.20    5.47
  -2   5   0   -0.10    4.67
  -2  -5   0   10.20    4.72
  -2   5   0   -0.82    4.37
  -2   5   0    4.59    5.38
   2  -5   0    3.22    6.12
  -2   5   0    7.64    7.81
   2   5   0   14.71    5.91
  -2  -5   0    3.94    4.38
   2   5   0    5.40    4.20
  -3   5   0   34.60    6.20
   3   5   0   39.63    5.96
   3  -5   0   36.19    7.65
   3  -5   0   48.12    6.69
  -3  -5   0   44.16    4.67
   3   5   0   46.68    4.35
   3  -5   0   44.05    5.31
   3  -5   0   35.42    7.79
  -3   5   0   49.41    9.26
  -3  -5   0   50.70    7.02
   3   5   0   47.91    5.37
  -3   5   0   36.58    7.20
  -3  -5   0   38.22    5.78
  -4  -5   0   12.72    5.35
  -4  -5   0    0.14    4.63
   4   5   0    2.25    3.04
   4   5   0   -3.22    3.10
   4  -5   0   -4.93    8.43
   4  -5   0   -1.72    4.88
  -4   5   0   -9.65    5.41
  -4  -5   0    6.02    3.21
  -4  -5   0    4.37    6.32
   4  -5   0   -1.70    5.74
   4   5   0   -2.81    5.00
  -4   5   0    2.88    8.33
  -4   5   0    0.81    5.07
   4  -5   0    8.97    8.43
   5   5   0   -1.46    4.55
  -5   5   0   16.62    9.06
   5  -5   0    9.45    6.02
  -5  -5   0    2.04    5.10
  -5   5   0   -8.44    6.57
   5  -5   0   -6.36    5.21
  -5   5   0    5.08    5.45
   5   5   0   -3.51    3.68
   5  -5   0    6.20    7.79
  -5  -5   0   23.00    9.60
  -5  -5   0    4.30    4.73
  -5   5   0   -0.42    5.76
  -5  -5   0    2.75    4.60
   5   5   0   -8.42    5.07
  -6   5   0    7.99    5.61
  -6  -5   0   -2.24    4.83
  -6  -5   0   -0.40    3.83
   6   5   0   -2.44    3.87
  -6   5   0  -15.27    8.85
   6   5   0   -1.81    5.83
  -6   5   0    2.36    6.17
   6  -5   0    9.04    7.49
   6   5   0    0.58    4.69
   6  -5   0   -3.51    5.29
   6  -5   0   -3.85    5.47
  -6   5   0   -4.92    5.56
   7   5   0   85.78   11.43
   7  -5   0   52.99    7.48
   7  -5   0   65.65   10.05
  -7  -5   0   72.11    6.89
  -7   5   0   68.22    7.40
   7  -5   0   40.56    7.34
   7   5   0   64.67    7.14
  -7   5   0   66.82   10.11
   7   5   0   72.91    7.63
  -7   5   0   60.44   11.17
  -7   5   0   52.38    8.64
  -7  -5   0   69.99    6.20
   8   5   0    3.43    4.44
  -8   5   0    1.60    9.18
   8   5   0   -5.73    4.51
  -8  -5   0   -4.17    4.25
   8   5   0    1.62    5.85
   8  -5   0   -9.42    6.19
  -8  -5   0    1.54    6.09
  -8   5   0  -23.83   11.25
   8  -5   0  -13.86    9.37
   8  -5   0   -2.44    9.92
  -8   5   0   -1.00    4.90
  -8   5   0    0.78    6.31
   9   5   0  374.35   22.37
   9  -5   0  379.51   33.13
  -9  -5   0  386.24   27.41
  -9   5   0  429.64   28.30
   9   5   0  393.04   16.59
  -9   5   0  417.33   35.59
  -9   5   0  438.46   38.33
  -9   5   0  455.48   35.71
   9   5   0  375.12   24.39
  -9  -5   0  356.13   31.18
   9  -5   0  417.54   20.62
   9  -5   0  409.88   35.16
  10   5   0   -4.64    8.87
 -10   5   0   -9.52    8.93
  10  -5   0   13.62    7.78
  10  -5   0    0.22    8.51
 -10  -5   0   15.61    7.03
  10  -5   0    9.85    8.15
  10   5   0    9.18    8.09
 -10   5   0    1.06    9.11
 -10   5   0   -3.66    9.34
 -10   5   0    2.85   11.54
 -10  -5   0   -8.38    8.59
  10   5   0   -3.29    7.14
 -10  -5   0    7.90   10.45
 -11  -5   0   68.50   14.73
  11   5   0   71.60   10.52
 -11  -5   0   65.46   10.00
  11   5   0   67.89   12.33
  11  -5   0   74.79   12.57
  11   5   0   59.61   10.92
 -11   5   0   74.60   13.22
 -11  -5   0   54.25    9.05
 -11   5   0   61.24   17.68
 -11   5   0   58.53   15.75
  11  -5   0   60.15   12.59
  11  -5   0   57.93   13.39
 -11   5   0   49.34   14.28
 -12   5   0    2.58   11.50
 -12  -5   0   35.53   13.70
 -12   5   0    6.57   11.62
  12  -5   0   -6.04    8.69
  12   5   0   -5.29    7.11
  12  -5   0    3.89   11.98
 -12   5   0  -13.44   14.42
  12  -5   0   -2.54   10.81
 -12  -5   0   -0.61   11.52
  12   5   0   -4.17    7.76
  12   5   0  -14.79    8.09
 -12   5   0  -11.07   11.52
  13   5   0   27.53   14.88
 -13  -5   0   14.70   12.84
 -13   5   0   -7.53   14.16
  13  -5   0   23.17   14.54
  13   5   0   17.43    9.67
  13   5   0   -0.23   11.78
 -13  -5   0   17.25   12.71
  13  -5   0   14.28   18.56
  13  -5   0   11.58   11.80
 -13   5   0   13.81   12.66
 -13   5   0   26.71   13.45
 -14  -5   0   -7.96    9.52
 -14  -5   0   -2.31   13.62
  14  -5   0   12.01   13.69
 -14   5   0    6.90   12.50
  14   5   0   -1.10    8.87
 -14   5   0   -3.49   23.04
 -15   5   0   30.67   13.56
 -15  -5   0   27.92   16.11
  15  -5   0   38.27   19.58
 -15   5   0   -0.36   14.72
  15   5   0   23.65   14.76
  16   5   0   73.52   37.51
 -16   5   0   -7.14   15.75
 -16   5   0   44.83   24.38
 -16  -5   0   18.16   17.82
  16  -5   0  -14.38   13.99
 -17   5   0  -17.09   21.76
  17  -5   0   14.91   20.88
  17   5   0   12.49   18.44
 -17   5   0   20.89   19.21
 -17  -5   0   19.69   14.95
   0   6   0 2247.74   69.55
   0   6   0 2412.84   76.63
   0   6   0 2339.20  124.75
   0  -6   0 2301.48   79.04
   0  -6   0 2254.52   59.11
   0   6   0 2338.46   79.73
   1   6   0    4.21    5.47
   1  -6   0    2.06    6.16
   1   6   0   -5.47    5.15
  -1   6   0    5.99    6.24
  -1   6   0    2.17    6.29
  -1   6   0   -3.20    4.69
   1   6   0    2.92    3.65
  -1  -6   0   -7.01    3.57
   1  -6   0   -4.86    5.71
   1   6   0   -1.03    3.48
  -1   6   0   -2.84    4.96
  -2   6   0  457.02   23.68
   2   6   0  445.67   16.75
  -2  -6   0  421.61   16.05
  -2  -6   0  449.64   25.38
  -2  -6   0  496.12   31.66
   2   6   0  475.73   18.95
   2   6   0  474.87   26.94
  -2   6   0  445.52   29.07
   2  -6   0  449.99   22.36
  -2   6   0  465.73   20.93
   2   6   0  445.09   29.02
  -2   6   0  442.55   17.90
   2  -6   0  468.51   21.70
   2  -6   0  440.32   24.45
   2  -6   0  457.20   21.80
  -3  -6   0   -1.75    5.29
  -3   6   0   -7.11    4.38
  -3   6   0   -0.26    5.33
  -3  -6   0    3.02    3.95
   3  -6   0   -1.19    5.16
   3   6   0    1.15    2.81
   3   6   0   14.54    5.67
  -3  -6   0   -0.70    4.26
   3  -6   0  -18.40    6.99
  -3   6   0   -2.81    7.93
   3  -6   0   -3.15    4.86
  -3   6   0   12.02    7.39
   3  -6   0    0.55    6.59
   4   6   0  515.32   20.58
   4  -6   0  496.70   21.35
  -4  -6   0  519.16   18.38
  -4  -6   0  501.25   16.75
  -4   6   0  553.29   27.34
   4  -6   0  500.94   28.74
  -4  -6   0  499.83   27.12
  -4   6   0  520.53   23.72
   4  -6   0  545.25   23.07
  -4   6   0  524.66   23.89
  -4  -6   0  526.63   16.44
   4   6   0  521.86   19.06
  -4   6   0  537.98   22.94
   4   6   0  551.28   24.76
   4  -6   0  565.27   29.95
  -5   6   0    2.62    6.00
   5   6   0   -3.53    7.08
  -5  -6   0   -5.91    5.92
   5   6   0   -1.00    4.68
  -5  -6   0    5.20    4.18
   5  -6   0   -5.89    5.43
   5  -6   0   -3.54    5.44
   5  -6   0   -0.37    8.46
   5  -6   0    2.15    7.67
  -5   6   0   15.75    7.00
  -5  -6   0   -0.06    4.22
  -6  -6   0  221.84   16.45
   6   6   0  216.56   13.34
  -6   6   0  221.05   16.34
  -6  -6   0  191.00   12.55
  -6   6   0  214.24   16.04
   6  -6   0  211.09   15.67
  -6   6   0  227.74   17.01
   6  -6   0  223.16   13.47
   6   6   0  220.25   17.95
   6  -6   0  206.35   16.32
   6   6   0  235.89   12.76
  -6  -6   0  187.30   10.24
  -7   6   0    5.41    6.32
   7   6   0   -7.44    5.68
  -7   6   0    9.56   10.68
   7   6   0    1.30    3.57
  -7  -6   0    4.53    7.37
  -7   6   0   -1.32    5.96
  -7   6   0    2.41    7.18
  -7  -6   0    5.21    6.44
   7  -6   0    9.75    8.03
   7   6   0    1.98    5.79
  -7  -6   0   -4.67    4.66
   7  -6   0   -5.72    8.44
   7  -6   0    1.52   10.07
   8   6   0  919.77   65.88
   8  -6   0  981.69   60.15
  -8   6   0 1012.47   87.74
   8   6   0  981.22   51.64
  -8   6   0  981.43   47.16
   8  -6   0  992.55   77.35
  -8  -6   0 1071.43   51.47
  -8  -6   0 1006.57   32.83
  -8   6   0  996.66   43.39
   8   6   0  963.75   46.57
   8  -6   0  977.41   62.37
  -8   6   0  946.17   67.47
  -8  -6   0  948.21   50.81
  -9   6   0    6.49    7.58
   9   6   0    1.63    7.21
   9  -6   0   16.49    8.20
   9   6   0    2.86    5.55
  -9   6   0   -0.58   12.47
  -9   6   0    2.17   11.36
   9   6   0    6.36    7.41
  -9  -6   0   -3.19    5.65
   9  -6   0   -5.22    6.72
  -9   6   0   -7.52    9.43
  -9  -6   0    5.94    7.10
   9  -6   0    0.61   11.60
  10  -6   0   46.07   11.37
  10  -6   0   71.75   15.88
 -10   6   0   46.14   11.81
 -10   6   0   37.20   11.65
 -10   6   0   53.57   13.07
  10  -6   0   39.65   14.07
  10   6   0   38.80    9.09
  10   6   0   45.08    9.41
  10   6   0   63.46   11.54
 -10  -6   0   56.26    8.47
 -10   6   0   52.69   12.03
 -10  -6   0   47.99   10.42
  11   6   0   16.01   10.60
 -11  -6   0    4.37    6.88
 -11  -6   0   -7.82   11.97
 -11   6   0  -12.67   13.23
 -11   6   0   -1.53    9.46
 -11   6   0    8.28   18.06
  11  -6   0    0.33    9.88
  11  -6   0    1.78    8.82
  11   6   0    5.12    9.16
 -11   6   0   -5.78    9.16
  11  -6   0   -4.13   15.35
  11   6   0   -0.18   10.93
  12   6   0  323.70   27.91
 -12   6   0  309.58   34.15
 -12   6   0  329.27   33.14
 -12   6   0  287.04   34.63
  12   6   0  319.74   34.62
  12  -6   0  339.13   37.73
 -12  -6   0  289.83   26.14
  12  -6   0  288.85   37.89
  12   6   0  267.77   36.17
 -12   6   0  299.26   25.28
  13   6   0    4.29   12.63
  13  -6   0  -19.96   15.26
  13   6   0    2.19    9.73
  13   6   0    4.39    9.12
 -13  -6   0   22.17   13.73
 -13   6   0   36.90   20.29
  13  -6   0   -4.02    9.99
 -13   6   0  -21.54   13.58
 -13  -6   0    4.21    9.90
 -14   6   0   85.19   15.38
 -14  -6   0   98.04   17.71
  14  -6   0   75.98   18.83
 -14   6   0   60.86   18.79
  14   6   0   75.26   17.75
  15  -6   0   -6.16   13.69
 -15  -6   0   -2.20   13.87
 -15   6   0   -1.32   17.02
 -15   6   0   -5.42   12.79
  15   6   0    0.11   14.40
  16  -6   0   18.88   25.57
 -16   6   0   48.46   26.93
 -16  -6   0   11.89   20.88
  16   6   0   11.01   13.51
   0   7   0   -0.07    4.26
   0   7   0   12.71    5.42
   0  -7   0    0.54    5.07
   0  -7   0  -13.07    4.68
   0   7   0  -11.20    5.61
   0   7   0   -9.71    6.80
  -1   7   0  353.77   17.42
   1   7   0  350.71   21.47
  -1   7   0  350.60   22.41
   1  -7   0  331.93   14.15
  -1   7   0  382.74   20.54
   1   7   0  320.72   14.58
   1   7   0  357.53   14.89
   1   7   0  336.91   16.83
   1  -7   0  331.86   20.44
  -1  -7   0  356.61   12.39
  -1   7   0  368.34   16.23
   2   7   0    6.05    7.31
  -2  -7   0   11.25    5.10
   2   7   0    0.00    4.54
   2  -7   0    0.67    5.14
  -2  -7   0   -3.33    4.82
   2   7   0    1.29    5.24
  -2  -7   0   -5.41    3.85
   2  -7   0   -4.84    4.67
  -2   7   0   -4.42    6.95
   2  -7   0   10.43    6.38
  -2   7   0   -1.29    7.74
  -2   7   0   -2.52    4.18
   2  -7   0    4.01    6.23
  -2   7   0    9.36    5.60
   2   7   0   -0.45    2.81
   3  -7   0   19.63    7.09
   3   7   0   14.75    5.39
   3  -7   0   10.69    8.50
  -3   7   0    0.80    4.85
   3  -7   0   -7.49    6.77
  -3   7   0   17.67    7.51
  -3  -7   0    6.41    5.56
  -3   7   0  -10.83   10.20
   3   7   0    9.35    3.79
  -3  -7   0    3.63    3.65
  -3   7   0   13.91    6.32
   3   7   0    2.48    3.47
  -3  -7   0    5.37    4.22
   3  -7   0    0.62    6.77
   4  -7   0    7.98    6.00
  -4   7   0   -1.80    6.04
   4   7   0    3.15    5.33
   4  -7   0    2.54    7.11
  -4  -7   0   -0.12    4.59
  -4   7   0   -5.38    5.36
  -4  -7   0    8.65    4.62
  -4   7   0    5.09    5.02
  -4  -7   0    7.39    5.18
   4  -7   0   -0.86    5.61
  -4   7   0    0.00    6.65
   4   7   0   -2.30    3.92
   4  -7   0   -4.10    5.81
  -4  -7   0    1.25    3.28
   4   7   0   -3.69    4.50
   5   7   0  207.53    9.67
  -5  -7   0  190.66   12.45
   5  -7   0  190.81   12.65
  -5   7   0  184.37   13.91
   5   7   0  218.39   14.95
  -5   7   0  222.50   17.42
  -5  -7   0  191.46   10.50
  -5   7   0  218.01   12.99
  -5   7   0  213.99   16.16
  -5  -7   0  193.89    9.63
  -5  -7   0  197.75   15.46
   5   7   0  206.31   12.17
   5  -7   0  219.71   15.58
   5  -7   0  195.47   16.64
   6   7   0   -5.41    5.31
  -6   7   0   -1.59    6.59
   6  -7   0   -6.49    8.61
   6  -7   0    2.47    5.48
  -6   7   0   -6.89    6.51
   6   7   0    0.23    5.62
  -6  -7   0    4.41    6.05
  -6  -7   0   -8.23    5.64
  -6   7   0   -1.38    9.09
   6  -7   0   -0.79    6.64
  -6  -7   0   -6.67    4.12
  -6  -7   0   10.25   11.94
   6   7   0    3.24    4.04
  -7   7   0   17.07   10.43
   7  -7   0   43.41    9.18
  -7  -7   0   31.69    6.47
   7  -7   0   33.97   13.39
  -7  -7   0   19.05    6.13
  -7   7   0   27.20    9.58
  -7   7   0   44.27    9.99
   7  -7   0   38.72    8.16
  -7   7   0   30.80    8.51
   7   7   0   37.51    7.65
  -7  -7   0   34.64    6.27
   7   7   0   26.98    4.94
   7   7   0   48.95    7.00
  -8   7   0   -3.16    6.17
  -8   7   0    9.85    7.92
   8  -7   0    4.44    7.32
  -8  -7   0    3.63    5.70
   8  -7   0    5.34    9.40
  -8   7   0   15.00    8.56
  -8   7   0  -10.85   11.08
   8   7   0   -8.30    6.37
   8   7   0    7.14    6.46
   8   7   0   -4.60    4.39
  -8  -7   0    2.17    4.83
  -8  -7   0   12.45    6.99
   9  -7   0  333.70   28.04
  -9   7   0  341.93   23.29
   9   7   0  306.94   27.80
   9   7   0  345.18   21.71
  -9  -7   0  286.34   25.68
   9  -7   0  316.67   26.51
   9  -7   0  330.19   31.13
   9   7   0  326.63   35.24
  -9   7   0  350.24   34.95
  -9  -7   0  314.68   33.14
  -9  -7   0  338.85   28.52
  -9   7   0  349.82   34.52
  -9   7   0  369.86   29.46
  10   7   0   16.11    9.56
  10  -7   0   16.99   10.85
 -10  -7   0   -3.99    5.83
 -10   7   0    0.99    8.87
  10   7   0   -4.23    9.42
 -10  -7   0    4.81    8.26
 -10   7   0   -2.05    8.69
 -10  -7   0  -16.03    8.64
 -10   7   0    6.13   12.18
  10   7   0  -16.41    9.41
 -10   7   0    1.43   10.03
  10  -7   0  -25.05   11.46
  10  -7   0   13.88    9.75
 -11   7   0   72.71   19.26
 -11   7   0   63.70   15.06
 -11  -7   0  109.90   14.85
 -11  -7   0   80.61   10.92
  11   7   0   91.90   12.41
 -11   7   0  100.36   25.74
  11   7   0   83.72   13.01
 -11  -7   0   84.79   13.28
  11  -7   0   76.06   16.08
  11   7   0  107.96   15.10
  11  -7   0   73.45   18.79
  12  -7   0    2.49   10.13
  12  -7   0  -15.55   17.88
  12   7   0    3.93   10.79
 -12   7   0   24.86   14.05
 -12  -7   0   10.13    6.68
  12   7   0   14.09   12.08
 -12  -7   0    3.60    7.74
  12   7   0   -8.39   11.67
  13  -7   0   12.54   11.33
 -13   7   0   16.08   19.69
  13   7   0    5.27   12.10
 -13   7   0   12.74   11.54
  13   7   0    7.60   12.95
 -13  -7   0   46.34   13.84
 -14   7   0  -14.44   14.68
  14   7   0   -1.08   10.53
  14  -7   0  -10.57   13.25
 -14  -7   0   23.02   10.08
 -14   7   0  -17.15   19.08
  15  -7   0   -0.44   15.75
 -15   7   0   22.83   16.82
 -15  -7   0    5.24   16.37
  15   7   0    5.48   10.43
  16  -7   0  -12.82   15.48
 -16   7   0    9.35   19.73
 -16   7   0   -8.29   21.00
 -16  -7   0   44.98   17.65
  16   7   0   19.48   20.23
   0   8   0   44.53    5.74
   0  -8   0   51.46    8.36
   0  -8   0   52.63    6.49
   0   8   0   36.93    6.24
   0   8   0   38.08    6.77
   0   8   0   37.81    7.17
   1   8   0   -5.61    4.80
  -1  -8   0   15.27    5.70
   1  -8   0    0.94    6.69
  -1   8   0   -6.73    7.19
  -1  -8   0   29.41    9.67
   1   8   0    0.67    4.09
  -1   8   0   -6.98    6.71
   1   8   0   -1.51    4.85
   1   8   0    0.60    6.62
   1  -8   0    0.17    7.64
  -1   8   0    1.17    5.03
  -1   8   0   17.19    7.93
  -1  -8   0    3.34    5.75
   2  -8   0 1032.21   57.51
   2   8   0 1028.64   79.10
  -2   8   0 1118.28   48.20
   2  -8   0 1042.24   71.27
   2   8   0 1058.43   49.11
  -2  -8   0 1014.74   36.26
  -2  -8   0 1071.15   41.45
  -2   8   0 1096.33   62.40
  -2   8   0 1071.98   66.33
  -2   8   0 1057.88   48.94
   2   8   0 1040.01   45.37
  -2  -8   0 1042.33   43.40
   2  -8   0 1005.24   44.52
   2   8   0 1056.80   57.20
  -3  -8   0   -6.76    6.88
  -3  -8   0   -5.31    6.01
   3  -8   0   -2.94    5.17
  -3   8   0    6.36    7.70
   3  -8   0    0.59    6.68
  -3   8   0   -5.95    6.06
  -3  -8   0   -2.63    3.02
   3   8   0   -2.89    5.44
  -3   8   0    6.29    6.89
  -3   8   0    4.61    6.78
   3   8   0   -2.61    5.00
   3   8   0   -1.06    6.03
   3  -8   0   -0.40    4.63
   3   8   0   -0.59    4.56
  -3  -8   0    2.70    4.83
   4  -8   0  129.32   13.26
   4   8   0  175.10   13.72
  -4   8   0  193.31   16.20
   4  -8   0  206.55   13.83
  -4   8   0  169.57   11.56
   4  -8   0  192.47   14.13
   4   8   0  173.80   12.95
  -4  -8   0  142.18   14.40
   4   8   0  159.42   10.46
  -4  -8   0  183.66    9.27
  -4  -8   0  193.20   14.33
   4  -8   0  194.00   14.29
  -4   8   0  167.93   13.62
  -4  -8   0  197.59    9.67
  -4   8   0  172.79   14.93
  -5   8   0   -4.53    9.33
   5   8   0   -2.59    6.29
  -5  -8   0   -4.91    4.83
  -5   8   0    0.63    6.62
   5  -8   0    5.93    6.54
   5   8   0    0.67    5.51
   5  -8   0   -6.50    6.16
   5   8   0    5.37    6.04
  -5  -8   0    7.01    6.70
   5  -8   0    6.53    8.82
  -5   8   0    6.68    6.12
  -5   8   0    9.65    6.44
  -5  -8   0    0.46    4.20
  -5  -8   0    0.54    5.94
   5  -8   0   -5.60    6.16
  -6   8   0  333.99   28.53
   6  -8   0  357.63   27.21
   6   8   0  318.66   23.13
  -6   8   0  339.15   22.26
  -6  -8   0  338.58   20.60
   6  -8   0  312.48   26.11
   6   8   0  323.14   24.35
  -6  -8   0  323.79   21.00
  -6  -8   0  325.97   23.58
  -6  -8   0  338.40   16.10
   6   8   0  363.12   18.04
  -6   8   0  348.73   23.90
  -6   8   0  326.32   34.00
   6  -8   0  340.57   22.69
  -7   8   0    5.82    7.36
   7   8   0    0.74    6.66
   7  -8   0    1.23    6.68
   7   8   0   -1.19    6.28
  -7   8   0   15.45    9.20
   7   8   0   -0.40    6.58
  -7  -8   0    0.11    5.61
  -7  -8   0    2.39    6.40
  -7  -8   0   -5.07    5.54
   7  -8   0   -9.77   12.70
  -7  -8   0    1.00    5.89
  -7   8   0    6.68    9.46
  -7   8   0    9.52    8.67
   7  -8   0  -18.60    9.58
   8   8   0  431.47   49.73
  -8  -8   0  444.03   29.98
  -8   8   0  391.03   32.62
   8  -8   0  457.79   26.39
  -8   8   0  425.58   32.40
  -8   8   0  376.03   30.20
  -8  -8   0  385.11   41.01
   8   8   0  403.66   25.98
   8  -8   0  410.65   38.33
   8   8   0  403.25   38.26
   8  -8   0  400.15   37.94
  -8  -8   0  457.36   27.31
  -8   8   0  444.88   40.70
   9  -8   0   -6.90   13.63
  -9   8   0   -0.75   15.88
   9   8   0    5.53    5.82
   9   8   0    2.90    8.29
   9  -8   0   19.91   12.11
  -9  -8   0    6.29    6.86
  -9  -8   0    4.49    7.18
   9   8   0   11.66    7.95
  -9   8   0    9.01   10.65
  -9   8   0    8.11   10.01
  -9  -8   0   -6.33    6.23
  10   8   0  339.83   24.94
 -10   8   0  308.69   33.24
  10  -8   0  331.25   34.94
 -10   8   0  286.19   30.70
  10   8   0  332.55   33.61
  10   8   0  360.11   21.11
 -10  -8   0  350.87   35.01
  10  -8   0  320.40   31.78
 -10  -8   0  328.85   33.13
 -10   8   0  296.66   28.32
 -10  -8   0  319.53   37.53
  11  -8   0   30.62   18.92
 -11  -8   0    4.85    8.80
  11   8   0    2.69    7.98
  11   8   0    7.72    8.52
 -11  -8   0  -10.16   11.83
  11   8   0   -9.83    6.73
 -11   8   0   -6.54   14.64
  11  -8   0   10.18   16.31
 -11   8   0   -2.66   14.56
 -11   8   0   17.21   15.06
  12   8   0   31.72   10.98
 -12  -8   0   29.58    8.67
 -12   8   0   44.47   24.75
  12  -8   0   20.02   14.17
 -12   8   0   61.46   18.90
  12  -8   0   27.09   23.16
 -12   8   0   69.48   18.67
 -13   8   0    4.73   15.27
  13  -8   0    6.13   13.61
 -13  -8   0   -4.21   10.97
  13   8   0  -19.34   15.24
 -13   8   0    3.04   14.59
 -14  -8   0   73.99   17.63
 -14   8   0   75.10   21.78
  14   8   0   66.47   19.23
  14  -8   0   66.37   25.68
 -15   8   0   11.53   27.75
 -15  -8   0  -26.28   17.50
  15   8   0    7.71    9.55
  15  -8   0   -8.82   23.20
   0   9   0   -0.22    4.24
   0  -9   0    8.04    4.70
   0   9   0   -1.39    8.69
   0   9   0    6.41    7.28
   0   9   0    7.39    7.21
   0  -9   0   -3.20    7.33
  -1   9   0    2.50    5.78
  -1  -9   0   -0.98    6.19
   1  -9   0   12.01    7.17
  -1  -9   0    8.69    7.26
   1   9   0   -4.39    5.75
   1  -9   0    1.01    7.06
   1   9   0    0.43    6.13
  -1   9   0    1.59    6.90
   1   9   0    0.92    4.69
  -1   9   0    0.78    4.71
  -1   9   0    5.32    9.10
   1   9   0   -6.69    4.87
  -1  -9   0   16.24    9.11
   2   9   0    4.08    7.05
   2  -9   0   -3.85    7.17
  -2   9   0   10.06   10.05
  -2  -9   0   -4.47    5.88
   2   9   0   11.09    7.18
  -2   9   0   -2.38    7.62
   2   9   0    0.11    5.63
   2   9   0   -4.76    6.28
  -2  -9   0    4.37    6.99
  -2   9   0   -1.73    8.09
   2  -9   0   -9.93    6.72
  -2   9   0  -10.86    5.03
   2  -9   0   -0.78    9.81
  -2  -9   0    3.08    5.90
   3   9   0  686.90   39.99
  -3   9   0  672.17   31.91
  -3  -9   0  681.36   28.37
   3  -9   0  648.31   59.52
   3  -9   0  696.85   56.08
   3  -9   0  728.44   51.31
  -3   9   0  703.62   44.11
  -3   9   0  697.86   39.20
  -3  -9   0  677.78   46.41
   3   9   0  676.73   39.81
   3   9   0  686.69   48.22
   3   9   0  683.29   37.02
   3  -9   0  767.25   35.81
  -3   9   0  680.54   54.19
   4   9   0    6.62    4.94
   4  -9   0   -3.17   10.10
   4   9   0   -2.08    6.07
  -4  -9   0   -8.46    5.64
  -4   9   0   10.01    9.47
   4  -9   0   -6.36    8.32
  -4  -9   0    0.77    4.28
  -4  -9   0    0.91    5.77
   4  -9   0   11.11    6.05
  -4   9   0   -2.27   10.16
   4  -9   0   -7.65    8.94
   4   9   0    1.96    6.67
  -4  -9   0   -4.23    5.12
  -4   9   0   -2.14   17.42
  -4   9   0    4.70    6.18
   4   9   0    5.78    5.32
  -5  -9   0  121.37   10.19
   5  -9   0  129.18   11.49
  -5  -9   0  109.38    9.28
   5  -9   0  116.49   14.16
  -5  -9   0  149.15    9.74
  -5  -9   0  117.79   16.97
  -5   9   0  117.67   13.40
   5  -9   0   76.13   16.42
  -5   9   0  110.52   15.11
   5   9   0  123.02    8.88
  -5   9   0  128.38   13.48
  -5   9   0  106.67   11.99
   5   9   0  120.45   10.49
   5   9   0  102.00   11.93
   5  -9   0   98.99   13.38
  -6  -9   0    7.73    5.47
  -6  -9   0    0.49    7.24
  -6   9   0    9.52   11.24
  -6   9   0   11.27    9.52
   6   9   0   -7.58    5.97
  -6  -9   0   16.39    5.71
  -6  -9   0    0.06    8.76
   6  -9   0    0.85    7.88
   6  -9   0    1.93   12.42
   6   9   0   -2.18    6.50
  -6   9   0    6.41   10.99
  -6   9   0    0.34    9.58
   6   9   0   -5.21    6.05
   7  -9   0  182.76   19.30
   7   9   0  171.82   14.41
  -7   9   0  178.15   17.64
  -7   9   0  205.00   21.15
   7   9   0  199.39   13.47
  -7  -9   0  207.99   16.27
  -7  -9   0  170.72   16.00
  -7   9   0  184.76   20.43
   7  -9   0  186.95   21.92
   7   9   0  183.64   15.20
  -7  -9   0  162.35   13.33
  -7   9   0  157.66   21.41
  -8   9   0   -3.21   11.86
   8  -9   0   12.33   10.00
  -8  -9   0    5.09    7.64
   8   9   0    9.40    8.09
   8   9   0   -2.34    5.13
  -8   9   0  -17.17    8.63
  -8  -9   0    5.37    6.13
   8  -9   0    2.26    9.48
  -8  -9   0   13.33    7.13
  -8   9   0  -19.86   12.57
   8   9   0   -2.43    5.32
  -8   9   0   13.76    9.20
   9   9   0  162.91   17.21
   9   9   0  156.41   20.45
  -9   9   0  178.16   29.57
   9   9   0  159.81   18.43
  -9   9   0  177.88   20.90
  -9   9   0  148.85   23.91
  -9  -9   0  165.24   20.03
   9  -9   0  145.63   20.05
  -9  -9   0  145.04   17.24
  -9  -9   0  189.46   19.80
   9  -9   0  156.20   26.37
 -10  -9   0   -2.16    8.19
 -10   9   0   10.65   11.56
 -10   9   0   -9.11   19.11
 -10   9   0   29.10   14.59
  10   9   0   -3.15    5.70
  10   9   0  -12.53    9.89
  10  -9   0   17.15   12.95
 -10  -9   0   -9.03    6.19
  10  -9   0   -6.40    8.91
  10   9   0   14.99    8.61
 -11   9   0   18.07   18.03
 -11   9   0   19.61   13.78
  11  -9   0    5.72   17.51
  11   9   0   14.27   13.11
  11  -9   0   14.65   19.20
 -11  -9   0   28.64   10.68
 -11   9   0   40.97   16.23
  11   9   0   32.02   11.52
 -12   9   0    0.18   21.64
 -12   9   0   -7.25   15.23
 -12  -9   0    7.26   11.85
  12  -9   0   32.08   15.15
  12   9   0   16.94   18.20
  12   9   0    4.81   14.17
 -13   9   0   61.02   17.20
  13  -9   0   14.42   21.50
 -13  -9   0   19.05   14.37
 -13   9   0    2.91   20.98
  13   9   0   40.96   19.91
  14  -9   0  -58.08   25.77
 -14  -9   0   27.88   17.24
  14   9   0   -0.46   16.48
 -14   9   0   26.86   19.27
 -14   9   0    1.62   17.44
   0 -10   0  834.09   62.26
   0  10   0  809.12   53.61
   0  10   0  852.43   49.79
   0 -10   0  866.79   51.00
   0 -10   0  804.34   51.60
   0  10   0  797.10   63.25
   0  10   0  872.96   44.27
  -1  10   0    8.29    8.45
   1 -10   0   10.79    9.88
   1  10   0    0.27    5.38
   1  10   0   -1.50    4.32
  -1 -10   0   -2.55    4.45
   1 -10   0  -23.26    9.07
  -1  10   0  -14.75    7.88
  -1  10   0   14.17    8.95
   1 -10   0    0.00    6.16
  -1 -10   0    7.92    6.07
   1  10   0   -1.56    4.69
  -1  10   0    8.11    8.67
  -1 -10   0   -1.04    4.49
   1  10   0    4.84    5.86
  -2 -10   0  558.95   41.40
  -2 -10   0  603.20   36.30
  -2  10   0  554.49   35.24
   2  10   0  554.34   31.66
   2  10   0  610.54   47.85
   2 -10   0  618.91   47.55
  -2  10   0  560.40   64.83
  -2  10   0  595.11   44.86
   2  10   0  597.60   41.00
  -2  10   0  581.13   36.50
   2  10   0  623.19   35.41
  -2 -10   0  567.49   39.86
   2 -10   0  593.55   33.41
   2 -10   0  556.35   46.90
  -3  10   0    5.72    7.15
   3  10   0   -1.79    5.24
  -3 -10   0   -3.53    6.39
   3  10   0    6.91    5.80
   3 -10   0   -9.52    8.71
  -3  10   0    1.48    6.42
  -3  10   0   -1.28    6.42
   3 -10   0   -7.44    9.20
  -3  10   0   -5.38    6.37
   3  10   0   -0.85    7.46
   3  10   0   -1.97    4.51
  -3 -10   0   -0.73    8.92
  -3 -10   0   -2.92    5.34
   3 -10   0    0.78    6.21
  -3 -10   0    6.47    5.21
  -4  10   0  218.87   15.28
  -4 -10   0  242.30   15.56
  -4 -10   0  240.30   16.55
   4 -10   0  230.78   20.95
   4 -10   0  201.79   24.70
   4  10   0  220.84   19.80
  -4  10   0  222.22   21.85
   4 -10   0  227.81   17.20
  -4 -10   0  239.10   21.61
  -4  10   0  229.01   20.03
   4  10   0  199.32   16.19
  -4 -10   0  202.30   23.62
  -4  10   0  205.31   23.50
   4  10   0  198.42   21.91
   4  10   0  212.28   17.22
  -5  10   0    2.33   10.30
   5  10   0    1.83    6.72
   5 -10   0   10.75   13.03
   5 -10   0   -1.49    7.83
   5  10   0   -7.05    7.99
  -5  10   0    2.00    9.58
   5  10   0   21.79    9.30
  -5 -10   0   -5.79   11.11
  -5  10   0   16.97   10.88
  -5 -10   0    1.55    7.18
   5  10   0    0.05    6.26
  -5  10   0   13.80   10.96
  -5 -10   0    0.46    6.40
  -6  10   0  195.46   23.37
  -6 -10   0  151.35   13.82
  -6 -10   0  180.91   16.34
   6 -10   0  210.50   19.22
   6  10   0  171.37   15.52
  -6  10   0  148.59   23.33
  -6  10   0  163.04   17.02
   6  10   0  138.79   16.17
  -6 -10   0  185.59   21.08
  -6  10   0  162.37   22.80
   6 -10   0  192.96   17.04
  -6 -10   0  164.78   15.97
   6  10   0  172.13   18.54
  -7 -10   0   -1.79    5.43
  -7 -10   0   -1.03    7.25
  -7 -10   0    2.84    7.09
  -7  10   0  -11.08   13.70
  -7  10   0    1.64   12.64
   7  10   0    2.92    8.13
   7  10   0   -0.73   16.88
  -7 -10   0    1.50    6.58
   7 -10   0    0.31   12.47
   7  10   0    2.55    4.67
   7 -10   0   -3.69   10.31
  -7  10   0   -4.77   14.16
  -7  10   0   10.97   13.22
  -8  10   0  193.03   25.14
   8 -10   0  181.93   20.33
   8 -10   0  211.35   29.87
  -8 -10   0  205.22   24.03
   8  10   0  195.13   17.86
   8  10   0  182.49   22.86
  -8 -10   0  220.18   18.85
   8  10   0  184.28   22.65
  -8  10   0  203.60   28.03
  -8  10   0  182.52   21.90
  -8 -10   0  202.75   17.07
  -9  10   0    8.15   10.87
   9  10   0   -2.14    9.27
  -9 -10   0   -0.96    7.62
  -9  10   0  -14.10   18.91
   9 -10   0    9.78   13.79
  -9  10   0   -6.14    9.06
  -9 -10   0   -4.43    8.45
  -9 -10   0   -2.56    8.77
   9  10   0    1.64    6.53
   9 -10   0  -10.92   10.43
   9  10   0   11.99    9.53
 -10  10   0  168.34   28.09
  10  10   0  113.95   26.21
  10 -10   0  183.45   29.38
 -10 -10   0  204.24   18.30
 -10  10   0  174.06   26.05
  10  10   0  190.22   18.88
  10 -10   0  149.81   46.70
 -10  10   0  178.51   29.32
 -11  10   0  -30.28   18.83
  11 -10   0  -10.10   21.85
 -11 -10   0  -10.09   11.69
  11  10   0   -3.67   10.95
 -11  10   0   13.44   19.53
 -11  10   0   42.34   30.91
  11  10   0    1.65   13.68
  11 -10   0   17.91   17.14
  12 -10   0  200.14   26.60
 -12 -10   0  231.32   23.09
 -12  10   0  224.66   32.17
 -12  10   0  151.09   37.01
  12  10   0  166.44   28.17
 -13  10   0   18.90   18.02
 -13  10   0   19.88   19.19
  13  10   0    3.34   10.05
 -13 -10   0    2.67   14.57
  13 -10   0   -4.55   25.12
   0  11   0    4.93    6.19
   0  11   0   -5.14    9.21
   0 -11   0    7.94   15.40
   0  11   0   -1.93    7.42
   0 -11   0    1.99    6.30
   0  11   0    6.17    6.21
   0 -11   0   33.48   10.96
  -1 -11   0   -4.49    7.41
  -1 -11   0    2.55    5.97
   1  11   0   -6.51    7.88
  -1  11   0   13.22   11.28
  -1 -11   0    9.05    9.09
  -1  11   0    7.50   10.02
  -1  11   0   -1.43    8.14
   1 -11   0    2.15    9.88
   1  11   0   10.39    8.97
  -1  11   0   -5.18    8.43
   1 -11   0   -1.14    9.45
   1  11   0    0.00    8.52
   1  11   0   10.00    9.28
  -2  11   0   10.61    7.97
   2  11   0   -4.08    6.28
   2 -11   0  -11.02    9.83
   2 -11   0   11.39    7.81
  -2 -11   0    1.06   11.26
  -2 -11   0    7.99    9.37
   2  11   0   -9.73    6.53
  -2  11   0   10.50   11.88
   2  11   0   -1.23    5.16
   2  11   0    0.45    7.11
  -2 -11   0    1.41    8.27
  -2 -11   0    7.68    8.54
  -2  11   0   22.48   10.31
  -2  11   0  -24.46   11.52
  -3 -11   0   10.37    7.96
   3  11   0    4.70   10.05
  -3  11   0   12.66    8.40
  -3 -11   0    3.32    7.30
   3 -11   0   -3.83    6.71
   3  11   0   -3.61    8.93
  -3  11   0    7.68   12.70
   3  11   0   -0.97    6.68
   3  11   0   -7.92    6.87
  -3 -11   0   -0.28    6.45
  -3  11   0  -10.09    7.70
  -3  11   0   11.27    8.72
  -3 -11   0   10.94   14.19
   3 -11   0   -3.18    6.84
   4  11   0    4.41    7.12
   4  11   0   -2.76    7.69
  -4  11   0   -0.17    8.95
   4 -11   0   -1.83    8.81
  -4 -11   0   -7.71    5.41
   4  11   0   -0.61    7.19
  -4  11   0  -10.29   12.07
  -4  11   0  -18.29   12.76
  -4 -11   0   -3.95    8.44
  -4 -11   0   15.46   10.41
   4  11   0    5.62    8.02
  -4  11   0    9.47   10.36
  -4 -11   0  -11.38    7.03
   5  11   0    1.70    7.26
  -5  11   0    3.51   12.42
   5  11   0    9.66    9.48
  -5 -11   0    2.08    6.50
   5  11   0    3.16    7.87
  -5 -11   0   -5.70    8.65
  -5  11   0   27.09    9.29
  -5 -11   0   -3.36    7.47
  -5  11   0   24.56   13.52
  -5 -11   0   -3.50    8.27
   5  11   0    3.86    5.36
   5 -11   0    3.37   10.32
   5 -11   0    0.86   13.49
  -5  11   0   22.76   13.34
   6  11   0    0.16    6.46
  -6 -11   0    1.98    8.05
  -6 -11   0   -4.25    7.61
  -6 -11   0  -11.11    9.70
  -6  11   0   -7.89   10.60
  -6  11   0    4.59    9.61
   6 -11   0   17.67   19.89
   6  11   0    6.77    6.57
   6  11   0   -2.90    7.85
  -6  11   0  -14.37   11.74
   6  11   0   -8.29    6.05
   6 -11   0    1.89    8.99
  -6 -11   0   13.19    8.39
   7  11   0    8.02    5.50
   7 -11   0   10.58   16.21
   7  11   0   10.80    8.15
  -7  11   0  -14.40   19.68
  -7  11   0    1.50    8.71
  -7  11   0   -3.20   10.14
   7  11   0    6.01    5.16
  -7 -11   0   -0.20    6.59
  -7 -11   0   -9.80    8.97
   7 -11   0   18.94   11.92
  -7 -11   0   17.65    8.64
   7  11   0   -1.47    8.61
  -8 -11   0    0.44    8.89
  -8  11   0   -3.41   16.84
   8 -11   0   -1.52   17.15
   8 -11   0   -5.49   13.61
  -8 -11   0    1.72    8.22
  -8  11   0  -17.87   13.38
   8  11   0   -1.24    8.14
   8  11   0  -36.53   15.22
  -8  11   0   11.21   12.60
  -9  11   0   -9.21   20.36
  -9  11   0  -12.63   11.67
   9  11   0    6.40    6.93
   9 -11   0  -12.50   12.49
  -9 -11   0    1.91   10.51
   9 -11   0   10.22   14.34
   9  11   0   13.36   11.71
  10  11   0   -2.47   11.87
 -10  11   0   -0.12   23.60
  10 -11   0   11.06   25.14
 -10  11   0   -2.89   19.26
  10 -11   0   -5.82   14.96
  10  11   0    4.08   12.69
 -10 -11   0    1.59   11.24
 -11  11   0   21.07   23.73
 -11  11   0    1.04   14.96
  11  11   0  -45.42   20.64
 -11 -11   0    5.12   12.51
  11 -11   0   18.64   21.00
  12  11   0  -14.30   13.38
 -12  11   0   12.62   17.37
 -12 -11   0   -9.68   13.37
 -12  11   0   53.83   18.87
   0  12   0    9.28   11.29
   0 -12   0  -11.05   10.11
   0  12   0   16.92   10.73
   0 -12   0   29.59    9.25
   0  12   0   17.72    9.45
   0  12   0   13.96   11.79
  -1 -12   0   -3.62    9.10
   1 -12   0   23.82   12.03
  -1  12   0   20.55   10.69
   1  12   0    0.85   10.35
   1  12   0   10.45    9.32
   1 -12   0   -3.48    8.20
  -1  12   0   -3.04    7.83
   1  12   0   10.02   10.96
  -1 -12   0  -29.88   16.52
  -1  12   0   -2.86    6.50
  -1 -12   0   -8.44   10.53
   1  12   0  -20.61   10.09
  -1  12   0   -7.92   11.51
  -2  12   0   24.75   14.10
  -2  12   0    0.06   12.45
   2 -12   0    6.92   10.11
  -2 -12   0   11.38    8.46
   2  12   0   19.51   10.00
   2  12   0   11.83    8.82
   2  12   0   23.97   14.01
  -2 -12   0  -10.28   13.74
  -2  12   0   18.37   12.79
  -2  12   0    5.01   11.58
   2  12   0   -7.48    6.07
  -2 -12   0   18.35    8.71
  -3 -12   0  -11.87    7.65
   3  12   0   -3.27    9.70
   3  12   0   -2.50    9.71
   3 -12   0   10.66    9.34
  -3  12   0   -2.27    7.81
   3  12   0    4.22    4.35
  -3 -12   0   20.13   20.03
  -3 -12   0    3.84    6.02
  -3 -12   0  -15.02    8.82
   3 -12   0    6.70   10.08
  -3  12   0  -19.18   12.33
  -3  12   0    9.72   19.69
   3  12   0    3.16    7.64
  -3  12   0    7.41   13.09
   4 -12   0   31.92   16.86
   4  12   0   22.08   10.41
  -4 -12   0   12.26    7.36
  -4 -12   0   24.97   20.62
  -4  12   0   -6.59   13.69
  -4  12   0    9.05    8.23
  -4 -12   0    3.50    6.13
   4  12   0   -4.17    7.12
  -4 -12   0    1.13    7.57
   4  12   0   13.22    6.32
   5 -12   0   11.29   15.34
  -5 -12   0  -10.40    8.97
   5  12   0   10.42    9.04
   5  12   0   -2.64    5.30
  -5  12   0   12.87   15.08
  -5 -12   0   -0.50   16.02
  -5 -12   0   -0.70    9.01
   5  12   0  -12.75   12.67
  -5  12   0   -8.19   12.75
  -6  12   0    9.73   13.21
   6  12   0   36.10   16.12
   6  12   0   21.97   10.74
  -6  12   0   36.36   11.96
  -6 -12   0   21.19    9.48
  -6 -12   0   49.24   14.76
  -6 -12   0   20.41    9.36
   6 -12   0    5.47   17.91
   7 -12   0  -18.36   11.76
   7 -12   0    0.99   13.77
  -7 -12   0   11.02   11.74
  -7  12   0    5.10   17.81
   7  12   0   12.90    9.23
  -7 -12   0   -7.15    9.23
   7  12   0    0.17   10.50
  -7 -12   0    0.16    8.60
  -7  12   0  -12.55   11.50
  -8  12   0   41.42   21.77
  -8 -12   0  -11.98    8.73
   8  12   0   27.70   13.09
   8 -12   0  -37.76   14.26
  -8  12   0   -2.91   13.52
   8  12   0   -2.08   15.69
   9  12   0    6.36   10.14
  -9  12   0   -4.60   20.78
  -9  12   0    9.19   21.06
  -9 -12   0   -3.05   10.02
 -10  12   0  -12.55   18.72
 -10  12   0  -15.30   16.19
  10  12   0  -17.03   11.96
 -10 -12   0    3.93   11.07
  11  12   0  -15.56   12.53
 -11  12   0    5.34   20.25
 -11 -12   0    1.12   13.33
 -11  12   0  -17.26   22.55
   0 -13   0   11.48   28.61
   0  13   0    0.67    7.80
   0  13   0    7.18    8.79
   0 -13   0   -8.30    9.49
   0  13   0    5.49   12.53
  -1 -13   0   -3.63   12.21
   1  13   0   10.12   10.89
  -1 -13   0   10.15   18.73
  -1  13   0   11.53   11.71
  -1  13   0    1.99   11.51
   1  13   0   -2.50    9.56
   1 -13   0   12.94   13.08
  -2  13   0  -12.60   12.29
   2  13   0    4.05   11.89
   2 -13   0   19.65   14.46
  -2 -13   0    4.41   17.83
  -2  13   0    9.56   13.08
   2  13   0   -1.67    8.80
  -2 -13   0   -0.38    7.86
  -3 -13   0   -6.65   11.01
   3  13   0    4.86   10.93
   3  13   0   10.92    7.70
   3 -13   0    4.04    9.47
  -3  13   0   -4.57    8.47
  -3  13   0   -1.84   14.23
  -3 -13   0    0.63   18.42
  -4  13   0   11.89   18.04
  -4 -13   0    7.39   11.69
   4  13   0   -6.61    8.16
   4  13   0   -1.52    9.61
  -4  13   0   12.09   14.87
  -4 -13   0    0.07   26.23
  -5  13   0   18.52   12.77
   5  13   0    7.59    9.40
  -5  13   0   35.68   16.39
  -5 -13   0   14.71   14.42
  -5 -13   0   21.36    8.14
   5  13   0   14.17   11.06
   6  13   0  -20.46   14.34
  -6 -13   0   14.35   19.20
   6  13   0    1.47   13.98
  -6  13   0  -10.86   12.87
  -6 -13   0   -3.82    9.34
  -6  13   0    8.12   18.62
  -7  13   0   -6.76   11.80
  -7 -13   0   24.52   12.27
   7  13   0    3.40    7.67
  -7  13   0  -10.53   15.66
  -8  13   0    2.25   17.15
  -8  13   0   -8.99   14.00
   8  13   0   -7.61   11.57
  -8 -13   0  -16.53   11.11
  -9  13   0    1.12   17.66
  -9  13   0    2.12   16.57
   9  13   0  -10.48   13.63
  -9 -13   0  -16.54   12.60
   0  14   0   33.67   21.70
   0 -14   0   91.38   37.02
   0 -14   0   11.07   13.50
   1 -14   0    1.86    8.96
  -1 -14   0  -18.58   11.52
   1  14   0   13.74   10.33
  -1  14   0   -7.16    9.35
   1 -14   0    5.49   42.59
  -1 -14   0  -26.27   33.31
  -2 -14   0   17.24   11.54
  -2 -14   0   72.04   29.04
   2 -14   0   25.10   13.63
   2  14   0   40.81    9.63
  -2  14   0   27.41   10.14
  -3  14   0   -5.95   11.26
   3  14   0   -9.61   11.17
  -3 -14   0    6.51   12.48
  -3 -14   0   28.56   23.77
  -4 -14   0   72.51   15.59
  -4  14   0   83.33   21.04
   4  14   0   40.36   12.53
  -4 -14   0   95.05   25.27
  -5 -14   0   13.04   24.47
  -5 -14   0    4.06   10.81
   5  14   0  -11.91   10.49
  -5  14   0    2.35   13.29
  -6 -14   0   24.03   18.33
   6  14   0    0.50   10.32
  -6  14   0    1.18   20.11
  -6 -14   0    7.10   10.57
  -7  14   0   -5.66   20.04
   7  14   0   21.26   13.09
   0  15   0   29.38   11.38
   0 -15   0   -0.81   42.48
  -1 -15   0   73.65   41.97
   1 -15   0   12.51   49.59
  -1 -15   0   29.45   17.15
   1  15   0   54.57   17.58
  -1  15   0  -11.77   18.81
   2  15   0  -46.02   17.29
  -2 -15   0    1.39   13.80
  -2  15   0  -24.70   18.61
  -2 -15   0   54.07   33.74
  18   0  -1   -5.47   13.42
 -18   0   1   -7.75   15.72
 -17   0   1   -1.55   27.59
 -17   0   1    8.96   19.68
  17   0  -1    4.96   12.97
 -17   0   1    6.49   21.18
  16   0  -1    4.29   13.38
 -16   0   1    6.15   16.00
 -16   0   1   19.44   14.68
 -16   0   1  -14.92   18.70
  16   0  -1  -18.87   15.49
  15   0  -1    1.03   14.35
 -15   0   1   25.75   18.04
 -15   0   1   -5.07   12.88
 -15   0   1   13.23   13.05
  15   0  -1    1.25    8.04
 -14   0   1    9.62   10.35
  14   0  -1   24.40   15.62
 -14   0   1   28.05   14.09
  14   0  -1   11.15   12.46
  14   0  -1    5.34    9.46
 -14   0   1   -7.62   14.82
  13   0  -1  -25.94   11.44
 -13   0   1   10.37   11.63
 -13   0   1    1.26   12.23
 -13   0   1   11.72   23.66
  13   0  -1   -2.06   10.51
  13   0  -1   -7.50    7.66
 -13   0   1    2.51   12.98
  12   0  -1    3.07    8.84
 -12   0   1   10.28    6.84
  12   0  -1   10.90    7.26
 -12   0   1    6.39   10.60
 -12   0   1    7.20   10.28
 -12   0   1    0.33    7.66
  12   0  -1   -1.15    7.92
  11   0  -1   -3.36   11.16
  11   0  -1   -0.88    7.75
  11   0  -1   -1.85    6.68
 -11   0   1    7.87   11.52
 -11   0   1   -6.31   10.85
 -11   0   1    7.45    8.50
 -11   0   1    0.67    7.16
 -10   0   1  -13.59    6.65
  10   0  -1   -1.32    6.11
 -10   0   1   -0.62    9.63
  10   0  -1    0.56    6.21
 -10   0   1   12.82    6.24
  10   0  -1    3.29    8.26
 -10   0   1   -6.17    5.80
  -9   0   1    0.16    7.35
  -9   0   1   -5.90    7.37
  -9   0   1   -2.97    8.28
   9   0  -1   26.39    9.78
   9   0  -1    6.63    7.48
   9   0  -1   -8.21    6.05
  -8   0   1    3.01    5.86
   8   0  -1    0.07    4.66
   8   0  -1   -5.81    5.43
  -8   0   1   -2.61    5.43
  -8   0   1    2.00    8.25
   8   0  -1   13.37    8.18
   7   0  -1    1.75    6.41
   7   0  -1   -3.65    4.89
   7   0  -1   14.88    8.68
  -7   0   1    2.03    6.24
  -7   0   1   16.63    9.18
  -7   0   1   -1.82    6.01
  -7   0   1   -5.11    4.87
   6   0  -1  -15.85    6.81
  -6   0   1  -10.81    4.20
   6   0  -1   -2.95    3.80
  -6   0   1   -3.59    6.37
  -6   0   1   -9.58    4.37
  -6   0   1    6.22    5.28
   6   0  -1   -0.61    4.62
   5   0  -1   -3.83    4.24
  -5   0   1   -8.08    3.53
   5   0  -1  -13.04    4.24
  -5   0   1   -6.35    4.13
  -5   0   1  -16.15    5.83
   5   0  -1   -8.98    5.05
   4   0  -1   -8.38    4.30
   4   0  -1    9.55    4.84
  -4   0   1   -5.05    4.99
  -4   0   1    1.47    4.88
  -4   0   1   -9.64    4.58
   4   0  -1    1.43    4.36
   3   0  -1   -5.22    3.48
   3   0  -1   -6.13    3.20
   3   0  -1   -7.85    3.65
  -3   0   1    0.65    5.72
  -3   0   1   -7.78    4.64
  -2   0   1    7.43    3.04
  -2   0   1    4.10    3.38
   2   0  -1    8.29    2.97
   1   0   1   17.44    4.16
  -1   0  -1   12.67    3.36
  -2   0  -1   -2.23    3.25
   2   0   1    8.59    3.85
   2   0   1    7.25    4.40
   2   0   1    2.52    3.81
  -2   0  -1    9.35    4.95
  -2   0  -1    4.04    5.24
   3   0   1   -5.02    5.18
  -3   0  -1    1.87    4.22
   3   0   1   -4.75    5.29
  -3   0  -1    4.44    5.98
   3   0   1    3.87    4.39
  -3   0  -1    8.51    7.45
   4   0   1  -12.39    5.27
  -4   0  -1  -16.95    7.25
   4   0   1   -1.36    5.00
  -4   0  -1  -12.75    4.47
  -4   0  -1  -12.58    4.25
   4   0   1   -3.58    4.90
   5   0   1    0.05    4.29
  -5   0  -1   -8.79    7.52
  -5   0  -1   -1.88    7.79
   5   0   1   -5.61    7.29
  -5   0  -1   -4.74    5.41
   5   0   1   -0.16    5.02
  -6   0  -1   10.01   10.82
   6   0   1   -3.72    8.07
   6   0   1   -9.54    5.34
  -6   0  -1    2.28    6.87
  -6   0  -1    4.13    7.94
   6   0   1    4.59    5.77
  -7   0  -1   -1.71    9.47
   7   0   1    4.02    5.66
   7   0   1    1.54    6.11
   7   0   1   -5.07    7.87
  -7   0  -1    4.01    8.53
  -7   0  -1   -9.45    6.08
  -8   0  -1    5.75    7.50
   8   0   1   -4.26    5.43
   8   0   1   -8.57    6.97
   8   0   1   -2.34    5.97
  -8   0  -1   12.25    6.69
  -8   0  -1    2.40    5.64
  -9   0  -1  -10.26   10.65
  -9   0  -1    0.49    6.79
   9   0   1  -14.72   11.88
   9   0   1   -0.23    6.34
  -9   0  -1  -12.11   10.91
   9   0   1   -3.25   14.38
 -10   0  -1   11.18    6.52
  10   0   1   10.63    9.50
  10   0   1  -10.86    9.40
 -10   0  -1    7.94    9.17
  10   0   1    6.94    8.35
 -10   0  -1   11.17    8.75
  11   0   1    6.30   12.09
 -11   0  -1    3.62    8.96
 -11   0  -1    0.44   11.61
  11   0   1    5.07   10.67
 -11   0  -1    3.64    7.94
  11   0   1   12.69    9.82
  12   0   1  -13.83    9.72
 -12   0  -1   -0.93   12.79
  12   0   1   -4.72    7.40
 -12   0  -1   -3.94   20.06
  12   0   1   -3.47   14.07
 -12   0  -1    2.63   10.07
 -13   0  -1   -3.94   11.97
  13   0   1   18.48   13.62
 -13   0  -1   -5.95   11.36
  13   0   1    1.79    9.94
  13   0   1   -2.29   10.03
  14   0   1   -7.26   17.74
  14   0   1   -2.26    2.55
  14   0   1   -6.86    8.64
 -14   0  -1   17.39   11.88
 -14   0  -1    0.00   15.01
 -14   0  -1    9.70   14.52
  15   0   1   20.55   11.43
 -15   0  -1   16.93   19.13
 -15   0  -1    9.39   14.85
 -15   0  -1    0.42   15.79
  15   0   1  -13.81   23.14
 -16   0  -1  -34.17   19.83
 -16   0  -1   -0.28   14.79
 -16   0  -1   14.83   15.65
  16   0   1    8.23   14.25
  17   0   1   18.27   14.94
 -17   0  -1    1.63   17.97
 -17   0  -1   32.11   17.14
  18  -1  -1   24.16   15.44
 -18   1   1   -4.50   20.37
  18   1  -1   14.32   16.02
 -18   1   1  -14.34   16.10
 -18  -1   1   -3.23   14.07
 -17  -1   1   23.57   16.66
 -17  -1   1   50.28   19.67
 -17  -1   1    5.68   26.49
 -17   1   1   36.32   21.54
  17  -1  -1   15.76   16.76
 -17   1   1   13.85   13.31
 -17   1   1   12.22   31.53
  17   1  -1   27.05   14.68
 -16   1   1   12.36   14.47
 -16  -1   1    5.11   15.32
 -16  -1   1   -4.27   12.76
 -16  -1   1   -1.37   10.34
  16  -1  -1    2.83   20.16
  16   1  -1   15.49   18.33
  16  -1  -1   -1.09    9.76
 -16   1   1   13.15   13.70
 -16   1   1   -7.94   20.12
  16   1  -1    6.69    9.83
  15   1  -1  129.66   23.81
 -15   1   1  116.40   19.39
  15   1  -1  125.02   20.41
 -15  -1   1  169.88   22.46
 -15  -1   1  163.64   22.37
 -15   1   1  144.95   21.23
 -15  -1   1  160.65   22.11
 -15   1   1  172.02   23.34
  15  -1  -1  154.70   24.75
  15  -1  -1  115.02   19.94
 -14   1   1  -12.82   14.41
  14  -1  -1   12.98   16.13
  14  -1  -1    8.88   18.84
 -14  -1   1   -7.40   12.57
  14   1  -1  -22.68   12.59
 -14   1   1   10.50   11.58
 -14   1   1   21.12   15.90
 -14  -1   1   -7.66   11.85
  14   1  -1   -7.32   10.08
 -14  -1   1    5.97   10.45
  14  -1  -1  -13.86    7.90
  14   1  -1    3.17   16.45
 -13   1   1   -2.87   13.48
 -13   1   1    8.30   10.38
  13  -1  -1    6.30    7.98
 -13  -1   1    4.82   12.07
  13   1  -1  -11.82   11.29
  13  -1  -1   -6.83   13.90
 -13  -1   1    1.13   11.80
 -13   1   1   -5.33   11.86
  13  -1  -1   20.22    9.69
 -13   1   1   10.36   14.43
  13   1  -1   10.86   10.84
 -13  -1   1   16.54   12.45
 -13  -1   1   -4.50   12.01
  13   1  -1    1.21    7.52
  12  -1  -1    1.96   11.71
 -12   1   1   -3.54   11.50
  12   1  -1   14.13    8.30
  12  -1  -1  -17.05   10.38
 -12   1   1   -0.88    7.85
 -12   1   1   11.99    8.37
 -12  -1   1    2.58    6.85
  12   1  -1   -8.63   10.15
 -12   1   1   20.56   13.89
 -12  -1   1   -4.94    7.41
  12   1  -1    1.68    8.40
 -12  -1   1    5.87    8.26
  12  -1  -1   -1.97    8.73
 -11  -1   1  501.31   26.54
 -11   1   1  515.28   27.49
  11   1  -1  522.75   33.41
  11  -1  -1  532.58   24.52
 -11  -1   1  550.61   24.99
 -11   1   1  561.98   36.79
  11  -1  -1  534.85   33.44
  11   1  -1  551.37   29.96
 -11   1   1  570.48   27.10
 -11  -1   1  545.36   37.74
 -11   1   1  555.47   37.18
 -11  -1   1  506.13   32.54
  11  -1  -1  503.95   37.61
  11   1  -1  571.66   31.05
  10   1  -1  -12.59    7.45
 -10   1   1   -0.67    6.56
 -10  -1   1   12.90    9.00
  10   1  -1   -4.10    5.85
 -10   1   1    5.19    7.36
 -10   1   1    5.36    6.93
 -10  -1   1    5.71    7.58
 -10  -1   1    4.24    7.31
  10  -1  -1    3.04    7.04
  10   1  -1    3.54    5.71
 -10   1   1   10.83    6.65
  10  -1  -1    8.59    7.32
  10  -1  -1   -4.89    6.06
   9  -1  -1  437.45   25.36
  -9  -1   1  480.91   21.23
  -9   1   1  453.26   22.64
   9   1  -1  448.56   18.44
  -9  -1   1  489.55   22.40
  -9   1   1  475.75   20.01
   9  -1  -1  449.09   16.39
   9   1  -1  475.15   32.22
   9  -1  -1  484.69   23.21
  -9   1   1  467.28   20.33
  -9  -1   1  463.30   23.78
  -9   1   1  466.50   17.74
   9   1  -1  466.32   23.78
  -8  -1   1  -17.76    7.04
   8   1  -1   -8.16    7.39
  -8  -1   1    0.20    4.41
  -8   1   1  -14.60    5.71
   8   1  -1   -0.85    4.72
  -8   1   1   -3.93    5.07
   8   1  -1    0.09    7.72
   8  -1  -1  -10.53    6.32
   8  -1  -1    2.35    6.74
   8  -1  -1   -7.85    8.13
  -8  -1   1  -19.95    7.91
  -8   1   1   -5.90    6.44
  -8   1   1    1.61    9.04
   7  -1  -1  281.41   10.38
   7  -1  -1  301.11   20.25
   7   1  -1  295.88   14.59
  -7   1   1  288.55   12.84
  -7   1   1  327.18   15.43
  -7   1   1  275.61   15.83
   7   1  -1  308.25   10.97
   7   1  -1  261.37   16.50
   7  -1  -1  276.44   20.26
  -7  -1   1  273.21   11.99
  -7  -1   1  300.53   15.93
  -7   1   1  260.41   10.93
  -7  -1   1  334.31   14.58
  -6  -1   1   -5.68    5.17
  -6   1   1   11.23    5.69
   6   1  -1    4.92    5.94
  -6   1   1   -0.46    4.26
  -6   1   1   -4.01    5.48
  -6   1   1   -2.46    7.32
   6  -1  -1   -7.60    7.13
   6   1  -1    5.62    4.58
   6  -1  -1   -3.16    4.52
  -6  -1   1    0.16    4.64
   6   1  -1    3.14    3.93
  -6  -1   1   11.22    6.34
   6  -1  -1    6.42    7.10
  -5   1   1  108.62    6.74
   5   1  -1  114.19    8.91
  -5  -1   1  110.68    6.59
   5  -1  -1  125.28   10.50
  -5  -1   1  104.37    7.33
   5   1  -1  105.81    8.17
   5   1  -1  111.99    7.01
   5  -1  -1   94.29    6.99
  -5   1   1  120.29    6.53
  -5   1   1  117.85    8.88
   5  -1  -1  111.07    8.59
  -5   1   1  115.05    8.63
   4   1  -1    0.20    4.34
   4   1  -1   -4.49    2.93
   4  -1  -1   -5.23    5.11
   4  -1  -1    1.36    4.03
   4   1  -1   -0.11    3.38
  -4   1   1  -12.37    5.42
  -4  -1   1    0.21    3.03
  -4   1   1   -2.81    3.60
   4  -1  -1   -9.43    4.38
  -4   1   1   -3.73    3.73
  -4   1   1   -4.46    4.00
  -4  -1   1   -8.12    3.54
  -3   1   1    5.69    4.56
   3  -1  -1    8.58    4.51
   3  -1  -1   15.63    5.54
   3   1  -1   15.62    4.48
  -3   1   1   18.00    4.80
   3  -1  -1   10.35    4.75
   3  -1  -1   12.78    5.64
  -3  -1   1    9.32    3.44
  -3   1   1   21.65    6.54
   3   1  -1   13.68    3.72
  -3   1   1    3.46    5.71
  -3  -1   1   12.26    3.69
   3   1  -1   10.74    3.99
   2  -1  -1    1.34    6.60
  -2   1   1   24.42    8.82
  -2   1   1   14.76    5.70
  -2  -1   1    9.16    2.40
   2  -1  -1    8.44    5.14
   2  -1  -1   13.52   10.19
  -2   1   1    9.66    4.78
  -2   1   1   12.07    8.76
  -2  -1   1    4.55    2.39
   0  -1   1  -11.66    3.89
   0  -1  -1   -9.42    2.27
   0   1  -1   -9.24    2.18
   0   1  -1   -7.00    1.91
   0  -1   1  -12.55    1.60
   0   1   1   -4.72    2.50
   0  -1  -1  -14.65    3.19
   1  -1   1  437.83   25.65
  -1   1  -1  452.00   15.49
   1   1   1  468.44   24.54
   1   1   1  461.54   24.71
  -1   1  -1  462.00   20.64
   1   1   1  466.61   28.36
  -1   1  -1  447.18   25.46
  -1  -1  -1  440.71   18.65
  -1  -1  -1  466.00   16.96
   2  -1   1    8.91    5.79
   2  -1   1    4.18    3.15
  -2  -1  -1   15.55    8.89
  -2   1  -1    6.35    4.59
  -2   1  -1    9.50    5.56
  -2  -1  -1    4.14    3.86
   2   1   1   11.62    6.08
   2  -1   1    8.12    6.11
  -2  -1  -1    5.17    3.88
   2   1   1    7.85    5.29
  -2   1  -1    2.86    4.60
  -3  -1  -1   12.14    6.44
   3   1   1    2.72    6.37
   3   1   1    0.58    4.25
  -3  -1  -1    0.29    4.23
  -3   1  -1   22.41    7.24
  -3  -1  -1    3.86    5.56
  -3   1  -1   13.38    6.41
   3  -1   1    3.04    4.01
   3  -1   1   12.15    4.51
  -3   1  -1   -1.21    6.71
   3   1   1    4.11    4.06
   3  -1   1    6.91    5.11
  -4  -1  -1   -8.79    4.26
  -4   1  -1   -3.58    5.13
   4   1   1   -1.00    6.28
   4   1   1   -3.75    4.94
   4  -1   1   -6.31    4.88
   4  -1   1   -8.46    3.97
  -4   1  -1   -3.48    7.09
   4   1   1  -10.16    5.37
   4  -1   1  -16.07    6.30
  -4  -1  -1    7.21    5.33
  -4  -1  -1    2.50    4.93
  -5   1  -1  141.76   11.13
  -5   1  -1  146.51    8.64
  -5   1  -1  135.22   10.60
  -5  -1  -1  159.34    9.30
   5   1   1  172.68    8.41
   5  -1   1  152.62   12.36
   5  -1   1  164.27   13.48
   5  -1   1  159.63    9.17
   5   1   1  160.84   11.44
  -5  -1  -1  163.32    8.67
   5   1   1  153.25    8.24
  -5  -1  -1  167.51    9.71
  -6   1  -1   10.64    7.09
   6   1   1   -4.84    5.31
  -6  -1  -1   13.11    8.79
   6  -1   1   -6.56    5.11
  -6   1  -1    4.09    6.53
   6  -1   1   -2.46    6.60
   6   1   1   13.96    6.52
   6  -1   1    6.25    8.03
  -6  -1  -1   -5.82    8.60
  -6   1  -1    0.65    6.89
   6   1   1   10.05    5.28
  -6  -1  -1   -2.24    8.02
  -7  -1  -1  646.41   26.59
  -7   1  -1  691.64   24.47
   7   1   1  666.94   37.53
   7   1   1  716.96   23.23
   7  -1   1  662.56   30.50
  -7  -1  -1  718.07   23.44
   7  -1   1  709.35   34.90
   7   1   1  697.29   27.02
  -7   1  -1  663.34   28.11
  -7   1  -1  648.06   30.73
  -7  -1  -1  711.98   22.07
   7  -1   1  677.24   26.61
   8   1   1  -19.83    9.32
  -8  -1  -1  -14.38    8.72
  -8  -1  -1   -6.72    6.15
   8   1   1  -13.94    9.22
   8  -1   1   -7.79    6.30
  -8  -1  -1   -9.96    6.34
   8  -1   1    0.72    7.49
   8  -1   1  -14.51    9.14
  -8   1  -1    1.01    6.55
  -8   1  -1  -14.85    8.92
   8   1   1   11.21    5.47
  -8   1  -1  -24.61   10.98
  -9   1  -1  429.16   25.27
  -9  -1  -1  424.36   23.77
   9  -1   1  403.80   21.01
  -9  -1  -1  384.31   28.65
  -9  -1  -1  396.78   22.16
  -9   1  -1  454.41   22.99
   9   1   1  407.11   23.78
   9  -1   1  436.54   25.24
   9   1   1  376.31   18.69
   9   1   1  414.25   28.09
  -9   1  -1  399.82   23.94
   9  -1   1  412.39   31.58
 -10  -1  -1   -3.28   10.14
 -10  -1  -1    3.81   10.24
  10  -1   1   -9.01    9.90
 -10   1  -1   17.47    8.10
 -10   1  -1    0.72    9.86
  10   1   1   -1.28    6.48
 -10  -1  -1    3.15    7.46
  10   1   1    3.14    8.81
 -10   1  -1  -12.29   10.91
  10   1   1   -2.28    9.99
  10  -1   1    5.34    9.35
  10  -1   1   -1.61   11.17
 -11   1  -1 1908.56  148.14
  11   1   1 1829.25  109.09
  11  -1   1 1910.71  127.34
 -11   1  -1 1886.62  113.04
 -11  -1  -1 1939.64  111.85
  11  -1   1 2047.82  136.43
  11   1   1 1869.72  135.37
 -11  -1  -1 1866.49  124.94
 -11   1  -1 2046.66   89.86
  11  -1   1 1905.57   88.29
 -11  -1  -1 1841.14  142.31
  11   1   1 1798.32  127.71
  12  -1   1   -5.08    9.03
  12  -1   1   -7.55   11.96
  12  -1   1   10.24   13.45
  12   1   1    0.23   12.65
 -12  -1  -1    5.65   10.49
 -12   1  -1    9.48   16.95
  12   1   1   -4.18   11.52
 -12  -1  -1    2.75   10.53
 -12  -1  -1   -5.86    8.81
 -12   1  -1   -6.04    8.83
  12   1   1    4.57    9.60
  13   1   1  156.53   24.81
  13  -1   1  153.27   20.32
 -13  -1  -1  159.01   15.10
  13   1   1  113.74   20.92
  13  -1   1  160.09   23.74
  13   1   1  175.64   21.90
 -13  -1  -1  171.68   14.90
 -13   1  -1  164.91   21.44
 -13   1  -1  126.42   18.23
  13  -1   1  161.03   20.85
  14  -1   1   12.99   12.87
 -14  -1  -1   12.90   17.13
  14   1   1  -19.92   11.68
 -14   1  -1   20.07   12.45
 -14   1  -1    1.50   12.78
  14   1   1  -12.93   13.26
 -14  -1  -1   36.71   17.81
 -14   1  -1   -7.09   15.66
  14  -1   1   -3.71   18.40
 -15  -1  -1   39.76   13.09
 -15   1  -1   20.66   14.17
  15   1   1   41.71   19.18
  15  -1   1   46.17   19.30
  15  -1   1   30.79   18.30
 -15  -1  -1    8.29   18.62
 -15   1  -1   42.60   14.98
  15   1   1   17.58   16.64
 -15   1  -1   12.80   15.97
 -15  -1  -1   54.13   17.53
 -16  -1  -1    5.48   15.83
 -16   1  -1   10.95   21.88
 -16  -1  -1   17.30   22.25
  16  -1   1  -15.91   20.12
  16   1   1   -9.70   16.16
 -16   1  -1  -17.65   14.88
 -16  -1  -1  -10.36   22.96
 -17   1  -1   29.75   21.23
  17  -1   1   22.79   15.96
  17   1   1   14.14   22.45
 -17  -1  -1   37.00   23.34
 -17   1  -1   23.12   23.12
 -18  -2   1   49.76   19.13
 -18   2   1   50.93   27.91
  18   2  -1    1.41   14.15
 -18   2   1    2.24   27.09
  18  -2  -1   19.17   23.72
  17  -2  -1   16.96   15.72
 -17   2   1   -4.65   17.65
 -17   2   1  -29.74   15.13
 -17  -2   1   -8.10   13.34
  17   2  -1   -9.09   23.78
 -17  -2   1    2.97   16.91
  16  -2  -1  116.83   29.85
 -16   2   1  140.11   19.31
 -16   2   1  158.07   28.78
  16   2  -1  114.37   20.76
  16  -2  -1  139.30   23.37
 -16   2   1  157.20   29.73
 -16  -2   1  134.72   20.40
 -16  -2   1  132.65   21.02
 -16  -2   1   89.91   18.64
  15  -2  -1   28.40   20.36
 -15   2   1   -6.67   16.02
 -15  -2   1   18.87   15.64
 -15   2   1   17.80   11.18
  15   2  -1    5.78   18.62
  15   2  -1    2.69    5.51
 -15  -2   1    8.30   13.26
  15  -2  -1   -6.47   11.20
 -15  -2   1   19.82   15.78
  15   2  -1   -6.14   10.29
 -15   2   1  -37.85   20.07
 -14  -2   1  166.26   23.31
  14  -2  -1  195.75   19.73
  14   2  -1  201.84   21.07
 -14  -2   1  168.46   20.01
 -14  -2   1  187.59   17.14
 -14   2   1  191.35   22.34
  14  -2  -1  196.52   27.31
  14   2  -1  180.55   23.71
  14   2  -1  166.00   25.43
  14  -2  -1  202.74   24.75
 -14   2   1  191.73   18.71
 -14   2   1  224.21   23.85
 -13   2   1   10.31   13.56
 -13   2   1    5.73   13.66
 -13  -2   1    0.00    7.27
  13  -2  -1   20.46   12.08
  13  -2  -1    1.02    8.11
  13   2  -1    5.70    8.07
 -13  -2   1   -8.80    7.84
  13  -2  -1    3.42    9.45
 -13   2   1  -15.31    9.35
  13   2  -1   13.15    8.61
 -13   2   1   15.30   12.83
 -13  -2   1    4.58    9.11
 -13  -2   1  -12.59   10.96
  13   2  -1    7.78    8.14
  12  -2  -1   -1.36    9.29
 -12   2   1   13.86    9.58
 -12  -2   1   22.11   11.22
 -12   2   1   28.32   11.82
 -12   2   1   11.95    8.24
 -12  -2   1   12.78    7.98
 -12  -2   1   -0.11   10.53
  12  -2  -1   11.66   10.69
  12   2  -1   38.81    9.32
  12   2  -1   25.67   25.89
 -12   2   1    4.45    8.52
  12   2  -1   28.93    8.39
  12  -2  -1   22.33    9.32
  11  -2  -1   -6.18    9.45
  11   2  -1   10.64   11.15
 -11   2   1    2.71    6.78
  11  -2  -1    1.13    8.61
 -11  -2   1   -1.50    5.60
 -11  -2   1    0.58    6.65
 -11   2   1  -10.22    8.32
 -11   2   1   -1.39    6.48
  11   2  -1  -13.58    6.98
  11   2  -1  -11.61    6.26
 -11  -2   1    0.17    5.37
 -11   2   1    5.61    6.71
  11  -2  -1    0.46   11.01
  10   2  -1  765.80   34.99
 -10   2   1  832.46   40.54
  10  -2  -1  837.93   28.00
  10  -2  -1  788.96   39.73
 -10  -2   1  743.89   45.75
 -10   2   1  801.38   45.96
 -10  -2   1  736.97   31.22
  10  -2  -1  816.97   48.89
 -10  -2   1  729.53   29.24
 -10   2   1  795.05   57.63
  10   2  -1  767.59   47.79
 -10   2   1  766.20   48.05
   9  -2  -1   15.97    8.91
  -9   2   1   -5.45    5.48
   9   2  -1   -9.35    7.66
   9   2  -1   -0.76    7.48
   9  -2  -1   -5.05    5.73
  -9   2   1    2.79    9.55
   9  -2  -1   -8.58    5.54
  -9  -2   1   -7.00    5.74
  -9   2   1   -4.50    9.64
   9   2  -1   -2.81    7.55
  -9  -2   1   -8.63    7.44
  -9   2   1   -1.67    5.27
  -9  -2   1   -3.20    4.79
   8   2  -1 1452.68   55.41
   8   2  -1 1493.90   52.72
   8   2  -1 1374.08   71.74
  -8  -2   1 1385.73   53.83
  -8   2   1 1475.33   63.53
  -8  -2   1 1393.38   51.96
   8  -2  -1 1560.81   82.11
  -8  -2   1 1392.53   51.94
   8  -2  -1 1442.29   36.56
  -8   2   1 1491.47   76.64
  -8   2   1 1469.94  112.83
  -8   2   1 1507.88   47.20
   8  -2  -1 1508.08   49.24
  -7  -2   1    7.21    6.11
   7  -2  -1   11.84    9.04
   7   2  -1   -4.26    6.69
   7  -2  -1   -0.58    8.30
  -7   2   1  -13.65    9.85
   7   2  -1   -6.67    5.45
   7  -2  -1    6.64    8.29
  -7  -2   1    2.25    5.19
  -7   2   1    3.89    6.18
  -7   2   1    0.60    5.71
  -7   2   1   -8.22    5.96
   7   2  -1   10.72    5.22
   6  -2  -1  354.02   17.89
   6   2  -1  319.64   25.85
  -6   2   1  363.58   17.45
  -6   2   1  350.48   12.10
   6  -2  -1  336.23   16.97
  -6   2   1  381.98   19.26
   6  -2  -1  343.11   18.85
   6   2  -1  320.41   15.18
   6   2  -1  346.10   19.24
  -6  -2   1  321.30   10.62
  -6  -2   1  301.63   12.35
  -6   2   1  350.88   14.00
   5   2  -1    0.38    4.03
  -5   2   1  -11.70    6.20
  -5   2   1    6.67    7.33
   5   2  -1   -1.26    3.58
   5  -2  -1    2.84    5.08
   5  -2  -1  -17.08    6.33
   5  -2  -1   -5.46    5.56
  -5  -2   1   -3.56    3.94
  -5   2   1   -3.92    4.87
  -5   2   1   -8.42    4.50
   5   2  -1   -2.12    3.18
  -5  -2   1   -1.92    4.77
   5  -2  -1   -7.95    5.34
  -4   2   1 1251.67   50.80
   4  -2  -1 1305.81   70.02
   4   2  -1 1155.09   76.09
   4  -2  -1 1287.73   63.40
  -4   2   1 1275.46   54.34
   4  -2  -1 1251.38   45.97
  -4  -2   1 1219.76   45.04
   4  -2  -1 1289.10   78.51
  -4   2   1 1297.82   57.80
  -4   2   1 1266.43   55.78
  -4  -2   1 1269.14   48.43
   4   2  -1 1275.64   62.39
   3   2  -1    2.72    3.32
  -3  -2   1    4.36    2.09
  -3  -2   1   -2.57    2.06
  -3   2   1    3.20    4.36
   3  -2  -1    1.46    4.56
   3  -2  -1   -2.20    3.96
  -3   2   1   -0.99    3.79
  -3  -2   1   -0.40    2.60
   3   2  -1    5.64    2.47
   3  -2  -1    4.68    4.83
  -3   2   1    5.99    4.24
  -3   2   1    0.22    5.33
   3  -2  -1   -4.97    4.87
   3   2  -1   -0.10    2.34
   3   2  -1   -0.05    2.34
   2  -2  -1 2500.28   74.00
   2  -2  -1 2481.79  104.83
   2  -2  -1 2482.51  104.51
  -2   2   1 2475.51  104.81
  -2   2   1 2537.96  126.38
  -2   2   1 2477.71   84.48
   2   2  -1 2510.72  117.48
  -2  -2   1 2494.40  123.03
  -2   2   1 2493.94   92.66
  -1  -2   1   11.62    6.00
  -1   2   1   11.18    5.06
  -1   2   1   17.43    5.71
  -1   2   1    9.11    5.13
   1   2  -1   11.26    2.77
  -1   2   1    4.66    3.66
   1  -2  -1    7.31    5.62
   1   2  -1    9.94    2.43
  -1  -2   1    5.44    2.08
   1   2  -1   11.85    2.70
   1   2  -1    6.68    2.03
   1  -2  -1    2.77    3.68
  -1  -2   1    2.54    1.45
  -1  -2   1    4.46    1.55
   0  -2   1  126.51    6.02
   0   2  -1  121.93    6.38
   0  -2  -1  111.73    6.36
   0   2   1  126.46    6.28
   0   2   1  132.55    6.58
   0   2  -1  133.39    8.20
   0  -2  -1  120.15    4.93
   0   2  -1  128.52    7.14
   0   2  -1  119.20    5.49
   0   2   1  117.09    8.33
  -1   2  -1    1.58    3.62
   1   2   1   -2.84    3.25
   1   2   1   15.58    5.54
  -1   2  -1    7.21    4.28
  -1   2  -1   10.34    5.11
   1   2   1    3.47    3.93
   1  -2   1    4.05    4.01
  -1   2  -1    2.21    4.44
  -1  -2  -1    5.75    5.45
  -1  -2  -1    7.64    3.86
   3  -2   1  -19.53    6.42
   3  -2   1  -10.83    6.12
  -3   2  -1   -5.20    4.95
  -3  -2  -1  -13.33    5.13
   3   2   1   -1.22    4.12
   3   2   1   -6.50    4.81
  -3   2  -1   -9.53    4.15
  -3  -2  -1    7.63    4.91
  -3  -2  -1    2.56    4.08
   3   2   1   -4.13    3.75
  -3  -2  -1   -4.09    2.11
   3  -2   1   -8.45    6.15
  -3   2  -1   -9.17    4.45
   4   2   1 1584.37   67.57
  -4   2  -1 1666.05   64.90
  -4   2  -1 1676.44   63.28
   4  -2   1 1623.00   72.75
  -4  -2  -1 1599.72   55.27
  -4  -2  -1 1658.28   58.05
   4  -2   1 1649.24   62.40
  -4  -2  -1 1598.97   75.79
  -4   2  -1 1783.38   78.22
   4   2   1 1611.23   89.31
   4   2   1 1639.88   81.17
   4  -2   1 1638.62   68.02
   5   2   1   13.15    7.32
  -5  -2  -1    5.64    5.08
  -5   2  -1    6.58    5.53
  -5  -2  -1    8.63    6.20
  -5  -2  -1   -4.05    7.36
  -5   2  -1    5.51    7.74
   5   2   1    3.53    5.17
  -5   2  -1   10.07    6.60
   5  -2   1    8.78    7.91
   5  -2   1   -8.00    8.26
   5  -2   1    9.25    5.81
   5   2   1    1.69    8.53
   6  -2   1  227.91   14.62
  -6  -2  -1  216.15   11.99
   6   2   1  206.89   10.39
   6   2   1  216.64   12.00
   6  -2   1  243.25   18.71
  -6   2  -1  250.85   15.23
  -6   2  -1  238.82   11.27
   6  -2   1  227.29   12.80
  -6   2  -1  248.49   18.00
  -6  -2  -1  217.32   11.52
   6   2   1  233.28   11.04
  -6  -2  -1  201.83   13.30
   7  -2   1    1.11    7.58
  -7   2  -1    5.86    7.38
  -7  -2  -1    0.25    5.06
   7   2   1   -1.56    6.25
  -7  -2  -1   -3.96    5.92
  -7  -2  -1  -13.71    6.89
   7   2   1   18.11    9.12
   7  -2   1   -9.97    6.13
   7  -2   1   -7.57   10.07
   7   2   1   -5.07    4.98
  -7   2  -1   -3.06    6.49
   8   2   1    3.80    6.04
  -8  -2  -1    3.53    5.90
  -8   2  -1    7.10    7.54
   8  -2   1   17.00    6.20
  -8   2  -1    6.54    8.00
   8   2   1   -0.23    8.89
   8  -2   1   16.12    8.50
   8   2   1  -12.10    6.96
  -8  -2  -1    9.43    7.51
  -8   2  -1   20.16    7.37
   8  -2   1   12.37   10.16
  -8  -2  -1   21.67    8.63
   9   2   1   -6.69    9.12
   9  -2   1   -5.83    9.80
   9  -2   1    1.66   11.84
  -9   2  -1   -9.08    6.92
   9   2   1    1.58    5.85
  -9  -2  -1  -11.69    8.40
  -9  -2  -1    1.82    7.81
  -9   2  -1    8.17    7.97
  -9  -2  -1    6.12    9.00
  -9   2  -1    7.52   10.06
   9   2   1   -1.23    5.92
   9  -2   1   -9.46    6.37
  10   2   1   33.54    9.96
 -10   2  -1   54.24    8.90
  10  -2   1   48.38   10.24
  10  -2   1   43.98   12.02
 -10  -2  -1   51.37   11.95
 -10   2  -1   53.49   11.83
  10   2   1   23.81   11.01
 -10  -2  -1   30.81   11.71
 -10  -2  -1   24.07   10.08
  10  -2   1   76.84   12.23
  10   2   1   34.96   12.40
 -10   2  -1   46.68    9.37
 -10   2  -1   55.43   13.16
  11   2   1   -3.13    8.77
  11   2   1    1.19    7.15
 -11   2  -1    4.41    7.46
 -11   2  -1    7.51    9.36
 -11  -2  -1  -12.26    8.42
  11  -2   1   16.52   13.33
 -11  -2  -1   11.88   11.23
  11  -2   1   19.89   12.47
  11   2   1    8.09   10.56
 -11  -2  -1  -17.22    9.30
 -11   2  -1    5.38    7.90
  11  -2   1   27.77   14.78
 -12   2  -1  421.17   31.71
 -12   2  -1  392.66   35.79
 -12   2  -1  377.47   30.87
  12   2   1  351.75   34.04
  12   2   1  390.53   34.96
 -12  -2  -1  403.09   29.25
  12  -2   1  341.99   24.64
 -12   2  -1  346.94   33.17
  12  -2   1  438.07   34.47
 -12  -2  -1  325.72   36.28
 -12  -2  -1  316.89   33.71
  12   2   1  337.55   32.46
  12  -2   1  404.19   30.34
 -13  -2  -1  -15.29   12.90
  13   2   1   23.58   16.40
 -13  -2  -1   -6.10   14.56
  13  -2   1   -4.87   13.54
  13  -2   1   16.37   11.69
  13   2   1  -13.57   15.95
 -13   2  -1    2.12   12.29
 -13   2  -1   -9.36   16.28
 -13   2  -1  -17.74   17.66
  13   2   1   -0.92    7.90
  13  -2   1  -14.21   15.51
 -14   2  -1   57.60   23.62
  14   2   1   88.32   20.18
  14  -2   1   42.95   18.93
 -14  -2  -1  100.98   22.93
 -14   2  -1   52.56   15.28
 -14   2  -1  108.85   20.67
  14   2   1   84.68   15.20
 -14  -2  -1   75.22   14.02
  14  -2   1  107.27   19.70
  15   2   1  -22.29   21.95
  15  -2   1  -17.66   12.29
  15   2   1   -8.30   10.33
 -15  -2  -1    8.78   13.53
 -15   2  -1   24.20   13.44
 -15   2  -1  -27.02   20.02
 -15  -2  -1    2.71   19.11
  15  -2   1   -3.72   17.71
 -16   2  -1   59.73   18.68
 -16  -2  -1   57.02   17.79
 -16   2  -1   40.15   18.70
 -16  -2  -1   40.74   19.00
  16   2   1   31.48   18.30
  16  -2   1   30.62   17.08
 -16  -2  -1   41.02   20.40
 -17   2  -1   23.61   17.19
 -17   2  -1  -29.63   19.51
 -17  -2  -1  -17.28   24.08
  17   2   1    2.80   19.68
  17  -2   1   -3.84   22.26
  18   3  -1   18.00   19.50
  18  -3  -1    8.98   17.94
 -18   3   1  -20.99   20.74
 -18   3   1  -17.06   17.39
 -18  -3   1   -3.43   12.00
 -17   3   1   25.20   27.34
 -17  -3   1   68.63   20.55
  17  -3  -1   49.29   21.61
 -17   3   1   27.93   14.46
  17   3  -1   21.52   18.67
 -16  -3   1    7.33   11.47
  16  -3  -1   -6.26   12.47
 -16  -3   1    9.42   14.13
  16   3  -1  -16.08   13.84
 -16  -3   1  -13.61    8.55
 -16   3   1  -18.80   12.79
 -16   3   1   13.67   15.49
  15  -3  -1  124.94   26.28
 -15   3   1  103.67   22.08
  15   3  -1  127.46   21.71
 -15   3   1  113.60   28.50
 -15  -3   1  107.50   16.77
 -15  -3   1  104.71   17.99
  15   3  -1  121.81   18.54
 -15  -3   1   94.61   17.04
 -15   3   1   93.31   17.03
  15  -3  -1  121.42   19.53
  14  -3  -1   -0.90   10.57
  14   3  -1    7.71    4.00
  14   3  -1    1.25    8.89
  14   3  -1  -13.00    9.86
 -14   3   1   -5.09   11.94
 -14  -3   1   -4.73    9.11
 -14   3   1   -7.98   16.51
  14  -3  -1   -4.64   15.91
 -14   3   1  -12.01   15.06
  14   3  -1   -7.73   11.37
  14  -3  -1   -1.83   11.63
 -14  -3   1   -3.27   11.11
 -14  -3   1   -6.38   12.70
 -13   3   1  -24.33   14.48
 -13  -3   1    2.63   14.66
  13   3  -1   -6.86    7.35
  13  -3  -1    8.06    8.00
  13   3  -1   -2.59    4.40
  13  -3  -1   -6.20   11.35
 -13   3   1    0.36   10.71
 -13  -3   1   -8.55   10.25
 -13   3   1   -0.76   13.06
 -13  -3   1   -0.96   11.73
  13   3  -1   10.68   14.43
  13  -3  -1   -5.14    9.30
  13   3  -1    9.32   11.57
 -13   3   1   18.08   12.72
 -12   3   1    1.57    7.66
 -12  -3   1   -5.69    7.69
 -12  -3   1   -3.23    9.51
 -12  -3   1   -1.06    7.32
  12  -3  -1    6.42    7.63
 -12   3   1   -2.88   11.43
 -12   3   1  -11.79    7.94
  12  -3  -1    4.98    9.35
  12   3  -1    0.64    7.65
 -12   3   1   -3.98   13.11
  12   3  -1   -8.59    6.19
  12   3  -1    1.94    3.33
  12   3  -1  -16.29    6.53
  12  -3  -1   -1.12    9.10
 -11  -3   1 1231.06   96.68
  11  -3  -1 1386.97   74.46
 -11   3   1 1322.85  104.52
 -11  -3   1 1321.14   65.86
 -11   3   1 1269.95   59.17
  11   3  -1 1347.82   67.12
  11  -3  -1 1394.48   85.40
 -11   3   1 1347.14   84.30
  11  -3  -1 1380.18   94.17
  11   3  -1 1328.57   75.80
 -11  -3   1 1327.13   88.96
  11   3  -1 1272.48   53.63
 -11   3   1 1285.21   75.12
  11   3  -1 1358.55   44.02
 -10  -3   1   -3.10    7.78
  10   3  -1   -4.45    9.08
  10  -3  -1   13.55    7.63
 -10   3   1   -1.97    6.52
  10   3  -1   -1.09    4.79
  10  -3  -1   -2.00    6.81
 -10   3   1  -10.08    7.73
 -10   3   1    2.40    7.54
 -10  -3   1    7.55    4.93
  10   3  -1    0.76    8.18
  10   3  -1   -5.48    5.25
 -10  -3   1    7.76    7.46
  10  -3  -1    0.95    6.24
 -10   3   1    9.80    7.98
  -9   3   1   44.87   11.93
  -9   3   1   51.71   11.25
   9  -3  -1   54.08    8.48
  -9  -3   1   79.96   14.49
  -9   3   1   42.21    7.61
  -9   3   1   41.33    8.73
   9   3  -1   54.04    6.69
   9   3  -1   56.33    5.27
  -9  -3   1   52.14    9.00
  -9  -3   1   60.63    7.48
   9  -3  -1   58.42    8.64
   9   3  -1   58.98    8.19
   9  -3  -1   47.37    9.15
   9   3  -1   71.32    7.22
  -8   3   1    5.28    8.49
   8  -3  -1    0.33    6.14
   8  -3  -1  -11.01    5.22
  -8  -3   1   -1.54    3.66
  -8   3   1   -4.15    6.72
   8   3  -1    2.48    4.19
  -8  -3   1   -3.47    4.27
   8   3  -1   -4.80    5.83
   8   3  -1    1.72    4.92
  -8   3   1   -8.52    6.58
   8  -3  -1   -6.29   31.07
  -8   3   1   -7.78    6.68
   8   3  -1   -0.66    4.19
   7   3  -1 1074.67   63.97
  -7   3   1 1104.38   30.90
  -7  -3   1 1087.31   28.36
   7   3  -1 1080.80   30.78
   7  -3  -1 1087.47   41.65
   7  -3  -1 1103.56   36.78
   7   3  -1 1067.14   59.89
  -7   3   1 1062.09   44.05
   7  -3  -1 1155.41   33.52
   7   3  -1 1142.75   77.41
  -7   3   1 1079.87   49.89
  -7  -3   1 1088.84   35.78
  -6   3   1   14.19    9.93
  -6   3   1   -5.17    6.30
  -6  -3   1    3.92    3.69
   6  -3  -1    4.44    6.03
  -6  -3   1   10.32    7.17
   6   3  -1   10.50    6.11
   6   3  -1    8.16    4.46
  -6   3   1    8.01    7.01
   6   3  -1    6.41    4.29
   6  -3  -1   11.44    8.92
  -6   3   1    6.23    6.17
   6   3  -1    1.32    3.73
   6  -3  -1    0.05    5.22
  -5   3   1   23.67    7.31
  -5  -3   1   21.18    3.89
   5  -3  -1   18.95    8.37
   5   3  -1   21.86    4.63
   5   3  -1   25.59    5.32
  -5   3   1   13.45    5.47
   5   3  -1   17.96    5.19
  -5  -3   1   14.70    4.57
   5  -3  -1   32.02    7.59
   5   3  -1   22.54    4.82
   5  -3  -1   22.77    5.47
   5  -3  -1   21.16    6.12
  -5  -3   1   21.79    4.15
  -5   3   1   26.20    7.56
  -5   3   1   13.12    6.41
   4  -3  -1  -13.97    6.05
  -4  -3   1   -2.37    2.42
   4   3  -1   -4.27    3.02
  -4  -3   1   -1.61    2.98
  -4   3   1  -17.05    6.15
  -4  -3   1   -3.89    2.32
   4  -3  -1  -15.46    6.04
   4  -3  -1    0.36    4.62
   4   3  -1   -5.19    4.39
  -4   3   1    0.46    6.79
   4   3  -1    1.38    3.05
  -4   3   1   -6.75    5.16
   4   3  -1   -3.99    2.07
  -3   3   1   22.47    6.22
   3  -3  -1   19.43    5.40
  -3  -3   1   27.94    2.91
  -3   3   1   22.81    5.73
   3  -3  -1   27.63    4.82
   3   3  -1   30.16    2.91
  -3   3   1   23.75    5.23
   3   3  -1   32.99    2.81
  -3  -3   1   30.91    2.89
   3  -3  -1   22.10    4.90
   3  -3  -1   27.22    7.06
  -3  -3   1   30.05    2.52
  -3  -3   1   23.69    4.26
  -3   3   1   32.40    4.97
   3   3  -1   28.69    3.03
   2  -3  -1   -3.01    4.95
   2  -3  -1   -5.91    4.81
   2  -3  -1   -6.92    4.08
  -2   3   1   -4.99    4.80
  -2  -3   1   -1.24    1.86
   2  -3  -1    6.99    3.96
  -2   3   1   -0.78    5.75
  -2   3   1   -0.03    4.68
  -2   3   1   -2.94    5.94
  -2  -3   1    0.18    1.53
   2   3  -1   -2.65    1.88
  -2  -3   1    0.56    4.11
   2   3  -1   -2.66    1.58
   2   3  -1    0.33    1.94
   1   3  -1  200.29   11.63
  -1   3   1  204.62    9.61
   1  -3  -1  213.42   16.48
  -1  -3   1  188.67   10.98
  -1   3   1  212.06   11.01
   1   3  -1  199.03   10.55
   1  -3  -1  210.38    8.92
  -1  -3   1  190.63    9.30
  -1   3   1  231.71   14.28
  -1  -3   1  198.25    6.48
  -1   3   1  207.79    8.84
   1  -3  -1  198.51   10.29
  -1  -3   1  195.51    6.90
   1   3  -1  199.10    9.06
   0   3   1    3.88    5.58
   0   3   1    0.97    3.72
   0   3  -1   -7.96    3.60
   0  -3  -1   -2.53    5.70
   0  -3   1   -1.53    3.62
   0   3  -1   -3.79    2.33
   0   3   1   -6.65    4.41
   0   3  -1    2.18    3.31
   0  -3   1   -7.53    2.70
   0  -3  -1   -6.14    3.29
   0   3  -1   -2.96    3.82
  -2  -3  -1   -5.31    3.00
   2   3   1   -7.16    2.79
   2   3   1   -2.58    4.01
   2  -3   1    6.13    5.48
  -2   3  -1  -11.55    4.82
  -2   3  -1   -4.71    6.10
   2  -3   1   -8.81    3.73
  -2   3  -1    0.58    4.10
   2  -3   1   -3.65    5.12
   2   3   1   -5.41    5.07
  -2   3  -1  -13.63    5.52
   3   3   1   -3.59    3.20
  -3   3  -1    8.20    6.12
   3  -3   1    5.29    4.44
   3   3   1    0.97    6.32
   3  -3   1   -1.33    6.58
  -3   3  -1    5.15    7.28
   3   3   1    7.91    5.45
   3  -3   1    0.55    4.17
  -3  -3  -1    4.34    5.60
  -3   3  -1   -9.64    6.39
  -3  -3  -1   -3.88    5.12
  -3   3  -1    2.18    5.98
   4   3   1   -1.35    3.59
  -4   3  -1    3.90    7.46
  -4   3  -1    5.19    7.74
  -4   3  -1   -0.13    5.89
   4  -3   1   -3.03    4.82
  -4  -3  -1   -0.85    2.89
  -4  -3  -1   16.86    6.42
  -4  -3  -1   11.71    5.45
  -4   3  -1    2.42    7.28
   4  -3   1    2.46    7.53
   4   3   1    5.49    5.14
   4  -3   1    5.35    7.09
   4   3   1   -7.49    4.17
  -4  -3  -1    0.43    3.99
  -5   3  -1    9.69    5.81
   5   3   1   21.71    5.33
  -5   3  -1   22.87    7.14
   5  -3   1   16.84    7.10
  -5  -3  -1   19.42    5.62
   5  -3   1   19.60    6.35
  -5  -3  -1   25.32    6.89
   5   3   1    3.56    7.12
   5  -3   1    6.19   10.50
  -5   3  -1   23.16    8.01
   5   3   1   10.74    5.31
  -5  -3  -1   12.50    6.29
  -5   3  -1   13.93    8.90
   6   3   1   -9.78    4.05
  -6   3  -1   -1.67    6.21
  -6   3  -1    4.09    7.43
  -6  -3  -1  -10.53    6.61
  -6   3  -1   -5.71    5.79
   6  -3   1    1.06    6.19
   6  -3   1    0.35    5.81
  -6  -3  -1   11.96    9.37
   6   3   1    5.30    7.01
  -6   3  -1    6.50    6.09
  -6  -3  -1   -0.33    5.16
   6   3   1    4.01    5.54
   6  -3   1   -1.66    5.91
  -7  -3  -1  293.51   14.88
   7   3   1  299.77   20.39
   7   3   1  268.80   15.06
  -7  -3  -1  302.98   13.03
  -7   3  -1  310.14   53.24
   7  -3   1  321.01   16.08
  -7  -3  -1  284.29   15.43
   7   3   1  274.49   17.43
  -7   3  -1  316.28   16.78
   7  -3   1  319.43   17.04
  -7   3  -1  305.08   16.40
   7  -3   1  300.85   18.37
  -7   3  -1  326.74   18.68
   8  -3   1   -2.40    5.94
  -8   3  -1   -7.83    6.06
   8   3   1   -0.85    5.32
  -8  -3  -1   -4.88    5.15
   8  -3   1   -1.84    7.28
  -8   3  -1    6.78   10.77
   8   3   1   -5.66    7.82
   8   3   1   10.05    6.16
  -8   3  -1   -1.19    5.91
  -8   3  -1  -11.01    5.99
  -8  -3  -1   21.78    9.52
   8  -3   1    5.61    7.02
  -8  -3  -1  -12.96    8.45
   9   3   1  426.10   32.99
   9  -3   1  448.05   36.27
   9   3   1  459.87   21.41
   9  -3   1  465.49   27.94
  -9   3  -1  428.05   23.54
  -9  -3  -1  455.24   21.66
  -9  -3  -1  421.47   39.01
  -9   3  -1  423.29   21.80
   9   3   1  432.80   28.48
   9  -3   1  458.99   30.63
  -9   3  -1  431.75   32.26
  -9   3  -1  425.73   35.43
  -9  -3  -1  490.77   22.36
  10   3   1   18.36   11.58
  10  -3   1    4.93   10.56
 -10  -3  -1   -2.12    7.52
  10   3   1   10.57   10.35
  10  -3   1    1.89   10.41
  10  -3   1   17.77    8.66
 -10  -3  -1   -6.59   11.05
 -10   3  -1    7.79    9.28
  10   3   1   -3.29   10.77
 -10   3  -1  -12.13    7.06
 -10   3  -1   -4.11   11.01
 -10  -3  -1  -10.25    7.00
 -10   3  -1   -0.48    9.45
 -11  -3  -1  210.88   20.54
 -11  -3  -1  172.31   19.36
 -11   3  -1  168.65   22.18
  11   3   1  173.38   16.46
 -11  -3  -1  196.47   32.08
  11  -3   1  205.90   23.49
 -11   3  -1  174.95   19.45
 -11   3  -1  183.46   21.77
  11   3   1  187.16   24.85
 -11   3  -1  242.11   21.93
  11   3   1  189.86   20.25
  11  -3   1  213.82   20.54
  11  -3   1  173.07   17.65
 -12   3  -1    4.18   12.11
  12  -3   1    8.01   19.49
  12  -3   1   -4.67   10.02
  12   3   1   -0.29   12.34
  12   3   1    0.95   13.08
  12   3   1   -5.47    8.10
 -12  -3  -1   14.38   12.63
 -12   3  -1   11.08   12.59
 -12   3  -1  -18.13   10.46
  12  -3   1    5.11    9.42
 -12   3  -1    9.56   10.31
 -12  -3  -1  -10.42    9.58
 -13   3  -1  382.59   44.10
  13   3   1  378.27   45.42
  13  -3   1  310.19   28.83
  13  -3   1  325.15   26.49
 -13  -3  -1  362.94   36.50
 -13   3  -1  399.49   33.63
  13   3   1  356.77   44.64
  13  -3   1  388.91   34.00
 -13   3  -1  376.74   32.68
  13   3   1  351.91   40.73
 -13  -3  -1  387.66   34.23
 -14  -3  -1    0.95   12.16
 -14  -3  -1  -10.60   10.08
 -14   3  -1    1.13   16.24
 -14   3  -1   36.74   36.19
  14   3   1   -3.57   14.09
  14  -3   1   19.07   15.39
  14   3   1    2.94   12.23
  14  -3   1   -7.27   11.14
 -14   3  -1   11.49   14.23
 -15  -3  -1   61.17   17.57
  15   3   1   23.99    9.49
 -15   3  -1   44.32   18.05
 -15  -3  -1   43.26   19.76
 -15   3  -1   82.08   19.81
  15  -3   1   58.43   18.62
 -16  -3  -1  -17.43   13.53
 -16   3  -1    2.01   14.75
  16   3   1    0.39   10.65
  16  -3   1  -25.45   19.99
 -16   3  -1   25.46   15.77
  17   3   1   10.78   18.98
  17  -3   1   10.83   18.05
 -17  -3  -1   -0.39   25.72
 -17   3  -1   21.55   33.73
 -17   3  -1    0.64   22.28
 -18   4   1   14.53   19.35
  18   4  -1   30.01   14.98
  18  -4  -1   16.97   17.23
 -18   4   1  -40.97   25.76
 -18  -4   1    0.28   23.55
 -17   4   1   15.78   18.26
  17  -4  -1   -4.32   17.28
  17   4  -1    7.95   16.06
 -17  -4   1  -17.74   12.99
 -16   4   1   25.83   15.96
 -16   4   1   20.69   15.84
  16  -4  -1   10.40   20.11
 -16  -4   1   27.34   15.98
  16   4  -1    1.49   15.49
 -15  -4   1  -11.29    9.57
 -15  -4   1    6.53   12.18
 -15  -4   1    4.99    8.78
 -15   4   1   21.42   17.89
  15  -4  -1   13.62   11.95
 -15   4   1  -22.32   19.76
 -15   4   1  -28.52   14.83
  15   4  -1   -0.29   12.40
  14  -4  -1   46.06   13.64
 -14   4   1   15.53   12.40
  14  -4  -1   13.69   10.58
  14   4  -1   40.32   10.97
 -14   4   1   22.95   14.17
 -14   4   1   34.11   17.55
  14   4  -1   33.13   14.29
  14  -4  -1   35.06   23.81
 -14  -4   1   12.84    9.80
  14   4  -1   40.27    9.99
 -13   4   1    5.52   18.46
 -13   4   1   -4.29    9.28
 -13   4   1  -12.72   11.10
 -13  -4   1   17.46   11.97
  13  -4  -1   28.51   16.04
  13  -4  -1    7.32   10.79
  13   4  -1   -5.89   11.05
 -13  -4   1    2.24    8.15
  13   4  -1   -0.30   23.77
 -13   4   1  -17.49    9.59
  13  -4  -1   -0.40    9.84
  13   4  -1    9.24    8.53
  12  -4  -1  373.55   34.74
 -12  -4   1  333.09   31.65
 -12   4   1  325.73   34.14
 -12   4   1  348.14   32.86
  12   4  -1  349.19   37.20
  12   4  -1  351.48   29.77
 -12  -4   1  402.93   23.45
  12  -4  -1  316.33   26.83
  12  -4  -1  338.98   30.49
  12   4  -1  373.12   31.33
 -12   4   1  374.25   32.02
 -12  -4   1  410.44   29.10
 -12   4   1  378.34   33.59
 -11   4   1   -6.88   11.48
 -11  -4   1    7.71    8.24
 -11   4   1   -9.80    8.57
  11  -4  -1   -3.15    8.14
  11  -4  -1   -8.19   11.66
  11  -4  -1   -5.44   10.53
 -11   4   1   -2.88   11.62
 -11   4   1   14.17   14.50
 -11  -4   1   -8.26    9.62
  11   4  -1   -0.84    9.44
  11   4  -1   -1.11    8.81
  11   4  -1    5.87    9.35
  10   4  -1   38.66    7.13
  10  -4  -1   34.37   11.97
  10   4  -1   54.87    7.87
  10  -4  -1   29.57   11.02
 -10   4   1   19.32   10.86
  10  -4  -1   46.77    7.93
 -10   4   1   27.88   11.76
 -10   4   1   24.75    7.90
 -10   4   1   38.22   11.88
 -10  -4   1   33.70    9.31
   9   4  -1    7.87    5.99
  -9  -4   1    2.05    5.39
  -9   4   1    2.43    6.86
  -9   4   1   -6.12    6.15
   9   4  -1    1.76    5.03
   9  -4  -1   -5.19    7.27
  -9  -4   1   -4.82    7.10
  -9   4   1   10.90   10.66
  -9   4   1   -9.10   10.42
   9  -4  -1    2.72    6.81
   9   4  -1    2.81    4.25
   9  -4  -1  -11.06    9.92
  -8   4   1  163.37   13.62
  -8   4   1  127.34   11.56
  -8  -4   1  150.31    9.27
  -8  -4   1  110.44    8.39
  -8   4   1  139.90   11.85
  -8   4   1  137.22   10.67
   8   4  -1  150.70   11.41
   8  -4  -1  161.52   10.78
   8  -4  -1  153.32   12.27
   8   4  -1  125.01   10.14
   8   4  -1  130.78    9.30
   8  -4  -1  160.60   10.42
  -7   4   1  -23.46    9.62
   7  -4  -1  -10.75    7.72
  -7  -4   1   24.39    8.67
  -7  -4   1   -3.21    5.22
  -7   4   1   -4.63   10.15
   7   4  -1   -5.11    3.72
   7  -4  -1   -1.61    6.31
   7   4  -1   -4.51    4.94
   7   4  -1   -4.76    3.28
  -7  -4   1   -8.51    4.39
   7  -4  -1    0.24    6.11
  -7   4   1    7.82    5.96
  -7   4   1   -2.79    5.74
  -6  -4   1  121.39    6.73
   6  -4  -1  129.38   12.43
   6  -4  -1  126.36   10.99
   6  -4  -1  161.79   13.96
   6   4  -1  125.09    8.16
  -6   4   1  148.85   10.67
   6   4  -1  123.62    7.94
  -6  -4   1  102.24    6.57
  -6   4   1  142.07   12.93
  -6   4   1  154.28   11.18
  -6  -4   1  123.22    7.04
   6   4  -1  124.06   10.59
  -5   4   1    5.68    6.24
  -5   4   1    8.28    6.73
   5  -4  -1   10.87    7.78
  -5  -4   1    1.13    3.24
   5   4  -1   -0.27    2.85
   5  -4  -1   13.98    6.78
  -5   4   1   12.99    7.67
   5  -4  -1   15.01   10.78
   5   4  -1   -5.31    3.99
   5  -4  -1   -0.61    6.68
  -5  -4   1    4.07    3.68
  -5  -4   1   -4.27    4.68
  -5   4   1    3.49    6.42
   5   4  -1    0.68    4.02
   4   4  -1    4.64    3.99
   4  -4  -1   11.48    5.39
  -4  -4   1    9.20    3.08
   4   4  -1    4.89    3.28
  -4   4   1    2.06    6.94
   4  -4  -1   -0.22    5.34
  -4   4   1    3.75    5.61
   4   4  -1   -1.18    4.23
  -4   4   1    2.54    5.25
  -4  -4   1   -2.67    6.32
  -4  -4   1    9.73    3.77
   4  -4  -1   10.05    5.89
  -4   4   1    1.66    7.63
  -4  -4   1    0.68    2.62
   4  -4  -1   -1.80    7.88
  -3  -4   1   -5.97    4.71
  -3  -4   1    1.83    2.35
  -3  -4   1   -0.57    2.48
  -3   4   1  -10.95    6.20
   3   4  -1   -4.22    2.45
   3  -4  -1   -4.29    6.88
  -3   4   1  -14.93    7.31
   3   4  -1   -2.31    2.48
   3  -4  -1  -13.90    5.82
   3  -4  -1    3.88    4.29
   3   4  -1   -5.35    2.56
  -3  -4   1    0.83    2.93
  -3   4   1  -13.82    4.58
  -3   4   1    0.24    7.06
  -2   4   1  211.45   13.83
  -2  -4   1  229.80   10.77
  -2   4   1  237.65   14.44
   2   4  -1  235.72   13.32
  -2  -4   1  235.65   14.36
   2   4  -1  232.12   12.14
   2   4  -1  231.32   12.79
  -2   4   1  245.82   16.80
   2   4  -1  243.38   12.57
   2  -4  -1  208.22   10.89
   2  -4  -1  248.42   13.79
   2  -4  -1  229.17   12.54
  -2  -4   1  223.76   11.91
  -2   4   1  234.80   12.48
   1   4  -1   -1.43    3.19
  -1   4   1   -7.38    3.47
  -1  -4   1   -1.00    3.16
  -1   4   1  -10.32    5.18
  -1  -4   1    1.49    2.63
   1   4  -1   -4.64    3.07
   1  -4  -1  -11.24    5.71
   1   4  -1   -3.98    2.57
   1  -4  -1   -9.55    3.36
  -1   4   1    0.32    3.84
  -1   4   1    2.28    3.88
  -1  -4   1   -4.07    2.71
   1   4  -1   -1.57    3.08
   1  -4  -1    1.30    4.10
   0   4   1 3571.90  137.51
   0   4  -1 3294.48  165.90
   0  -4  -1 3402.58  119.07
   0   4   1 3399.44  194.48
   0  -4  -1 3501.64  108.45
   0   4   1 3324.07   99.13
   0   4  -1 3356.67  128.00
   1   4   1   -7.11    4.59
  -1   4  -1   -0.70    4.01
   1  -4   1  -11.66    4.39
  -1   4  -1   -2.22    4.36
   1  -4   1   -9.81    3.14
  -1  -4  -1   -6.10    4.74
  -1   4  -1   -4.94    5.14
   1  -4   1   -7.51    2.83
   1   4   1   -3.74    4.15
  -1   4  -1    1.44    3.29
   2  -4   1 1287.92   45.90
  -2   4  -1 1300.17   54.34
  -2  -4  -1 1295.93   41.77
   2   4   1 1267.10   64.60
  -2   4  -1 1256.88   58.18
   2  -4   1 1296.62   42.09
  -2  -4  -1 1279.90   49.60
  -2   4  -1 1351.01   74.14
   2  -4   1 1333.67   46.96
   2   4   1 1236.65   51.48
   2   4   1 1269.47   68.16
  -2   4  -1 1295.84   37.94
   3  -4   1    0.09    5.45
   3  -4   1   -2.49    7.39
  -3   4  -1    1.74    7.84
  -3  -4  -1   -0.08    5.33
   3   4   1    5.47    6.49
  -3  -4  -1    9.39    6.11
  -3   4  -1    3.86    7.92
  -3   4  -1    4.51    5.79
  -3   4  -1    5.68    7.04
   3  -4   1   -9.43    6.27
   3   4   1    3.04    4.13
   3   4   1   16.74    5.99
  -4  -4  -1  418.96   18.80
  -4  -4  -1  442.71   12.34
   4  -4   1  365.12   20.37
   4   4   1  443.58   31.90
  -4   4  -1  365.25   17.53
   4  -4   1  407.53   27.63
  -4   4  -1  366.55   19.89
   4   4   1  407.74   17.72
  -4   4  -1  414.08   19.20
  -4   4  -1  383.30   16.01
   4  -4   1  363.08   18.31
   4   4   1  440.70   16.54
  -4  -4  -1  416.10   12.77
  -5   4  -1    6.66    5.34
   5   4   1   -2.60    6.56
   5   4   1    6.00    4.70
  -5  -4  -1   -1.32    4.17
  -5  -4  -1    2.22    6.92
  -5   4  -1   -4.77    6.48
  -5   4  -1   10.02    7.32
   5  -4   1   15.01   10.07
   5   4   1   16.19    6.64
  -5  -4  -1   35.29   13.27
   5  -4   1   -8.61    7.55
  -5   4  -1   -8.56    6.52
   5  -4   1  -10.85    8.13
  -5  -4  -1   -4.20    4.36
  -6   4  -1   -5.22    8.04
  -6  -4  -1   -1.38    4.19
  -6   4  -1  -11.94    6.32
   6  -4   1    6.45    5.23
  -6  -4  -1  -11.54    8.04
   6  -4   1    5.57    6.02
   6   4   1   -7.26    6.98
  -6   4  -1   -5.36    6.20
  -6   4  -1    0.67    8.51
   6  -4   1    2.54    8.17
   6   4   1   -2.14    5.06
   6   4   1    9.84    6.27
  -6  -4  -1    3.83    4.61
   7  -4   1   15.65    9.25
  -7  -4  -1   -4.55    4.29
   7  -4   1   -6.03    6.82
   7   4   1   -2.05    7.42
  -7   4  -1    0.32    8.93
  -7   4  -1    2.15    6.52
  -7  -4  -1    0.52    5.30
   7  -4   1   -2.17    6.83
  -7   4  -1    3.02   10.67
  -7  -4  -1    6.85    7.69
   7   4   1    3.57    7.37
   7   4   1   -6.06    7.19
  -7   4  -1   -9.94    8.24
  -8  -4  -1  103.85   10.83
   8   4   1  129.07   10.71
  -8   4  -1   87.34   14.98
  -8   4  -1   68.21   10.27
   8  -4   1  107.85   10.46
   8   4   1  129.25   10.48
   8   4   1   99.28    8.58
  -8   4  -1   63.68   13.87
  -8  -4  -1  124.16   13.56
  -8  -4  -1  109.35   11.00
   8  -4   1   95.90   13.53
   8  -4   1   90.93   11.13
  -8   4  -1   95.15   11.80
  -9  -4  -1    3.74    8.22
  -9   4  -1    3.34    8.45
   9  -4   1    1.51    7.13
   9   4   1    0.42    5.07
  -9  -4  -1   -6.55    7.67
  -9   4  -1   -4.43    6.87
   9   4   1    6.45    8.85
   9   4   1   11.48    6.60
  -9  -4  -1    1.42    8.58
  -9   4  -1   -1.13    7.87
   9  -4   1    2.79    6.77
   9  -4   1   -5.89    6.33
  -9   4  -1   -3.36    8.27
 -10   4  -1  106.95   16.35
 -10   4  -1  114.66   19.78
  10   4   1  110.19   11.08
 -10  -4  -1  109.77   11.74
 -10   4  -1  112.27   11.31
  10   4   1  148.67   16.51
  10   4   1  122.72   16.91
  10  -4   1   93.11   16.60
 -10  -4  -1  112.94   12.49
 -10   4  -1  117.02   13.07
  10  -4   1   80.88   18.93
  10  -4   1  113.24   13.27
  11   4   1  -18.87   12.20
 -11   4  -1  -23.97   12.76
  11  -4   1  -17.13   12.32
 -11  -4  -1    4.27   11.33
 -11   4  -1   -4.67    9.37
  11   4   1  -10.69    9.95
  11  -4   1   -5.10    7.45
 -11   4  -1    3.85   12.02
 -11   4  -1   18.48   11.57
  11   4   1   -0.06    8.11
 -11  -4  -1   -4.33    8.03
  11  -4   1  -18.34   10.18
 -11  -4  -1   14.28   11.06
 -12   4  -1  127.84   20.93
 -12   4  -1  106.12   23.58
 -12   4  -1  124.44   26.00
  12  -4   1   99.42   15.76
  12   4   1  155.29   20.43
  12   4   1  146.40   16.50
  12   4   1  165.80   25.10
  12  -4   1  141.37   22.76
 -12  -4  -1  118.05   16.44
  12  -4   1  119.75   20.79
 -12  -4  -1  162.24   21.80
 -12   4  -1  113.26   17.77
  13  -4   1   -8.67   13.40
  13   4   1   -6.17   10.29
  13  -4   1   61.30   23.84
 -13  -4  -1    4.33   10.86
  13  -4   1   12.82   17.54
 -13   4  -1   -3.77   10.73
  13   4   1    7.07   11.52
 -13   4  -1   -5.45   12.05
 -13  -4  -1   -3.78   12.05
 -13   4  -1  -21.35   12.51
  13   4   1   -0.86    9.56
 -14   4  -1   15.98   17.54
 -14  -4  -1    6.52   15.73
  14   4   1   -7.94   12.85
 -14   4  -1   27.34   15.47
  14  -4   1   -4.12   12.18
  14   4   1  -10.74   14.50
 -14  -4  -1  -33.03   17.50
 -15  -4  -1   -7.23   14.46
 -15   4  -1    8.47   16.37
  15  -4   1    2.03   21.18
 -15   4  -1   -7.58   14.06
  15   4   1    6.42   17.86
 -16   4  -1   27.40   14.95
 -16   4  -1   33.91   17.72
 -16  -4  -1   48.84   19.49
  16  -4   1   44.94   17.38
  16   4   1   13.81   13.91
  17  -4   1  -15.81   22.95
 -17   4  -1    5.71   29.88
  17   4   1   -2.35   19.99
 -17  -4  -1  -47.73   24.02
 -17   4  -1   25.05   20.94
 -17  -5   1  158.83   23.98
  17  -5  -1  232.10   34.74
  17   5  -1  196.35   38.23
 -17   5   1  141.38   30.40
 -16  -5   1   11.55   15.95
  16   5  -1   -1.48   13.31
  16  -5  -1   18.51   19.04
 -16   5   1   11.19   16.21
 -16   5   1  -12.72   14.04
 -15  -5   1  270.00   28.35
  15  -5  -1  264.41   30.59
 -15   5   1  255.28   32.95
  15   5  -1  257.39   34.78
 -14   5   1   -1.00   17.81
  14   5  -1  -18.43   12.12
 -14   5   1   -5.95   16.71
 -14   5   1   13.76   12.35
  14  -5  -1   13.51   14.87
  14   5  -1    9.06   12.07
 -14  -5   1   39.44   14.10
 -14  -5   1    2.05    8.22
  13  -5  -1  261.56   31.90
  13  -5  -1  279.74   31.10
  13   5  -1  231.58   28.48
 -13   5   1  244.81   27.84
 -13  -5   1  279.89   21.31
 -13   5   1  235.88   26.65
  13   5  -1  256.45   34.96
 -13   5   1  265.18   36.40
  13   5  -1  293.65   26.57
  13  -5  -1  254.37   29.23
  12  -5  -1    2.61    9.09
  12  -5  -1   -9.90   13.68
 -12   5   1    0.06    9.93
 -12   5   1   -3.35   12.38
  12  -5  -1  -21.85    8.34
 -12  -5   1  -15.43    9.64
  12   5  -1  -18.85   10.07
  12   5  -1    2.90    9.84
 -12   5   1   -4.11   10.36
 -12  -5   1    4.04    6.98
 -12   5   1  -28.39   16.18
  12   5  -1   -4.39    6.80
  11  -5  -1  175.22   20.12
  11  -5  -1  125.70   15.31
 -11  -5   1  141.45   14.43
  11   5  -1  148.64   15.42
 -11   5   1  139.96   15.88
  11   5  -1  171.94   14.89
 -11  -5   1  152.01   13.23
 -11   5   1  154.58   16.10
 -11   5   1  162.29   17.60
  11  -5  -1  156.01   28.21
  11   5  -1  137.48   16.55
 -11   5   1  147.54   23.07
 -10   5   1   22.11   12.60
  10   5  -1    5.12    5.46
 -10  -5   1  -16.03    9.35
  10   5  -1    2.47    7.86
 -10   5   1   -1.04    7.93
 -10   5   1   -1.91   11.54
  10   5  -1   -7.00    5.10
  10  -5  -1   12.93   11.22
 -10   5   1   17.26    8.15
  10  -5  -1   -4.16   12.39
 -10  -5   1   12.37    7.35
  10  -5  -1   -6.18    8.49
   9   5  -1 3909.23  197.42
  -9  -5   1 3893.43  148.74
  -9  -5   1 3766.99  147.59
   9   5  -1 3784.06  104.61
  -9  -5   1 3977.39  150.30
  -9   5   1 3740.72  302.52
   9  -5  -1 3750.33  257.78
   9  -5  -1 3793.98  207.78
   9   5  -1 3906.46  171.06
   9  -5  -1 3809.79  174.70
  -9   5   1 3930.00  177.03
  -9   5   1 3836.69  163.07
  -9   5   1 3688.07  184.62
  -8  -5   1   -9.64    4.54
  -8  -5   1   -2.54    5.06
   8  -5  -1  -12.61    8.15
   8  -5  -1    1.76    7.98
   8   5  -1   10.95    6.19
  -8   5   1   -9.51   10.00
  -8  -5   1    1.29    5.45
   8   5  -1    2.05    5.64
   8  -5  -1   -5.38    8.06
   8   5  -1    2.56    3.87
  -8   5   1   -3.58    9.64
  -8   5   1  -19.39    9.40
   7  -5  -1 3559.28  199.57
   7  -5  -1 3679.86  118.58
   7   5  -1 3461.72  140.42
   7   5  -1 3597.24  111.88
  -7   5   1 3824.49  110.80
  -7   5   1 3522.99  217.87
  -7   5   1 3643.25   97.70
   7   5  -1 3537.37   83.34
  -7  -5   1 3473.05   97.99
  -7  -5   1 3475.35  104.97
   7  -5  -1 3566.60  148.76
  -6  -5   1   -8.72    3.19
   6  -5  -1   -6.99    5.72
  -6  -5   1   -1.44    3.46
  -6   5   1  -14.38    8.20
   6  -5  -1   15.07    7.78
   6   5  -1    1.33    3.23
   6  -5  -1  -10.43    8.88
  -6   5   1   -6.23    8.09
   6  -5  -1   10.64    8.77
   6   5  -1    7.30    4.52
   6   5  -1   -7.06    3.85
  -6   5   1   -3.95    5.41
  -6  -5   1   -5.17    4.52
   5  -5  -1 2610.08   86.72
   5   5  -1 2514.77  120.34
  -5  -5   1 2604.41  121.36
   5   5  -1 2464.37  114.62
  -5  -5   1 2497.26   82.23
  -5   5   1 2469.03   86.41
   5  -5  -1 2595.35  113.06
   5  -5  -1 2575.84   76.70
  -5   5   1 2480.11   80.84
  -5   5   1 2575.22   88.08
  -5   5   1 2626.47  104.91
  -5  -5   1 2399.47   54.04
   5  -5  -1 2560.18   83.15
   4   5  -1    1.41    3.94
   4   5  -1    1.70    5.59
  -4  -5   1   -0.81    3.43
   4   5  -1    4.64    3.27
  -4  -5   1   -0.91    2.31
  -4   5   1    6.82    7.92
   4  -5  -1   -3.22    5.81
  -4   5   1  -20.43    9.31
  -4   5   1    5.45    4.91
  -4   5   1   -4.94    7.77
   4  -5  -1   -0.84    7.30
   4  -5  -1   -3.05    7.37
  -4  -5   1    1.90    2.27
  -4  -5   1   -0.72    4.78
   4  -5  -1    7.98    8.95
  -3   5   1 1570.61   91.86
  -3  -5   1 1602.47   37.50
  -3   5   1 1569.90   66.99
  -3   5   1 1598.55   80.30
  -3  -5   1 1613.39   48.52
   3  -5  -1 1650.94   65.62
   3   5  -1 1608.64   40.79
  -3  -5   1 1606.72   34.66
  -3   5   1 1750.49   71.69
   3  -5  -1 1636.67   46.38
  -3  -5   1 1588.58   51.95
   3   5  -1 1608.01   49.92
   3  -5  -1 1605.21   61.17
   3  -5  -1 1665.09   53.98
   2  -5  -1   -3.62    4.21
   2   5  -1    4.85    3.35
   2   5  -1    6.75    4.86
  -2   5   1    4.87    6.89
   2  -5  -1   22.09    9.72
  -2  -5   1    0.88    3.75
  -2   5   1    7.99    5.95
  -2   5   1    7.38    8.22
   2   5  -1    8.21    3.79
  -2   5   1   -9.99    6.61
  -2  -5   1    0.19    3.26
  -2  -5   1    6.29    4.04
   2   5  -1    3.12    3.75
   1   5  -1 1800.74   67.81
  -1   5   1 1830.92   85.63
  -1  -5   1 1874.16   94.25
   1   5  -1 1890.08  100.09
   1  -5  -1 1817.42   50.67
   1  -5  -1 1853.50   62.40
  -1  -5   1 1833.92   73.52
  -1   5   1 1886.17   73.77
  -1   5   1 1850.24  113.68
   1  -5  -1 1915.27   56.44
   1   5  -1 1929.37  111.30
  -1  -5   1 1833.45   74.65
  -1   5   1 1871.94   52.60
   1   5  -1 1941.71   86.91
   0   5   1    5.24    7.18
   0   5   1   -6.49    4.27
   0   5   1   19.49    7.51
   0   5  -1   -3.68    3.74
   0   5  -1    1.05    3.28
   0  -5  -1    8.03    5.74
   0  -5   1   -4.73    4.56
   0   5  -1    4.55    4.08
   0   5   1   -3.80    4.50
   0  -5   1    1.46    3.94
   0   5  -1    5.89    3.31
   0  -5   1    8.61    3.27
   0  -5  -1    9.75    6.88
  -1   5  -1 2635.96  144.51
  -1   5  -1 2577.37  142.20
   1  -5   1 2490.65  103.59
  -1  -5  -1 2554.54   81.23
   1   5   1 2565.80  133.34
   1   5   1 2585.40  158.56
   1   5   1 2513.58   91.19
  -1  -5  -1 2542.52   62.36
   1  -5   1 2520.27   88.82
  -1   5  -1 2479.72  125.83
   1  -5   1 2415.95  113.10
  -1   5  -1 2415.86  116.24
  -2  -5  -1   -2.10    6.74
   2  -5   1   -1.78    5.90
   2  -5   1   -3.43    5.37
   2   5   1    7.20    5.82
  -2   5  -1    5.38    5.18
   2   5   1   11.80    5.80
  -2   5  -1    2.18    7.26
   2   5   1    7.91    7.20
  -2   5  -1   -7.62    6.37
  -2   5  -1   -9.47    4.47
  -2  -5  -1   -0.31    3.47
  -3   5  -1 5581.49  224.80
   3  -5   1 5497.68  161.12
   3  -5   1 5490.28  150.22
  -3  -5  -1 5464.64  102.95
   3   5   1 5668.25  171.50
   3  -5   1 5214.56  174.74
  -3  -5  -1 5398.13  189.60
   3   5   1 5486.53  204.12
  -3   5  -1 5406.15  225.42
  -3   5  -1 5634.73  173.42
  -3   5  -1 5650.60  209.69
   3   5   1 5691.88  199.23
   4   5   1    0.66    5.80
   4  -5   1  -13.51    6.98
   4   5   1    1.26    3.83
  -4  -5  -1    2.12    3.08
   4  -5   1   -3.07    8.40
  -4   5  -1    0.71    5.89
  -4   5  -1   -5.58    5.66
  -4  -5  -1    0.88    5.36
   4  -5   1   -6.10    6.87
   4   5   1   -1.91    4.41
  -4   5  -1   -1.63    6.05
  -4   5  -1   -4.85    7.44
  -5   5  -1 1568.21   52.71
  -5   5  -1 1636.08   66.02
   5  -5   1 1600.44   79.06
   5   5   1 1575.07   89.33
  -5  -5  -1 1507.60   37.76
  -5   5  -1 1605.26   86.49
   5  -5   1 1552.19   47.31
   5  -5   1 1563.69   51.61
  -5  -5  -1 1538.37   51.05
   5   5   1 1561.18   70.58
   5   5   1 1541.04   41.04
  -5   5  -1 1631.28   69.06
  -5  -5  -1 1475.43   69.47
  -6   5  -1    5.15    6.47
   6   5   1   -3.85    6.34
   6  -5   1   -8.68    5.72
  -6   5  -1   -3.22    6.93
  -6   5  -1  -10.80    6.09
   6   5   1   -4.49    3.80
  -6   5  -1   -2.09    4.53
  -6  -5  -1  -11.64    6.66
   6  -5   1   -0.47    5.53
   6   5   1    6.79    6.93
  -6  -5  -1  -11.19    6.17
   6  -5   1   -4.25    4.95
  -7   5  -1 1939.81  105.87
   7   5   1 1926.37   80.13
   7  -5   1 1939.03  110.09
   7  -5   1 1861.73   90.76
   7   5   1 1738.94   66.74
  -7   5  -1 1917.68  112.30
  -7  -5  -1 1802.36  100.59
   7  -5   1 1865.52  131.00
  -7  -5  -1 2003.11   63.69
   7   5   1 1881.89  102.05
  -7  -5  -1 1848.03   99.75
  -7   5  -1 1817.39  103.42
  -7   5  -1 1853.95   55.63
  -8   5  -1   -5.89    7.59
   8  -5   1   -6.66    8.10
  -8  -5  -1  -17.14    8.52
   8  -5   1  -12.74    9.53
  -8  -5  -1    1.27    7.21
  -8  -5  -1    2.24    6.11
   8   5   1   -1.84    5.38
  -8   5  -1   -2.09    9.36
   8   5   1   -1.57    4.82
  -8   5  -1   -1.89    7.08
   8   5   1   -1.86    4.75
  -8   5  -1   -4.56    7.02
   8  -5   1   -7.34    6.03
  -9  -5  -1  714.11   29.00
   9  -5   1  648.35   55.59
  -9  -5  -1  646.67   57.45
   9   5   1  704.83   38.57
   9   5   1  687.73   51.96
   9   5   1  668.46   61.80
  -9   5  -1  692.60   39.52
   9  -5   1  702.59   54.93
  -9   5  -1  623.83   42.98
  -9   5  -1  651.54   56.08
  -9   5  -1  707.12   35.12
   9  -5   1  647.43   50.24
  -9  -5  -1  670.66   28.70
 -10   5  -1    7.63    9.57
  10  -5   1    3.81    8.13
 -10   5  -1    3.78    9.80
 -10  -5  -1   -5.72   10.49
 -10  -5  -1    5.20    9.45
  10   5   1   18.37   10.17
 -10  -5  -1    0.11    6.81
  10   5   1   -9.28    6.25
  10  -5   1    6.08   11.14
 -10   5  -1   -3.28   11.04
  10   5   1   -7.09   11.44
  10  -5   1   -1.18    9.74
 -10   5  -1    0.00    9.44
 -11   5  -1  757.99   74.65
  11  -5   1  820.39   77.33
  11   5   1  773.30   66.21
  11   5   1  949.01   88.65
  11   5   1  818.74   65.85
 -11  -5  -1  843.87   54.55
 -11  -5  -1  855.84   53.02
 -11  -5  -1  813.62   62.32
  11  -5   1  840.03   59.20
 -11   5  -1  807.57   61.59
 -11   5  -1  785.41   59.56
 -11   5  -1  760.79   58.33
  11  -5   1  785.47   81.67
 -12   5  -1   18.72   18.87
 -12  -5  -1   -1.17   11.22
  12   5   1    4.71   10.20
 -12   5  -1   -5.23   18.36
  12   5   1    8.06   13.76
  12  -5   1   10.58   10.06
  12  -5   1   -4.06   12.57
  12  -5   1  -19.15   16.55
  12   5   1   -8.70   13.31
 -12   5  -1    2.00   10.64
 -12   5  -1   13.01   11.17
 -12  -5  -1   -1.65    9.00
  13   5   1  327.84   27.14
 -13   5  -1  345.05   44.56
 -13  -5  -1  366.20   25.87
 -13   5  -1  344.84   34.07
  13  -5   1  355.18   30.51
 -13  -5  -1  348.64   26.23
  13   5   1  374.12   43.42
 -14  -5  -1    5.80   18.83
 -14   5  -1    7.08   13.93
 -14  -5  -1   -2.10   11.35
  14   5   1    6.04    8.77
 -14   5  -1    7.94   14.52
  14  -5   1   -9.53   12.46
 -15   5  -1  211.55   32.70
  15   5   1  242.86   41.97
  15  -5   1  251.70   29.55
 -15   5  -1  269.24   30.11
 -15  -5  -1  233.13   26.09
  16   5   1    0.80   12.63
 -16   5  -1   28.37   21.01
 -16  -5  -1   -5.04   12.66
  16  -5   1    8.98   21.85
 -16   5  -1    5.67   21.43
  17  -6  -1  -27.98   21.76
  17   6  -1    5.83   11.98
 -17  -6   1   -5.94   11.77
 -17   6   1   24.52   27.43
  16  -6  -1   25.95   20.46
 -16   6   1    7.28   22.87
  16   6  -1   20.35   15.01
 -16  -6   1   -5.93   18.83
 -16   6   1   -8.11   19.19
  15  -6  -1    5.23   16.93
  15   6  -1   -8.59    8.42
 -15   6   1  -14.87   17.80
 -15  -6   1   -0.11   11.95
 -15   6   1   12.03   14.07
 -14   6   1   -3.30   13.14
  14   6  -1   -6.08   11.88
  14   6  -1    0.52   14.19
 -14  -6   1   -8.52   11.94
  14  -6  -1   21.80   18.60
  13  -6  -1  -10.48   15.25
 -13  -6   1   21.86   13.49
  13  -6  -1  -10.71   16.94
  13   6  -1    9.20   13.95
 -13  -6   1    6.14    9.40
 -13   6   1    4.27   16.74
  13   6  -1    4.95   10.91
  13   6  -1   -5.31    7.52
 -13   6   1  -10.49   20.87
 -12  -6   1   41.79   10.93
  12   6  -1   30.54    7.67
  12   6  -1   36.92   10.85
 -12   6   1   29.18   13.63
  12  -6  -1   50.70   13.50
 -12  -6   1   50.22   11.54
 -12   6   1   45.96   13.11
  12  -6  -1   18.32   10.80
 -12   6   1   35.09   14.92
  12  -6  -1   29.06   10.53
 -12   6   1   17.33   18.39
  12   6  -1   27.10   11.06
 -12  -6   1   27.83    8.24
  11  -6  -1    0.99   10.88
 -11  -6   1    5.10    8.94
 -11   6   1   -5.95   10.81
 -11  -6   1    4.08    6.70
  11  -6  -1    2.20   12.42
 -11   6   1   -1.98    9.20
 -11   6   1    8.64   10.92
 -11   6   1  -10.46    8.98
  11   6  -1   -4.57    8.90
 -11  -6   1   -8.71    8.10
  11   6  -1  -11.37    5.67
  11   6  -1   10.73    7.19
  11  -6  -1   -1.73    7.91
 -10   6   1   15.40   13.14
 -10  -6   1   11.68    6.66
 -10   6   1   -6.85    9.18
  10  -6  -1   -4.03    8.34
  10   6  -1    7.29    4.99
 -10  -6   1    2.00    6.74
 -10   6   1    7.62   12.36
  10  -6  -1   -9.85   13.61
  10  -6  -1    3.67   11.85
  10   6  -1    2.07    6.51
 -10  -6   1   12.93    7.57
  10   6  -1   12.15    6.00
  -9   6   1  -12.54    7.83
  -9  -6   1    7.25    4.61
  -9  -6   1    7.17    5.87
   9  -6  -1   -5.14    6.83
   9   6  -1   -2.84    5.70
  -9   6   1  -11.34    8.38
   9   6  -1  -11.32    5.60
   9  -6  -1    0.54    7.56
  -9  -6   1    1.85    6.29
   9  -6  -1   13.01    8.34
  -9   6   1   -7.00   10.07
   9   6  -1    2.52    7.22
  -9   6   1   -7.29    7.93
  -8   6   1   62.01    8.51
  -8   6   1   25.02   11.77
   8  -6  -1   42.74    9.88
  -8  -6   1   59.47    6.58
   8   6  -1   63.81    5.47
   8   6  -1   67.91    7.20
  -8  -6   1   54.67    8.63
   8   6  -1   55.40    8.07
   8  -6  -1   46.49   11.44
   8  -6  -1   39.36   11.80
  -8  -6   1   60.81    6.55
  -7   6   1    2.61    6.53
  -7  -6   1   -7.40    5.08
   7  -6  -1  -12.64    9.75
   7  -6  -1   -9.57    7.30
   7   6  -1    0.29    2.92
  -7   6   1   -2.66    7.52
   7   6  -1   -2.19    5.01
   7   6  -1   -2.11    4.79
  -7   6   1  -17.57   10.09
  -7   6   1  -18.12    9.09
  -7  -6   1    3.20    3.90
   7  -6  -1   -1.44    5.85
   7  -6  -1   -3.05    8.13
  -7  -6   1   -1.23    3.37
  -6  -6   1   15.11    3.50
   6  -6  -1   13.08    5.57
  -6  -6   1   16.48    3.60
   6  -6  -1   12.89    6.78
  -6   6   1   27.63    7.56
  -6  -6   1    7.56    4.23
   6  -6  -1   25.85    6.14
  -6   6   1   18.91    7.97
  -6   6   1   20.48    7.77
   6  -6  -1   21.02    7.78
   6   6  -1    7.65    5.17
   6   6  -1   11.17    5.48
   6   6  -1    9.84    4.56
  -6   6   1    7.25    6.65
  -5   6   1   -2.56    8.51
   5   6  -1   -5.01    3.20
  -5  -6   1    1.36    2.71
  -5   6   1   -1.77    5.85
  -5  -6   1   -4.46    3.05
   5   6  -1   -4.17    4.11
  -5  -6   1   -6.78    4.05
  -5   6   1  -10.94    7.64
   5  -6  -1   -8.18    7.17
  -5   6   1   -1.12    7.02
   5  -6  -1   -0.68    5.17
   5  -6  -1   -3.66    5.53
   5  -6  -1    1.88    6.20
   5   6  -1   -4.60    3.18
  -5  -6   1  -12.24    7.15
   4  -6  -1   49.85    8.90
  -4  -6   1   67.88    5.30
   4   6  -1   64.15    5.08
  -4  -6   1   63.89    5.89
   4  -6  -1   76.48    8.48
  -4   6   1   65.07    9.62
  -4   6   1   56.34    9.99
  -4   6   1   69.46    9.44
  -4   6   1   72.12    8.58
   4   6  -1   65.76    5.94
   4  -6  -1   70.18    8.98
   4   6  -1   66.94    4.95
  -4  -6   1   64.61    6.92
   4  -6  -1   71.92   10.65
  -4  -6   1   54.85    4.32
   3  -6  -1   -9.08    7.54
  -3  -6   1   -4.49    5.84
  -3   6   1    0.97    5.48
  -3   6   1  -12.03    7.19
  -3   6   1   -6.73    6.94
   3   6  -1   -7.24    3.04
   3   6  -1   -5.25    3.92
   3  -6  -1   -8.04    6.87
  -3  -6   1    1.30    3.61
  -3   6   1   -2.40    7.02
   3  -6  -1   -5.55    5.40
   3   6  -1   -5.31    6.37
  -3  -6   1    5.48    2.91
   3  -6  -1   13.16    7.06
   3   6  -1   -9.19    3.80
   2   6  -1   67.73    7.56
  -2   6   1   67.65    8.39
  -2   6   1   62.69    6.87
  -2  -6   1   62.97    9.00
   2  -6  -1   43.68    7.85
  -2   6   1   51.28    7.72
   2   6  -1   64.69    6.30
  -2  -6   1   57.63    4.76
  -2  -6   1   81.72    5.05
   2   6  -1   75.49    6.34
  -2   6   1   84.55    9.28
   2  -6  -1   61.70    7.16
   2   6  -1   67.93    5.18
  -2  -6   1   68.12    5.14
   2  -6  -1   60.63    6.65
  -1  -6   1   -2.35    3.59
   1  -6  -1   -0.41    7.30
   1   6  -1    6.81    5.06
  -1   6   1  -12.15    6.35
   1   6  -1   -2.63    3.21
  -1  -6   1   -3.10    4.45
   1   6  -1    2.75    3.39
   1  -6  -1    1.47    6.03
  -1   6   1   -8.18    7.04
  -1   6   1    3.32    6.25
  -1   6   1    3.40    7.76
   1   6  -1    0.37    4.41
   0   6   1  782.61   36.32
   0   6   1  778.89   35.77
   0  -6   1  744.98   31.76
   0   6   1  744.19   33.77
   0  -6   1  805.08   45.88
   0   6  -1  813.38   41.96
   0  -6  -1  792.50   51.35
   0   6  -1  804.76   35.96
   0   6   1  775.81   30.09
   0   6  -1  818.56   49.95
   0   6  -1  790.94   26.44
   0  -6  -1  810.03   25.29
   0  -6  -1  842.32   32.85
   1   6   1   -6.62    6.26
  -1  -6  -1   -6.34    5.49
  -1   6  -1   -1.65    3.55
   1   6   1   -2.94    3.47
  -1   6  -1   -0.79    3.85
  -1   6  -1    2.40    6.13
   1   6   1    1.55    6.66
   1  -6   1   -4.91    6.34
  -1  -6  -1   -5.90    5.24
  -1   6  -1   -4.88    4.52
   1  -6   1    2.03    5.34
   1   6   1   -3.87    5.31
   1  -6   1   -2.98    4.01
   2  -6   1  368.00   19.31
   2   6   1  400.04   23.00
  -2  -6  -1  341.37   15.17
  -2  -6  -1  322.62   17.40
   2   6   1  348.69   21.00
  -2   6  -1  389.43   21.77
   2  -6   1  380.73   18.11
   2   6   1  344.57   14.51
  -2   6  -1  349.97   21.51
  -2   6  -1  392.11   17.37
   2  -6   1  387.13   14.04
  -2   6  -1  372.18   16.28
  -3  -6  -1   -5.38    6.92
  -3   6  -1  -10.60    5.26
   3   6   1    4.14    4.80
   3  -6   1   -2.89    6.57
   3   6   1   -4.89    5.27
  -3   6  -1  -13.59    6.21
   3  -6   1   -1.27    6.29
  -3   6  -1    4.96    7.00
   3  -6   1    7.01    7.14
   3   6   1    1.60    6.63
  -3  -6  -1    2.48    3.71
  -3   6  -1   -2.22    4.74
  -4   6  -1  622.16   28.25
  -4  -6  -1  584.99   31.91
   4  -6   1  573.83   29.75
   4   6   1  588.33   28.32
  -4   6  -1  568.08   27.08
  -4  -6  -1  614.68   27.36
   4  -6   1  576.74   27.51
   4  -6   1  620.06   35.69
  -4   6  -1  576.54   21.89
   4   6   1  596.04   29.95
   4   6   1  616.46   26.86
  -4   6  -1  565.67   28.56
  -5  -6  -1   -0.55    5.47
  -5  -6  -1   -6.09    4.12
   5   6   1   -5.73    6.01
   5  -6   1   -1.86    5.97
   5   6   1    2.90    8.99
  -5   6  -1   -7.43    8.24
  -5   6  -1   11.26    5.98
   5  -6   1   -9.46    5.02
  -5   6  -1   -9.34    5.67
   5   6   1   -0.76    5.88
   5  -6   1    7.71    8.49
  -5   6  -1   -0.15    8.62
  -5  -6  -1    2.54    5.97
   6   6   1    3.82    5.89
  -6   6  -1   26.92    9.84
   6  -6   1    7.85    8.99
  -6   6  -1    0.50    6.63
  -6   6  -1    1.44    6.33
  -6  -6  -1   13.73    4.71
  -6  -6  -1   -1.30    5.64
   6   6   1    0.35    6.58
  -6  -6  -1    5.26    4.94
   6   6   1    2.12    4.76
   6  -6   1    2.45    5.88
   6  -6   1   17.30    9.64
  -6   6  -1    3.55   11.07
   7  -6   1    7.91    6.89
  -7   6  -1    5.94    7.66
  -7  -6  -1    1.47    7.08
   7  -6   1    2.58    8.34
   7   6   1   -3.91    7.28
   7   6   1    2.29    6.56
   7  -6   1   -7.08    8.47
  -7   6  -1   12.48   11.29
  -7   6  -1   10.79   10.60
  -7  -6  -1    4.68    4.29
   7   6   1    3.43    5.25
  -7   6  -1   -6.46    7.21
  -8  -6  -1   -0.11    6.25
  -8   6  -1    7.70    8.00
  -8   6  -1    9.42    8.57
   8   6   1    5.24    6.46
   8   6   1   -0.59    5.62
   8  -6   1    7.75   10.93
  -8  -6  -1    4.72    5.52
   8   6   1   -4.73    7.73
  -8   6  -1   -3.76   11.61
   8  -6   1  -23.38   11.21
  -8   6  -1    5.30    8.95
   8  -6   1    0.11    7.49
   9   6   1    3.49    7.91
  -9   6  -1    5.75    9.50
   9  -6   1    3.35    9.05
   9   6   1   -8.18    9.93
  -9  -6  -1    8.47    8.36
  -9   6  -1   -8.61   11.99
  -9   6  -1  -12.12    7.24
   9   6   1    0.29    8.53
  -9  -6  -1   32.84   11.74
  -9   6  -1    6.78    7.22
   9  -6   1   -4.35    7.56
  -9  -6  -1    7.78    8.16
   9  -6   1    9.48   13.05
  10  -6   1   -0.97   13.89
  10  -6   1    2.98   13.83
 -10  -6  -1   26.24   11.91
  10   6   1   -3.85    9.14
  10   6   1   10.70   10.03
 -10  -6  -1    8.79    9.40
 -10  -6  -1   -6.80    9.97
  10  -6   1   -0.73   10.09
 -10   6  -1   23.91   10.11
 -10   6  -1  -12.50    9.44
 -10   6  -1   -6.47    9.44
  10   6   1   -1.75    6.24
 -10   6  -1   10.35   12.81
  11   6   1    1.53   11.72
 -11   6  -1    0.18   12.33
 -11   6  -1    3.23   14.70
  11  -6   1  -15.16   13.73
  11   6   1   -6.49    8.46
  11   6   1   -1.62   10.11
  11  -6   1   -9.62   10.34
 -11  -6  -1   17.98   11.16
 -11  -6  -1    3.61   11.24
 -11   6  -1    6.08   10.01
 -11   6  -1    7.22   10.63
  12   6   1   -1.62   12.82
  12  -6   1    5.47   14.84
 -12  -6  -1    9.52    8.99
  12   6   1   29.69   13.92
 -12   6  -1   -5.18   12.39
 -12   6  -1  -11.79   21.32
  12   6   1   -4.21   10.25
 -12  -6  -1    3.73   11.98
 -12   6  -1  -13.52   17.00
  12  -6   1    7.83   14.97
 -13   6  -1  -20.47   13.19
 -13  -6  -1  -11.10   13.60
  13   6   1  -10.92   12.62
  13  -6   1   26.92   18.56
 -13  -6  -1    7.88   14.55
 -13   6  -1  -14.24   17.76
 -14   6  -1  -10.57   19.56
 -14   6  -1   24.39   16.63
  14   6   1   25.22   10.63
  14  -6   1   24.97   19.78
 -14  -6  -1   16.45   17.00
  15  -6   1    8.63   15.00
 -15   6  -1  -28.83   23.02
 -15  -6  -1   -3.17   17.43
  15   6   1  -13.02   17.58
 -15   6  -1   28.69   23.61
 -16   6  -1    9.43   27.44
 -16   6  -1   17.85   17.11
  16   6   1  -10.07   13.47
  16  -6   1   38.04   19.54
 -16  -6  -1   37.14   23.54
 -16   7   1   20.43   16.39
 -16  -7   1  -15.45   10.45
  16   7  -1   16.21   14.29
 -16   7   1  -17.69   20.52
  16  -7  -1   -3.67   13.44
 -15   7   1   47.67   22.59
  15   7  -1   -9.38   13.10
 -15   7   1   29.96   19.04
  15  -7  -1   21.78   15.78
 -15  -7   1   10.70   17.60
  14   7  -1   13.23   10.51
  14  -7  -1   -5.35   12.54
 -14  -7   1  -11.26    9.61
 -14   7   1   20.95   19.46
  14   7  -1    1.17   15.36
 -14   7   1    9.37   15.13
  13   7  -1    2.98   11.86
 -13  -7   1    1.11    7.30
  13  -7  -1  -24.57   15.51
 -13   7   1   13.72   12.23
  13   7  -1    6.38    9.22
 -13  -7   1    1.54    9.59
 -12   7   1   11.26   11.91
  12   7  -1    8.98    9.46
 -12   7   1    3.29   16.23
  12  -7  -1   32.24   15.26
  12   7  -1   14.47    9.86
  12  -7  -1    6.09   17.88
 -12  -7   1    2.06    8.14
 -12  -7   1   -1.81   10.10
 -12  -7   1    8.22    6.88
  12   7  -1   -3.51    7.10
  11   7  -1   24.14    8.19
 -11   7   1   25.77   18.60
 -11   7   1   13.96   10.87
  11  -7  -1   37.50   18.00
 -11  -7   1    5.80    6.33
  11  -7  -1   17.62   14.58
 -11   7   1   18.03   13.11
 -11  -7   1    5.17    9.17
  11   7  -1   23.53    9.79
  11   7  -1   17.98    6.92
 -11   7   1   17.07   13.53
  11  -7  -1   21.39   11.31
 -11  -7   1   11.98   10.16
 -10   7   1    2.05    7.35
 -10   7   1    2.31    8.96
  10  -7  -1    7.83    8.95
 -10  -7   1   12.19    6.60
 -10   7   1   -0.86    8.95
  10   7  -1   -1.08    5.07
 -10  -7   1   -3.08    5.50
  10  -7  -1   19.18   11.03
 -10   7   1   41.08   16.17
  10   7  -1   11.36    8.46
  10  -7  -1  -11.07   11.42
 -10  -7   1   -2.87    6.42
  -9   7   1   79.30   15.01
   9  -7  -1   78.16   11.95
   9   7  -1   64.96   10.92
  -9   7   1   87.70   13.66
  -9  -7   1   72.81    9.17
   9   7  -1   55.72    8.01
  -9   7   1   54.69   11.44
  -9   7   1   77.82   13.85
   9  -7  -1   62.55   14.44
  -9  -7   1   64.66    9.03
   9   7  -1   86.14    8.80
  -9  -7   1   51.56    9.08
   8  -7  -1    0.80   10.50
   8   7  -1    4.49    6.11
  -8   7   1    2.82    8.64
   8  -7  -1    2.48   11.28
  -8   7   1    6.56   12.09
  -8  -7   1    0.43    5.41
   8  -7  -1   -9.21   10.77
  -8   7   1   -4.24    7.49
  -8   7   1  -18.26    7.33
   8   7  -1    0.75    5.59
  -8  -7   1   -0.49    3.78
  -8  -7   1    2.66    4.64
   8   7  -1   -6.55    5.75
  -7   7   1   14.69   10.15
   7  -7  -1   -0.11    6.86
  -7   7   1    6.16    6.76
   7  -7  -1   35.17   11.13
   7  -7  -1   -2.09    7.39
  -7  -7   1    4.23    4.02
  -7   7   1   -3.46    7.11
   7   7  -1   10.36    5.05
   7   7  -1    9.77    5.86
  -7   7   1  -10.12    7.70
  -7  -7   1    5.49    3.86
  -7  -7   1    6.22    3.42
   7  -7  -1   -6.69    6.56
   7   7  -1    5.53    5.18
   6  -7  -1   13.05   10.50
   6   7  -1    3.87    3.58
  -6  -7   1    2.82    4.10
   6  -7  -1   -1.35    5.98
   6   7  -1   -0.97    4.26
  -6  -7   1   -0.05    2.76
  -6   7   1    9.97    7.81
   6  -7  -1   -5.44    6.16
  -6  -7   1   -4.37    4.60
  -6   7   1    9.20    7.32
  -6   7   1   -7.20    5.78
   6   7  -1   -0.62    4.98
  -6   7   1   -7.97    6.36
   6  -7  -1    4.12    8.66
  -5   7   1    2.29    7.54
  -5  -7   1    9.83    3.25
  -5  -7   1   10.78    7.66
  -5   7   1   -3.77    8.45
   5   7  -1   17.96    4.46
  -5  -7   1    7.56    6.00
  -5   7   1   24.98    9.84
   5   7  -1    8.32    4.02
   5  -7  -1   10.96    6.50
   5   7  -1    4.41    4.92
   5  -7  -1    3.99    6.91
  -5   7   1    8.46    6.71
   5  -7  -1   18.21    8.77
  -5  -7   1    4.48    4.25
   5  -7  -1   16.39    8.77
   4  -7  -1    0.56    8.47
   4   7  -1    7.87    4.24
  -4  -7   1   -8.84    3.52
   4  -7  -1   14.06    6.22
   4  -7  -1  -12.60    5.05
   4   7  -1   -7.36    4.12
  -4  -7   1   -3.91    4.00
  -4   7   1   -1.77    7.48
   4   7  -1   -1.29    4.34
   4  -7  -1   -4.29    7.19
  -4  -7   1   -1.53    6.90
   4   7  -1   -0.17    3.35
  -4   7   1   -8.38    8.04
  -4   7   1    2.08    5.67
  -4   7   1  -18.34    6.40
  -3   7   1  375.51   17.59
   3   7  -1  404.78   17.31
   3   7  -1  406.35   20.14
  -3   7   1  384.46   19.62
   3  -7  -1  366.12   17.05
   3  -7  -1  361.28   16.19
  -3   7   1  366.78   17.88
   3  -7  -1  397.62   24.63
  -3   7   1  370.32   20.65
  -3  -7   1  410.18   23.35
  -3  -7   1  426.50   23.26
   3   7  -1  412.06   19.92
   3   7  -1  402.38   19.28
  -3  -7   1  370.91   17.56
  -3  -7   1  407.17   12.59
   2   7  -1   -6.00    4.66
   2   7  -1   -0.88    4.78
  -2  -7   1  -11.29    6.16
   2  -7  -1   -5.68    5.31
   2  -7  -1   -9.43    6.75
  -2   7   1   -0.88    7.21
  -2  -7   1    3.06    4.53
  -2   7   1   -2.80    5.16
  -2   7   1    3.26    8.82
   2   7  -1    4.25    4.56
   2  -7  -1    0.40    5.01
  -2  -7   1   -0.26    3.94
  -2  -7   1    0.13    3.79
   2   7  -1   -9.11    4.87
  -2   7   1   -3.63    6.67
  -1  -7   1   37.34    4.29
   1   7  -1   45.98    6.86
  -1   7   1   40.08    7.15
   1   7  -1   43.77    8.43
  -1   7   1   39.59    6.80
  -1   7   1   45.66    9.11
  -1  -7   1   42.23    5.63
   1   7  -1   51.45    6.35
  -1   7   1   48.10    7.57
   1  -7  -1   44.00    6.77
   1  -7  -1   35.66    6.16
   1   7  -1   48.67    6.68
  -1  -7   1   48.44    5.39
   0  -7   1    0.99    3.03
   0  -7  -1   -1.49    6.06
   0   7   1   -3.49    4.54
   0  -7   1  -12.29    5.74
   0   7  -1   -6.33    5.34
   0   7  -1    0.90    3.87
   0   7   1   -7.20    3.93
   0   7   1   -5.64    7.36
   0   7   1    2.21    6.67
   0  -7  -1   18.30    8.24
   0  -7  -1   -7.12    6.09
   0   7  -1    1.86    5.67
   1   7   1  125.69    9.50
   1   7   1  132.66    9.11
  -1  -7  -1  119.09    8.80
   1   7   1  116.82    9.88
  -1   7  -1  139.98   10.07
  -1  -7  -1  130.42    9.17
   1   7   1  141.85   10.19
  -1   7  -1  143.82   10.29
   1  -7   1  152.90   10.14
   1  -7   1  134.47    9.24
   1  -7   1  140.77   11.24
  -1   7  -1  153.42   11.08
  -1   7  -1  150.76    9.95
  -2   7  -1   -8.22    5.32
  -2  -7  -1   -8.19    4.89
  -2   7  -1   -7.52    4.54
   2   7   1   -1.91    4.75
   2   7   1   -1.74    5.89
   2  -7   1    0.45    7.03
  -2   7  -1   -1.24    6.52
  -2   7  -1    3.55    4.60
   2  -7   1   -0.84    5.21
  -2  -7  -1    2.59    4.23
   2  -7   1    5.30    5.44
   2   7   1   -1.73    5.97
   2  -7   1   -5.69    4.21
  -3   7  -1   59.43    8.14
  -3  -7  -1   55.02    7.53
   3   7   1   79.53    7.44
   3  -7   1   85.11    9.46
  -3  -7  -1   65.92    7.38
   3  -7   1   82.41    8.40
   3   7   1   97.64   10.43
  -3   7  -1   84.05   10.57
  -3   7  -1   87.09   14.41
   3  -7   1   68.05    9.23
  -3   7  -1   84.37    9.14
  -4   7  -1    3.27    7.58
  -4  -7  -1    9.22    6.42
   4  -7   1    4.97    5.34
   4  -7   1  -11.96    8.22
  -4   7  -1   -5.74    6.40
  -4   7  -1  -12.21   10.69
   4   7   1    5.49    4.23
   4  -7   1    3.06    5.21
   4   7   1    8.07    5.54
  -4  -7  -1    8.42    5.29
  -5  -7  -1    5.98    6.65
  -5   7  -1   -7.06    6.76
  -5   7  -1    0.90    8.01
  -5  -7  -1    0.05    5.69
   5   7   1    7.13    7.14
   5  -7   1    8.36   47.35
   5   7   1    5.04    3.79
   5  -7   1    0.84    5.06
   5  -7   1    8.35    6.08
  -5  -7  -1   -6.10    6.14
  -5   7  -1    5.93    6.41
   5   7   1   -2.12    5.94
  -6   7  -1   16.87    7.78
   6   7   1    5.31    4.40
   6  -7   1   -3.05    7.12
   6   7   1   -7.54    4.88
  -6  -7  -1    2.48    7.05
   6  -7   1    3.62    6.98
  -6  -7  -1    7.43    7.10
   6  -7   1   -0.95    5.72
  -6   7  -1   -4.95   11.51
  -6  -7  -1    6.34    6.13
  -6   7  -1    0.82    7.04
   6   7   1    8.95    7.65
  -6   7  -1   -5.60    9.80
   7  -7   1   13.93    7.72
  -7   7  -1   31.09    8.47
   7   7   1   19.91    7.61
  -7  -7  -1   19.75    4.67
   7   7   1   20.40    7.60
  -7  -7  -1   16.75    6.73
   7   7   1   31.50    7.25
  -7   7  -1   35.13   11.79
  -7   7  -1   20.81    8.57
  -7   7  -1   38.02   10.23
   7  -7   1   19.25    7.56
   7  -7   1   24.13   10.32
   8   7   1    2.07    8.30
  -8  -7  -1    1.29    5.72
   8  -7   1   -2.20   10.67
   8   7   1    4.39    8.39
   8  -7   1   -2.14   10.50
   8  -7   1   -4.43    8.29
  -8   7  -1   -2.37    6.90
   8   7   1   10.43    7.50
  -8   7  -1   15.74   13.35
  -8   7  -1   -4.13    8.07
  -8   7  -1    0.47    8.95
  -8  -7  -1   -2.27    4.61
  -9   7  -1    0.00   12.31
  -9  -7  -1   14.19    9.35
  -9   7  -1    4.92    9.12
  -9   7  -1   32.12   13.51
  -9   7  -1    8.63   14.87
   9   7   1   26.13    8.44
   9  -7   1   -0.60    9.67
   9   7   1    3.33   15.78
   9   7   1    5.67    6.58
   9  -7   1    6.95    9.64
  -9  -7  -1   18.10    5.59
   9  -7   1   13.34    8.63
  10  -7   1    5.68    9.72
 -10  -7  -1    0.79    6.59
 -10   7  -1   25.95   14.79
  10   7   1    3.05   10.13
 -10   7  -1   -2.17   11.04
 -10  -7  -1    5.34   11.52
 -10   7  -1   -3.60   14.36
  10  -7   1  -10.40   11.45
  10   7   1   -1.65    8.13
 -10   7  -1   -1.77   10.22
  10   7   1    1.71   11.72
 -11   7  -1   22.66   16.35
  11  -7   1    9.07   10.73
  11  -7   1   -0.50   12.79
 -11   7  -1   -2.66   17.98
 -11  -7  -1    5.30   11.00
 -11   7  -1    7.91   12.61
  11   7   1    4.15    8.99
 -11  -7  -1   -9.07    7.72
  11   7   1    2.46    9.08
  11   7   1    4.79    8.14
  12  -7   1  -15.46   15.33
  12   7   1    8.76   11.12
 -12  -7  -1  -11.41   12.72
  12   7   1   10.85   12.70
 -12  -7  -1    6.07   14.56
 -12   7  -1  -10.83   10.82
 -12   7  -1   19.42   23.63
  12  -7   1   -8.37   14.81
 -12   7  -1   -4.06   13.34
 -13   7  -1   34.92   16.92
 -13   7  -1  -10.40   15.56
  13   7   1   -5.66   10.68
  13  -7   1  -11.42   17.30
 -13  -7  -1   -1.50    8.44
 -14   7  -1    7.38   16.79
 -14  -7  -1  -22.25   14.85
 -14   7  -1  -10.41   19.78
  14  -7   1    2.29   21.67
  14   7   1    9.58   11.26
  15   7   1    3.04   11.77
 -15  -7  -1   11.67   16.40
  15  -7   1   40.99   29.81
 -15   7  -1    4.75   19.73
 -15   7  -1   -0.12   17.15
 -16  -8   1   17.71   17.79
 -16   8   1   50.55   28.50
  16  -8  -1    6.13   19.15
 -16   8   1   23.12   29.39
  16   8  -1    5.23   13.07
 -15  -8   1    3.15    8.78
 -15   8   1  -39.60   16.35
  15   8  -1  -30.92   16.59
 -15   8   1   -2.92   16.38
  15  -8  -1   -5.72   15.84
 -14   8   1    0.12   13.84
 -14  -8   1   18.49   11.12
  14  -8  -1   11.06   12.62
 -14   8   1   21.70   15.41
  14   8  -1    8.07   16.34
 -13   8   1   -4.43   12.23
 -13   8   1  -11.11   15.38
  13  -8  -1   10.50   10.34
  13   8  -1   -0.87   10.32
  13   8  -1    6.34   11.35
 -13  -8   1   16.85   11.36
 -12   8   1   23.81   17.28
 -12  -8   1   35.55    9.47
  12  -8  -1   10.04   14.57
 -12  -8   1   33.40    9.81
 -12   8   1   17.23   15.99
  12   8  -1   22.59   10.97
 -12   8   1   12.79   13.44
  12   8  -1    5.97    9.57
  12  -8  -1   24.03   16.09
 -11  -8   1   -0.06   10.34
 -11   8   1   -3.77   12.13
  11   8  -1   -1.30    9.09
  11   8  -1  -15.75    9.07
 -11   8   1   -6.98    8.48
 -11  -8   1   -8.58    6.46
  11  -8  -1    3.97   16.86
  11   8  -1   -5.22    8.99
 -11  -8   1    3.02    8.53
 -11   8   1   -6.12   13.90
  11  -8  -1   -7.17    8.29
 -10   8   1   -1.00   13.68
 -10   8   1   20.21   14.77
 -10  -8   1    1.47    6.37
 -10   8   1   19.27   12.20
 -10   8   1   15.78   12.11
 -10  -8   1    1.51    4.88
  10  -8  -1    2.48    9.76
  10   8  -1    4.70    5.85
  10   8  -1   -0.33    7.53
 -10  -8   1    2.07    6.84
  10   8  -1   14.52    8.36
  10  -8  -1   16.14   12.43
  -9   8   1    5.71    8.80
   9  -8  -1   10.65   12.38
   9   8  -1    5.82    8.76
  -9  -8   1   -0.38    6.23
  -9   8   1    1.59   14.18
   9   8  -1    4.46    6.31
  -9  -8   1    5.41    5.52
   9   8  -1    4.68    6.42
   9  -8  -1   11.92   11.45
  -9  -8   1   -4.83    5.34
   9  -8  -1   -2.29    9.94
  -9   8   1   17.04   14.49
  -9   8   1   -8.12    8.39
   8   8  -1   10.28    6.04
  -8   8   1   19.90   12.63
  -8  -8   1    5.47    4.24
  -8   8   1   -7.35   13.09
  -8   8   1   -8.32   10.85
   8  -8  -1    1.29   11.13
   8  -8  -1   -4.95   11.52
  -8  -8   1    8.85    5.96
   8   8  -1    2.86    5.42
  -8  -8   1   15.62    5.63
   8  -8  -1   11.35   11.49
  -8   8   1   27.09   15.34
   8   8  -1    0.23    6.83
  -7   8   1   -7.08   11.04
   7  -8  -1  -11.60   10.84
  -7  -8   1   -1.20    3.31
   7   8  -1   -1.31    5.77
  -7  -8   1    2.58    4.64
   7  -8  -1    2.18    6.85
   7   8  -1    2.17    5.69
   7   8  -1    4.46    5.72
   7  -8  -1   13.24    7.52
  -7   8   1  -15.89   10.65
  -7   8   1   21.00    9.26
  -7   8   1   17.80   11.22
  -7  -8   1   -3.37    3.27
   7  -8  -1   -6.70    6.16
  -6  -8   1    6.01    7.77
   6  -8  -1    9.05    8.11
   6  -8  -1   17.59   10.81
  -6   8   1   10.03   11.02
   6   8  -1   16.66    6.37
  -6  -8   1    5.03    3.68
   6   8  -1    8.30    4.31
  -6  -8   1   11.26    3.64
  -6   8   1   18.26    7.54
   6   8  -1   -0.73    5.95
  -6  -8   1   17.36    5.14
  -6   8   1    7.99    6.25
   6  -8  -1    2.78   10.35
  -6   8   1   22.02   11.40
   6  -8  -1   -1.70    6.92
   5  -8  -1   -0.33    5.67
  -5  -8   1   -0.60    2.85
  -5   8   1    4.56    6.46
  -5   8   1    0.84    9.83
   5  -8  -1    2.31    6.37
   5   8  -1    0.17    5.04
   5  -8  -1  -18.84    9.80
   5   8  -1    0.28    4.09
  -5  -8   1   -4.27    3.27
  -5  -8   1   -3.54    6.40
  -5   8   1   -1.40    6.06
   5  -8  -1   -5.94    8.61
   5   8  -1    2.11    5.18
  -5   8   1   -3.44    8.70
  -4   8   1  132.51   11.64
  -4   8   1  111.21   13.22
  -4  -8   1  130.56    8.54
   4  -8  -1  140.67    9.96
   4  -8  -1  105.00   10.59
   4  -8  -1  122.53   15.49
   4   8  -1  121.05   10.78
   4   8  -1  107.29    9.46
  -4  -8   1  113.54   10.17
  -4   8   1  120.98   12.05
  -4   8   1   96.78   10.35
   4  -8  -1  107.20   13.04
   4   8  -1  131.38    8.80
  -4  -8   1  111.83    9.16
  -4  -8   1  116.10    8.93
   4   8  -1  127.68   10.65
   3   8  -1   -5.52    3.81
   3   8  -1   -3.12    3.04
  -3  -8   1   -9.29    6.22
  -3   8   1   -7.28    6.30
  -3   8   1   -5.23    7.10
   3  -8  -1    4.20    4.89
  -3   8   1    2.95    6.29
   3  -8  -1    1.78    7.68
   3   8  -1    4.17    5.56
   3  -8  -1    7.20    5.76
   3   8  -1    1.40    4.05
  -3  -8   1   -2.11    4.54
  -3  -8   1    1.11    4.07
  -3   8   1   -1.32    6.30
  -2  -8   1   18.11    5.02
  -2   8   1   11.76    8.70
   2  -8  -1   19.42    8.27
   2  -8  -1   15.41    7.98
  -2   8   1    9.42    6.02
   2   8  -1   21.25    5.30
  -2   8   1   22.25    8.52
  -2  -8   1   14.88    4.31
   2  -8  -1   16.97    5.22
  -2  -8   1   16.02    8.55
   2   8  -1   18.58    4.19
  -2  -8   1   13.73    5.21
   2   8  -1   17.56    5.67
   2   8  -1   21.87    5.68
  -2   8   1    9.28    7.49
   1   8  -1  -11.32    4.87
   1   8  -1    7.30    5.68
   1   8  -1   -5.22    5.44
  -1  -8   1    0.46    4.01
  -1   8   1   -5.50    5.25
  -1  -8   1    1.85    5.00
   1  -8  -1   -7.25    5.32
  -1  -8   1   -2.63    5.35
  -1   8   1    1.58    7.17
   1  -8  -1    2.49    6.94
   1  -8  -1    7.77    7.34
  -1   8   1    6.85    7.19
  -1   8   1   -4.04    7.54
   1   8  -1    1.47    5.27
   0   8  -1    3.31    4.72
   0   8   1   -4.66    7.25
   0   8   1   -8.69    7.06
   0  -8   1   -3.13    4.94
   0  -8  -1   -2.06    7.05
   0   8  -1  -10.06    5.47
   0   8   1    0.89    4.98
   0  -8   1    9.53    5.62
   0  -8   1   12.69    5.09
   0   8  -1   -0.44    4.30
   0   8   1    5.17    6.53
   0   8  -1    1.06    6.47
  -1  -8  -1   -4.39    5.27
  -1   8  -1   -0.85    3.90
   1   8   1    2.62    3.67
  -1   8  -1  -10.32    5.31
   1  -8   1   -0.45    5.40
   1  -8   1    1.30    4.23
  -1  -8  -1   11.15    7.30
   1   8   1  -14.19    5.91
   1  -8   1   -9.15    6.49
  -1   8  -1   -9.96   13.98
  -1   8  -1    1.29    6.01
   1   8   1   -3.46    4.14
   1   8   1    1.57    4.50
  -2   8  -1   26.97    8.37
   2  -8   1   34.25    6.46
  -2  -8  -1   28.68    5.32
   2  -8   1   27.43    7.05
   2   8   1   40.82    7.56
   2   8   1   40.37    7.39
   2  -8   1   57.04    7.64
  -2  -8  -1   48.06    6.10
  -2   8  -1   35.64    6.85
   2   8   1   50.08    8.17
  -2   8  -1   33.74    8.08
   2  -8   1   41.31    7.91
   2   8   1   47.34    7.27
  -2   8  -1   29.99    5.92
  -3   8  -1  -10.52    7.85
   3   8   1   -8.63    5.02
   3   8   1   -2.56    6.37
  -3   8  -1   -4.26    7.73
  -3   8  -1    1.02    4.69
  -3  -8  -1  -16.94    6.38
  -3  -8  -1   -5.68    3.56
   3  -8   1    0.21    6.80
   3  -8   1  -12.83    7.45
  -3   8  -1   -0.71    6.62
   3   8   1    1.24    3.82
   3  -8   1   -0.23    6.58
  -4  -8  -1  108.43   11.01
   4   8   1  126.40   10.73
   4   8   1   85.24    9.92
  -4   8  -1   83.67    8.45
  -4   8  -1   86.32   12.39
  -4   8  -1   96.49   10.74
  -4  -8  -1   79.73    9.41
   4  -8   1   93.94   11.21
   4  -8   1   92.96   10.49
   4  -8   1   81.81   10.03
   4   8   1   98.24    7.99
  -4  -8  -1  101.42    9.65
  -4   8  -1   97.85   11.61
  -5  -8  -1   -4.98    7.65
  -5   8  -1    2.72    8.40
  -5  -8  -1    1.65    4.28
  -5   8  -1    6.94   11.55
  -5   8  -1  -17.04    8.98
   5  -8   1    8.53    8.00
   5   8   1    0.83    6.65
   5   8   1   -0.74    7.17
   5  -8   1   -9.84    9.83
  -5  -8  -1   20.30    9.97
   5   8   1    3.93    5.23
   5  -8   1    2.33    5.70
  -5  -8  -1    3.84    7.98
   6  -8   1  -11.88    8.80
  -6  -8  -1   17.61    8.69
  -6  -8  -1   -1.54    7.52
   6   8   1    8.74    7.57
  -6  -8  -1    9.35    6.33
   6   8   1    4.86    4.46
   6  -8   1    4.57    7.54
   6  -8   1   -4.01    9.45
  -6   8  -1    0.17    6.22
  -6   8  -1  -11.40   11.22
  -6   8  -1    2.93    7.55
  -6   8  -1   12.08    9.35
  -6  -8  -1    3.99    7.27
   6   8   1   10.23    7.07
  -7  -8  -1   -2.64    4.94
  -7   8  -1    3.41    7.15
   7  -8   1   -0.33    9.62
  -7  -8  -1    2.51    7.21
  -7   8  -1   -9.55   12.12
   7  -8   1    2.83    8.35
   7  -8   1   -3.26   11.16
   7   8   1    8.31    8.22
   7   8   1   21.34    8.46
  -7   8  -1    5.50    9.13
  -7  -8  -1    5.06    6.30
   7   8   1   -7.92    7.02
  -7  -8  -1    8.63    8.43
  -7   8  -1  -15.21    9.71
   8   8   1  125.01   16.23
  -8   8  -1  104.47   14.56
   8  -8   1   98.60   13.67
  -8   8  -1   77.92   13.46
   8  -8   1   74.14   12.53
  -8  -8  -1   88.77   11.45
  -8  -8  -1   89.70   13.66
  -8   8  -1   71.73   16.83
   8   8   1  116.76   13.62
   8   8   1   86.89   17.73
   8  -8   1  103.75   17.14
  -8   8  -1   63.38   13.93
  -9  -8  -1   -4.59    7.93
   9  -8   1    0.32   11.37
  -9   8  -1   -2.80   10.72
   9   8   1   -5.05    8.44
  -9  -8  -1    3.98    9.11
  -9   8  -1   -6.16    9.91
  -9  -8  -1   22.98   11.35
   9   8   1   -1.23    7.22
   9   8   1   -4.04    5.18
   9  -8   1  -13.71    9.35
  -9   8  -1   -0.95   10.01
 -10  -8  -1    8.06    7.54
 -10  -8  -1   37.26   13.26
 -10   8  -1   28.90   16.70
  10   8   1    3.71   11.17
  10  -8   1   25.76    9.39
  10  -8   1   33.04   14.18
  10   8   1   18.94    8.99
 -10   8  -1   17.27   13.30
  10   8   1   16.56   11.81
  11   8   1    7.86    7.99
  11  -8   1   -0.22   12.52
 -11   8  -1   15.00   20.09
 -11  -8  -1   -4.21    8.28
  11  -8   1    3.27   15.08
 -11  -8  -1   23.01   12.35
  11   8   1    4.65   10.52
 -11   8  -1    6.55   12.12
 -12  -8  -1    0.83    7.89
  12  -8   1    7.42   17.26
 -12   8  -1   13.97   12.34
  12   8   1   -2.04   10.95
 -13  -8  -1    1.38   14.83
  13   8   1   -4.78   15.75
 -13   8  -1   21.79   23.84
  13  -8   1  -21.49   16.62
  14  -8   1   72.29   23.68
 -14  -8  -1   67.81   15.42
 -14   8  -1   58.69   21.61
  14   8   1   72.15   16.74
 -14   8  -1   85.96   31.11
  15  -8   1  -25.35   27.69
 -15   8  -1  -32.28   36.69
 -15   8  -1  -19.43   22.70
 -15  -8  -1    2.63   21.17
  15   8   1  -12.21   11.64
  15   9  -1  -12.97   12.66
 -15   9   1   21.61   20.13
 -15  -9   1   -9.71   16.43
 -15   9   1   -6.88   26.29
  15  -9  -1    0.11   22.22
  14  -9  -1   -6.26   15.54
 -14  -9   1   -2.31    7.99
 -14   9   1  -34.02   16.37
 -14   9   1    7.38   28.41
  14   9  -1   -9.61    9.25
  13   9  -1   14.49   16.02
  13   9  -1   41.37    9.55
 -13   9   1   27.66   24.36
  13  -9  -1   46.66   14.90
 -13  -9   1   46.37   11.58
 -13   9   1   63.91   26.64
 -12   9   1   18.99   19.10
 -12  -9   1    8.53   10.20
  12   9  -1   23.79   10.78
  12  -9  -1  -18.39   16.48
  12   9  -1   16.00   14.77
 -12   9   1  -13.77   18.72
  11   9  -1   97.45   14.46
 -11  -9   1   77.77   10.14
  11  -9  -1  105.30   20.85
 -11  -9   1  108.11   14.54
 -11   9   1  131.47   27.10
 -11  -9   1  120.14   13.07
 -11   9   1   90.52   17.24
  11  -9  -1  113.37   20.93
  11   9  -1  119.22   15.75
 -11   9   1  138.96   24.01
  10  -9  -1    9.95    9.89
  10   9  -1    6.25    7.92
 -10  -9   1   -9.94    7.19
  10   9  -1  -11.58    7.05
 -10   9   1  -10.39   10.54
  10   9  -1    2.16    7.69
 -10  -9   1   -5.86    6.92
 -10   9   1   13.32   13.36
 -10  -9   1    2.67    7.72
  10  -9  -1   -9.05   17.06
 -10   9   1  -22.51   15.62
  -9   9   1   85.01   19.33
   9   9  -1   47.96    8.89
  -9   9   1   50.23   14.21
   9   9  -1   43.39   16.05
   9  -9  -1   52.12   16.57
  -9  -9   1   41.92    7.61
   9   9  -1   48.53   10.22
  -9  -9   1   55.10    8.20
  -9  -9   1   51.21    9.11
  -9   9   1   86.89   17.37
  -9   9   1   28.19   10.33
   9  -9  -1   57.32   12.98
  -8   9   1    4.68   12.37
  -8  -9   1    1.98    5.40
  -8   9   1   -2.49   15.80
   8   9  -1   -1.92    6.99
  -8   9   1   41.01   17.24
   8  -9  -1    3.36    9.90
  -8   9   1  -25.03   12.80
   8  -9  -1    4.91   13.76
   8   9  -1   -2.67    5.79
  -8  -9   1   -1.67    4.38
   8   9  -1   -7.24    6.69
  -8  -9   1    2.89    5.12
  -7   9   1  135.39   12.55
   7   9  -1  106.34    8.32
  -7  -9   1  117.85   10.63
  -7   9   1  108.56   12.40
  -7   9   1  128.85   20.36
   7  -9  -1   93.04   18.20
   7  -9  -1  112.65   13.84
   7  -9  -1  121.75   19.82
  -7  -9   1   96.77    8.94
   7   9  -1  114.36   10.39
  -7   9   1  106.33   17.34
   7  -9  -1  111.92   14.41
   7   9  -1   96.97   11.95
  -6   9   1   -1.33   11.71
  -6   9   1    8.29   11.07
   6  -9  -1  -17.73   12.32
   6  -9  -1    2.26    7.02
   6   9  -1   -3.22    5.67
   6  -9  -1    6.48    8.82
  -6  -9   1    4.35    6.19
   6   9  -1    1.65    4.28
  -6   9   1   -4.80   10.70
  -6   9   1    5.78    9.56
   6   9  -1    3.13    4.88
   6   9  -1   -3.28    5.13
  -6  -9   1    5.17    4.40
  -6  -9   1    5.52    5.44
   6  -9  -1    6.22    7.97
   5  -9  -1   31.98   11.85
  -5  -9   1   26.02    5.28
  -5   9   1   43.86   11.29
   5   9  -1   20.90    6.78
  -5   9   1   12.07    7.35
  -5   9   1   29.64   13.78
   5  -9  -1   29.26   10.57
  -5  -9   1   36.03    6.21
  -5   9   1   12.89   10.26
   5   9  -1   27.71    5.39
  -5  -9   1   15.84    8.48
   5   9  -1   11.44    5.42
  -5  -9   1   31.72    5.54
   5  -9  -1   23.35   12.43
   5  -9  -1   27.63   11.26
   5   9  -1   18.21    6.23
  -4  -9   1   -2.36    3.48
   4   9  -1   -0.72    5.47
  -4  -9   1   -5.43    3.65
   4   9  -1    3.68    6.12
   4  -9  -1    2.20    6.54
  -4   9   1    4.03    8.67
  -4   9   1    6.11   12.06
   4   9  -1   -5.14    4.74
   4   9  -1   -2.77    4.41
   4  -9  -1    0.79   10.41
  -4  -9   1    2.16    7.31
  -4  -9   1    6.16    5.48
   4  -9  -1   -0.11    9.58
  -4   9   1    4.96    9.15
  -4   9   1   -7.17    9.07
  -3   9   1  430.47   24.10
   3  -9  -1  415.05   35.02
   3   9  -1  430.80   19.91
   3  -9  -1  431.61   29.40
   3   9  -1  430.08   27.33
   3   9  -1  426.79   29.49
  -3  -9   1  426.78   25.22
  -3  -9   1  443.98   33.34
   3   9  -1  456.25   26.74
  -3   9   1  441.99   43.96
  -3  -9   1  398.61   18.09
  -3   9   1  440.13   21.68
   3  -9  -1  441.70   24.47
  -3  -9   1  415.01   24.40
  -3   9   1  456.51   28.96
  -2   9   1    1.55    5.96
   2   9  -1   -1.33    4.96
   2  -9  -1   16.26    9.06
  -2   9   1    4.29    7.86
   2  -9  -1   -2.04    8.32
  -2  -9   1    3.94    3.54
   2   9  -1    0.32    5.67
   2   9  -1   -2.77    6.27
  -2   9   1    0.75    6.07
  -2   9   1   -3.47    6.43
  -2  -9   1   -0.81    3.73
   2  -9  -1    1.40    9.65
   2   9  -1   -0.98    3.77
  -2  -9   1    4.03    4.95
   1  -9  -1  303.65   21.12
  -1  -9   1  253.81   22.60
  -1   9   1  309.82   15.64
  -1   9   1  271.79   19.83
   1   9  -1  306.78   20.19
   1   9  -1  305.79   15.79
   1  -9  -1  294.59   15.41
  -1   9   1  318.85   20.60
   1   9  -1  300.96   21.71
  -1  -9   1  312.75   13.80
  -1  -9   1  298.68   19.86
  -1   9   1  285.78   17.28
   1  -9  -1  276.75   19.15
   1   9  -1  316.48   19.64
   0   9  -1    1.10    4.43
   0  -9   1   -6.13    5.03
   0  -9   1    7.18    5.92
   0   9   1   -8.42    5.50
   0  -9   1    3.46    4.91
   0   9  -1   -7.14    4.52
   0  -9  -1    6.16    8.01
   0   9   1    2.11    7.46
   0   9   1   10.31    7.51
   0  -9  -1    5.84    5.39
   0   9  -1    7.22    6.60
   0   9  -1   -6.12    6.30
   0   9   1    5.74    7.61
   0  -9  -1  -11.03    7.07
   1  -9   1  330.09   19.04
  -1   9  -1  336.31   17.64
   1   9   1  318.41   20.49
   1  -9   1  225.55   31.18
  -1   9  -1  308.01   13.53
  -1   9  -1  316.23   26.92
   1   9   1  346.29   19.84
   1   9   1  302.41   22.39
  -1   9  -1  323.43   19.16
  -1  -9  -1  314.14   21.44
   1   9   1  352.86   21.97
   2   9   1   -0.71    4.71
   2   9   1    5.32    6.73
   2   9   1   -3.88    7.10
   2  -9   1    1.78    5.74
   2   9   1    8.00    7.48
  -2  -9  -1   -6.09    7.99
  -2   9  -1   -5.70    8.24
  -2   9  -1   -6.06    8.03
  -2   9  -1   -0.55    4.97
  -2   9  -1    3.64    5.28
   2  -9   1   25.94   10.31
  -2  -9  -1   -1.09    4.30
   2  -9   1   -7.77    7.69
  -2  -9  -1   -0.33    6.25
  -3   9  -1   42.35   10.79
  -3  -9  -1   30.68    7.88
   3   9   1   28.75    7.00
   3  -9   1   23.03   11.96
   3   9   1   28.70    6.70
  -3  -9  -1   69.73   13.35
   3   9   1   38.22    6.84
  -3   9  -1   39.03    9.12
  -3   9  -1   34.47   10.52
   3   9   1   24.77    4.88
   3  -9   1   53.35   10.12
   3  -9   1   40.67    8.96
  -3   9  -1   29.27    9.34
  -3  -9  -1   44.42    7.36
  -4   9  -1   -5.55    6.84
   4  -9   1   12.96   10.49
  -4   9  -1   -4.78    9.18
   4  -9   1    2.03    6.58
   4   9   1    4.70    6.36
  -4  -9  -1    2.47    4.84
   4   9   1    3.15    6.11
  -4  -9  -1   -4.01    6.28
  -4  -9  -1    7.37    7.09
  -4   9  -1   19.11   10.18
  -4   9  -1   -9.03   11.04
   4  -9   1   11.42    8.78
   4   9   1   -1.18    7.42
  -5   9  -1   43.56   10.53
  -5   9  -1   43.44   12.97
   5   9   1   40.66    9.04
  -5   9  -1   33.65   10.69
   5   9   1   33.50    8.20
   5   9   1   30.12    8.82
  -5   9  -1   38.62   10.40
  -5  -9  -1   43.12    8.17
  -5  -9  -1   36.98    7.99
  -5  -9  -1   20.59    7.32
  -5  -9  -1   27.74    7.80
   5  -9   1   40.20    9.22
   5  -9   1   30.55   10.35
   5  -9   1   52.71   11.82
   6   9   1   -0.22    5.56
  -6  -9  -1   14.93    9.22
  -6   9  -1    3.21    8.21
  -6  -9  -1    7.76    7.20
   6   9   1    0.79    8.43
   6   9   1   -8.02    5.09
   6  -9   1   16.28   12.50
   6  -9   1    4.73    8.08
  -6  -9  -1   -4.90    9.49
  -6   9  -1   -9.98    7.25
  -6  -9  -1    2.65    6.97
   6  -9   1    5.61   11.50
  -6   9  -1    5.27    7.59
   7   9   1   19.74    8.91
   7  -9   1   16.33   14.64
   7   9   1   16.31    8.45
  -7  -9  -1   18.26    9.42
  -7  -9  -1   11.57    8.32
   7   9   1   16.10    7.21
  -7   9  -1   52.51   17.30
  -7   9  -1   44.47   16.24
  -7  -9  -1   19.38    6.41
  -7   9  -1   19.62   12.24
  -7   9  -1   16.79    8.95
   7  -9   1   21.62   10.20
  -7  -9  -1   16.97    9.06
  -8  -9  -1    4.02    9.79
   8  -9   1    0.05    8.85
  -8   9  -1  -12.00   13.20
   8  -9   1   -9.71    8.51
  -8   9  -1    2.12   11.03
  -8   9  -1   -2.77   13.69
  -8  -9  -1  -12.69    8.41
   8   9   1    7.52    6.38
   8   9   1    6.89    7.34
  -8  -9  -1  -10.91    8.11
   8   9   1  -10.10    8.75
   9  -9   1  283.30   29.17
  -9  -9  -1  253.44   27.40
  -9   9  -1  274.40   31.72
   9  -9   1  270.27   34.38
   9   9   1  249.72   27.63
  -9  -9  -1  248.28   22.98
  -9   9  -1  264.42   34.70
   9   9   1  245.55   22.76
   9   9   1  236.90   23.59
 -10  -9  -1    2.26    6.47
  10  -9   1   10.35   16.05
  10   9   1    9.59   12.18
 -10   9  -1  -14.94   10.85
  10   9   1   -1.27   14.85
 -10  -9  -1    2.58   12.22
 -10   9  -1    8.86   12.82
 -10   9  -1   -8.67   14.42
  10  -9   1  -14.38   14.02
 -11   9  -1   25.66   17.09
  11  -9   1   12.33   11.47
 -11   9  -1   -0.51   15.02
  11   9   1    1.59    7.84
  11   9   1   13.30   14.23
  11  -9   1   16.97   22.51
 -11  -9  -1  -10.96   11.78
 -11   9  -1   24.27   16.79
 -12   9  -1    6.87   13.26
  12   9   1  -13.19   13.34
  12  -9   1   10.39   18.91
 -12  -9  -1   11.73   14.50
 -12   9  -1    3.25   15.84
  13  -9   1    2.98   20.85
 -13   9  -1   16.99   14.35
 -13  -9  -1   18.06    9.71
  13   9   1   23.72   14.18
 -13   9  -1   43.91   18.09
  14   9   1   22.47   19.92
 -14  -9  -1   20.26   19.89
  14  -9   1    9.32   20.53
 -14   9  -1  -12.51   19.19
 -14 -10   1    9.46   13.37
 -14  10   1  -20.71   25.60
  14 -10  -1  -14.66   27.06
  14  10  -1   17.14   14.67
 -14  10   1   -1.02   22.16
  13 -10  -1  -15.12   13.42
 -13 -10   1   -3.00   11.49
 -13  10   1   37.25   18.89
 -13  10   1   -4.06   22.88
  13  10  -1   -8.86   11.73
 -12 -10   1    8.44   10.78
  12 -10  -1   39.75   19.24
  12  10  -1   25.16   15.12
  12  10  -1    5.20   11.94
 -12  10   1   80.79   21.94
 -12  10   1   44.41   17.39
  11 -10  -1  -33.61   15.20
 -11  10   1    1.88   11.83
  11  10  -1    0.62   11.66
 -11 -10   1    0.07    6.92
 -11 -10   1   18.12    9.31
  11 -10  -1    8.33   11.52
 -11  10   1   26.55   15.77
 -11  10   1    1.89   16.25
  11  10  -1  -27.37   10.22
  10 -10  -1   71.49   16.49
 -10  10   1   96.34   20.69
  10  10  -1   76.73   14.27
 -10 -10   1   63.24    7.37
 -10  10   1   47.44   19.10
 -10 -10   1   59.40    9.92
  10 -10  -1   59.78   22.77
 -10 -10   1   59.09    7.73
 -10  10   1   50.74   13.91
  -9  10   1   13.76   11.12
   9  10  -1    8.00    8.84
   9  10  -1  -11.23    9.56
   9 -10  -1   -3.39   11.84
  -9  10   1  -16.76   13.43
  -9  10   1    8.74   16.82
   9  10  -1    0.99    8.35
  -9 -10   1    4.35    7.89
  -9 -10   1   -4.45    4.14
   9 -10  -1  -17.08    9.74
  -8  10   1  144.71   16.37
  -8  10   1  193.88   27.52
   8 -10  -1  134.36   20.49
   8  10  -1  158.43   16.30
  -8 -10   1  152.11   10.30
   8 -10  -1  178.04   19.53
  -8  10   1  158.06   24.59
  -8 -10   1  153.91   12.30
   8  10  -1  153.23   17.55
   8  10  -1  202.41   14.11
  -8 -10   1  165.20   12.99
   7 -10  -1    6.55   14.01
   7 -10  -1  -27.99   15.05
   7  10  -1   -7.49    5.82
  -7 -10   1    0.48    3.19
   7  10  -1    4.75    6.17
  -7 -10   1   -6.85    6.46
  -7  10   1  -19.93   16.63
  -7 -10   1   -3.43    3.25
  -7  10   1    4.95    9.13
  -7 -10   1   -9.68    7.24
   7  10  -1   -1.14    5.94
  -7  10   1   -2.26    8.99
   7  10  -1    0.05    5.63
  -7  10   1   -0.56   12.00
  -6  10   1   26.11    9.30
   6  10  -1   52.43   12.54
   6 -10  -1   59.82   10.84
  -6 -10   1   46.68    5.79
  -6  10   1   54.23   13.69
   6  10  -1   55.76    7.84
   6  10  -1   47.43    8.03
  -6  10   1   42.78    8.69
   6 -10  -1   43.55   11.75
  -6 -10   1   39.57    6.27
  -6 -10   1   44.71    8.26
  -6  10   1   46.92   13.10
   6 -10  -1   34.01   10.88
   6  10  -1   54.38    7.01
  -6 -10   1   34.03    9.41
   5 -10  -1    4.79    8.75
  -5  10   1    0.55    8.57
  -5  10   1    2.60   14.74
  -5 -10   1   -3.97    8.51
  -5  10   1    6.69    7.69
   5  10  -1   -9.14    4.55
  -5  10   1  -11.96   11.77
  -5 -10   1   -1.53    4.11
   5 -10  -1   -1.07    7.67
   5  10  -1    5.77    5.81
   5  10  -1   -6.91    5.91
   5  10  -1    4.35    5.15
  -5 -10   1   -2.61    6.46
  -5 -10   1   -3.68    4.29
   4 -10  -1  248.22   20.43
  -4  10   1  269.08   21.32
  -4  10   1  264.23   22.42
  -4 -10   1  248.29   17.45
   4  10  -1  228.12   21.87
   4 -10  -1  225.67   26.66
  -4 -10   1  241.40   24.88
  -4  10   1  230.79   18.79
  -4 -10   1  262.54   25.14
  -4 -10   1  255.02   22.09
  -4  10   1  259.27   29.12
   4 -10  -1  252.32   21.61
   4  10  -1  231.76   16.13
   4  10  -1  261.63   14.68
   4  10  -1  248.72   17.34
   3 -10  -1   -6.39    6.57
   3  10  -1   -1.25    5.79
  -3 -10   1    4.19    5.45
   3 -10  -1   -2.18   10.27
  -3  10   1   26.64   10.27
   3  10  -1    1.07    6.42
  -3  10   1  -14.35    7.46
  -3  10   1   14.44    9.43
  -3 -10   1   -4.18    5.90
  -3 -10   1  -10.07   12.10
   3  10  -1   -4.83    6.06
   3 -10  -1   -0.90   10.43
   3  10  -1    5.11    5.63
  -3 -10   1   -3.21    5.16
  -3  10   1    5.68    9.73
  -2  10   1   36.82   16.23
   2  10  -1   42.21    6.51
  -2  10   1   49.78   14.63
  -2 -10   1   41.22    6.65
   2 -10  -1   40.33    7.61
  -2 -10   1   21.92    7.57
   2  10  -1   54.18    9.10
  -2 -10   1   37.77    8.84
  -2  10   1   25.70   11.06
  -2  10   1   60.86   10.19
   2 -10  -1   60.63   12.29
   2  10  -1   33.96    7.03
   2  10  -1   41.24    8.14
   2 -10  -1   39.70   10.05
  -2 -10   1   23.68    8.40
  -1 -10   1   -7.54    5.26
   1 -10  -1    0.05    9.08
   1  10  -1    2.53    7.32
   1 -10  -1   -3.94    7.95
   1 -10  -1   18.17    9.80
  -1  10   1    1.62    8.37
  -1 -10   1    6.43    9.06
  -1  10   1   -1.84    6.11
  -1  10   1   -0.11    8.86
   1  10  -1   -0.71    4.84
   1  10  -1   -7.57    6.88
   1  10  -1  -11.69    6.86
  -1 -10   1   -2.60    6.33
  -1  10   1   -5.66    6.71
  -1 -10   1   -5.01    4.69
   0  10  -1  145.71   13.87
   0 -10  -1  155.90   15.63
   0 -10   1  145.24   17.38
   0 -10   1  182.89   11.71
   0  10  -1  138.86   14.87
   0  10   1  144.95   16.95
   0  10   1  139.43   16.06
   0  10  -1  158.42   13.23
   0  10   1  143.70   13.95
   0 -10   1  170.95   14.30
   0  10  -1  153.87   12.09
   0 -10  -1  168.67   16.74
   0  10   1  151.28   13.88
   1  10   1   -4.83    7.88
  -1  10  -1   -6.21    7.80
   1  10   1   -5.78    8.25
  -1  10  -1   -4.83    7.22
  -1 -10  -1  -13.60    8.37
   1  10   1    1.22    6.39
   1 -10   1    0.79    5.89
   1 -10   1    5.13    7.06
  -1 -10  -1    5.90    8.48
   1 -10   1    0.27    6.06
  -1  10  -1   -4.60    7.86
   1  10   1   -3.30    5.52
  -1  10  -1    0.44    5.75
   2  10   1  125.62   14.11
  -2  10  -1  136.45   10.90
   2  10   1  130.39   10.10
  -2  10  -1  127.44   13.99
  -2  10  -1  139.38   11.83
   2  10   1  138.79   14.69
   2 -10   1  119.05   16.01
  -2  10  -1  129.56   14.94
  -2 -10  -1  188.63   19.99
  -2 -10  -1  132.96   13.28
   2  10   1  143.35   13.68
  -3 -10  -1    6.42    7.17
  -3  10  -1    3.36   10.43
   3  10   1  -16.30    7.47
  -3  10  -1   -5.89    6.17
   3 -10   1   -7.84    7.20
   3 -10   1    2.16    5.91
  -3  10  -1  -13.86    7.26
  -3 -10  -1   -8.42    6.61
   3 -10   1    1.83    7.58
   3  10   1   -8.36    7.85
  -3 -10  -1    0.22    8.72
   3  10   1    1.45    8.08
  -3  10  -1    3.65    7.03
   3  10   1   -1.35    5.69
  -4  10  -1  200.79   20.88
   4  10   1  164.66   15.89
   4 -10   1  170.40   17.13
   4 -10   1  142.63   19.94
  -4  10  -1  144.26   18.16
  -4 -10  -1  159.77   13.27
   4  10   1  161.17   19.66
  -4  10  -1  151.51   14.31
  -4 -10  -1  162.21   14.45
   4  10   1  152.89   14.42
   4  10   1  160.78   13.77
  -4 -10  -1  153.97   15.66
   4 -10   1  169.31   16.78
  -4  10  -1  154.73   17.36
  -4 -10  -1  147.98   16.46
  -5 -10  -1   -7.06    8.19
  -5  10  -1   15.90   13.59
   5 -10   1   -4.98   11.19
  -5 -10  -1  -11.41    7.62
  -5 -10  -1   -0.43    7.43
  -5  10  -1  -18.21    7.44
   5  10   1    8.55    5.95
  -5 -10  -1    3.53    7.91
  -5  10  -1    7.65   12.12
  -5  10  -1   -2.82    8.09
   5  10   1    1.17    5.92
   5  10   1   -4.08    7.73
   5 -10   1    3.82   12.05
   6  10   1  115.22   14.67
  -6  10  -1  125.44   16.03
  -6 -10  -1  113.45   17.74
  -6  10  -1  132.40   16.27
  -6  10  -1  131.23   19.97
  -6 -10  -1  146.83   14.02
   6 -10   1  112.33   16.58
  -6  10  -1  133.37   15.47
   6 -10   1  166.39   20.88
  -6 -10  -1  154.64   15.59
  -6 -10  -1   96.44   13.63
   6  10   1  124.70   16.65
   6  10   1  158.79   11.35
   7 -10   1   -9.65   12.15
  -7 -10  -1   -6.96    8.78
  -7 -10  -1    1.67    9.28
  -7 -10  -1   -6.85    7.70
   7  10   1   -6.61    9.14
  -7  10  -1    5.31   14.34
  -7  10  -1    5.90   14.13
   7  10   1   -5.78    8.95
  -7  10  -1   -7.10    9.41
   7 -10   1  -16.73    9.90
  -7  10  -1   -6.77   10.77
   7  10   1    5.00    6.13
  -7 -10  -1   -1.55    9.48
  -8 -10  -1   21.97    9.69
   8  10   1   17.44   11.32
  -8  10  -1   -6.60   17.29
  -8  10  -1   -8.19   13.38
  -8 -10  -1   30.18   11.26
   8  10   1    7.61    6.53
   8  10   1   25.75   10.21
  -8  10  -1   11.95   14.61
   8 -10   1   -7.04   10.97
   8 -10   1    0.94    9.94
   9  10   1   -1.32   12.48
  -9  10  -1   12.06   11.80
   9 -10   1   16.38   20.04
  -9  10  -1    0.34   17.29
   9  10   1    0.62    7.84
   9 -10   1  -11.64   11.94
  -9  10  -1   -1.86   14.06
  -9 -10  -1  -23.33   10.42
 -10 -10  -1   92.46   16.63
  10 -10   1   64.21   22.35
  10  10   1   52.20   14.81
 -10  10  -1   54.37   19.52
  10  10   1   60.23   16.05
 -10  10  -1   84.51   17.96
  10 -10   1   72.09   23.57
  11 -10   1   -4.40   13.11
 -11  10  -1  -14.68   15.71
 -11 -10  -1    8.36   16.26
  11  10   1  -16.42   17.86
 -11  10  -1  -31.58   20.57
  12  10   1   -8.87   16.55
 -12 -10  -1   -5.56   15.82
 -12  10  -1   12.11   27.79
 -12  10  -1    8.53   16.92
  12 -10   1   18.00   23.12
 -13  10  -1    6.25   18.96
  13 -10   1    3.83   23.61
  13  10   1    6.97   12.58
 -13  10  -1    8.16   18.06
 -13 -10  -1   14.72   18.22
 -13  11   1   41.80   23.39
  13  11  -1   64.38   13.25
 -13 -11   1   73.29   15.90
 -13  11   1   86.97   31.01
 -12  11   1  -52.63   23.71
  12 -11  -1  -39.97   23.09
 -12 -11   1  -11.40   10.88
  12  11  -1    7.03   10.95
 -12  11   1   17.05   23.79
 -11  11   1   56.12   25.33
  11  11  -1   90.92   15.05
 -11  11   1  114.04   21.19
 -11 -11   1   77.10   15.27
  11 -11  -1   97.64   23.06
  10  11  -1    7.02    8.79
 -10 -11   1   -8.17    8.01
 -10  11   1    3.46   13.03
  10 -11  -1   -8.86   15.87
  10 -11  -1    4.50   15.91
  10  11  -1   11.68   11.19
 -10  11   1   -1.12   15.22
  -9  11   1  174.60   23.81
   9  11  -1  203.36   17.38
   9  11  -1  180.04   21.55
   9 -11  -1  225.99   26.35
   9 -11  -1  180.96   26.30
  -9 -11   1  171.57   15.95
  -9  11   1  142.13   27.71
  -9  11   1  167.88   23.63
   8  11  -1   -0.11    8.22
  -8  11   1   -0.68   16.73
   8 -11  -1    9.11   13.49
  -8 -11   1    2.40    6.97
  -8  11   1   -8.40   18.87
   8  11  -1   -4.53    8.80
  -8  11   1    5.83   16.82
   8 -11  -1  -11.40    9.77
  -7  11   1  462.68   43.51
   7  11  -1  416.07   29.77
  -7  11   1  451.86   39.34
  -7  11   1  464.66   50.61
   7  11  -1  436.23   46.56
  -7 -11   1  439.45   29.87
   7 -11  -1  495.45   39.99
   7  11  -1  428.85   46.01
   7 -11  -1  423.13   32.02
  -7 -11   1  399.20   34.68
   7  11  -1  445.42   49.42
   6  11  -1   14.56    6.12
  -6  11   1    2.13   13.15
   6 -11  -1   -9.31   10.58
  -6  11   1   12.42   14.61
  -6 -11   1   -5.24    7.39
  -6 -11   1    6.18    6.42
   6  11  -1   -1.95    6.64
  -6 -11   1   -0.13    3.39
   6  11  -1   -1.55    7.45
   6  11  -1    3.04    7.41
  -6  11   1   -5.76   14.56
  -5 -11   1   51.66    8.68
  -5 -11   1   67.59    7.01
   5  11  -1   38.47    6.80
   5  11  -1   58.28    8.96
  -5  11   1   43.37   13.52
  -5 -11   1   60.34   15.03
  -5 -11   1   59.85    7.08
   5 -11  -1   67.61   12.08
  -5  11   1   91.52   18.50
   5 -11  -1   51.68   12.10
  -5  11   1   61.44   12.30
   5  11  -1   58.70   10.30
  -5  11   1   57.59   12.44
   5  11  -1   61.10   11.18
   4 -11  -1  -10.71    9.09
   4  11  -1   -5.27    5.93
  -4 -11   1    2.81    5.22
  -4 -11   1   -4.83    7.00
   4  11  -1    6.74   13.12
  -4 -11   1    8.89   13.26
  -4  11   1    6.45   13.29
   4  11  -1    1.65    6.59
  -4  11   1  -12.09   12.09
  -4  11   1    3.50    9.21
  -4  11   1  -29.43   11.15
  -4 -11   1   -8.68    6.48
   4  11  -1    4.24    6.92
   4 -11  -1  -10.52   11.66
   3  11  -1  316.52   18.66
   3  11  -1  303.53   32.14
  -3 -11   1  337.29   26.13
  -3  11   1  301.42   29.79
   3 -11  -1  301.00   35.82
  -3  11   1  255.38   22.22
   3  11  -1  316.32   23.55
  -3  11   1  317.24   26.90
  -3 -11   1  289.79   37.30
  -3 -11   1  341.33   21.65
   3 -11  -1  283.86   29.97
   3  11  -1  311.45   25.08
  -3  11   1  319.50   29.66
  -3 -11   1  325.96   34.13
  -2  11   1   -4.50    8.26
  -2  11   1    6.00    6.61
   2  11  -1    6.92    7.06
  -2  11   1    5.66   10.65
   2  11  -1    0.17    5.74
  -2  11   1    6.63   11.97
  -2 -11   1  -12.80    6.34
   2 -11  -1    2.23    7.62
  -2 -11   1    6.28    5.36
   2  11  -1   -6.36    6.61
   2  11  -1   -0.60    6.03
  -2 -11   1  -10.27    9.69
   2 -11  -1    1.95    8.92
  -2 -11   1   -5.05    7.97
   1 -11  -1  523.01   46.58
   1  11  -1  609.94   34.65
  -1  11   1  595.47   50.12
   1  11  -1  586.51   45.09
  -1  11   1  539.63   42.85
   1  11  -1  639.43   58.89
   1  11  -1  574.23   60.09
  -1  11   1  565.70   48.25
  -1  11   1  588.86   58.50
  -1 -11   1  597.58   45.38
  -1 -11   1  585.05   30.55
   1 -11  -1  641.79   55.27
  -1 -11   1  635.65   41.87
   0 -11   1   -7.32    7.09
   0  11   1    4.08    8.02
   0  11   1   -0.28    7.83
   0  11   1   11.56    6.64
   0 -11  -1    8.21   10.00
   0 -11  -1    1.15    7.18
   0 -11  -1  -21.15    7.91
   0  11  -1    4.33    6.50
   0  11   1    8.40    9.85
   0  11  -1   -0.94    7.58
   0  11  -1   -1.17    5.27
   0 -11   1    3.65    8.84
   0 -11   1  -16.02    8.81
   0  11  -1   -5.49    5.80
  -1  11  -1   97.84   13.34
   1  11   1  129.89   31.32
  -1 -11  -1  150.57   17.34
   1  11   1  125.68   16.39
  -1  11  -1  130.80   16.98
   1  11   1  100.92   14.50
   1 -11   1  119.74   14.73
   1  11   1  106.44   13.20
  -1  11  -1  130.02   14.26
   1 -11   1  136.70   15.88
  -1  11  -1  121.17   24.00
  -1 -11  -1  113.57   12.71
  -1 -11  -1  109.25   13.29
   1 -11   1  128.15   16.49
   2  11   1   12.81    9.71
  -2  11  -1    1.89   10.70
  -2  11  -1   10.35   10.07
   2  11   1    4.86    6.19
  -2  11  -1   -3.93    6.94
   2  11   1    1.96    9.26
  -2 -11  -1   -3.05    8.75
  -2 -11  -1    9.92    9.30
   2  11   1    0.17    5.88
  -2 -11  -1   -7.39    7.87
  -2  11  -1   13.50    9.80
   3  11   1  319.45   31.32
  -3  11  -1  342.08   29.03
  -3  11  -1  302.82   33.59
   3  11   1  273.70   25.56
  -3 -11  -1  374.44   35.31
  -3 -11  -1  317.40   17.22
   3  11   1  374.73   21.59
   3  11   1  320.26   32.11
   3 -11   1  350.77   28.08
  -3 -11  -1  304.43   27.41
  -3  11  -1  309.17   40.86
  -3  11  -1  297.58   31.07
  -4  11  -1   12.99   15.22
   4  11   1    2.31    8.17
  -4 -11  -1   -6.35    8.65
  -4  11  -1   -0.11   11.97
  -4 -11  -1   -8.57   10.19
   4  11   1  -12.36    9.58
   4  11   1  -10.00   11.78
  -4  11  -1    3.62    9.10
  -4 -11  -1    1.45   10.42
  -4  11  -1    0.95    7.34
   4 -11   1   -8.03    8.29
  -5 -11  -1  201.95   22.05
  -5 -11  -1  213.15   18.98
   5 -11   1  248.67   21.00
   5 -11   1  265.00   23.35
   5  11   1  208.17   19.53
  -5  11  -1  217.51   25.55
   5  11   1  296.54   21.44
  -5  11  -1  253.69   25.74
  -5  11  -1  215.11   26.45
  -5 -11  -1  237.19   25.41
  -5  11  -1  241.82   22.34
   5  11   1  228.57   22.63
   5  11   1  247.05   22.20
   6  11   1  -22.31   10.64
  -6 -11  -1    0.65    8.56
   6  11   1   22.97    9.83
  -6  11  -1   36.23   15.83
  -6 -11  -1    9.99    9.60
  -6  11  -1   -3.44   10.14
   6  11   1   -8.98    6.40
   6 -11   1    6.70    9.98
   6 -11   1    2.77   11.75
  -6  11  -1   -4.98   17.05
  -6 -11  -1    9.76    8.21
   7 -11   1  113.82   15.78
   7  11   1  126.23   16.51
   7 -11   1  147.45   21.16
   7  11   1   94.03   16.06
  -7  11  -1  128.37   17.97
  -7 -11  -1  125.21   20.98
  -7 -11  -1  132.89   16.24
  -7  11  -1  124.18   23.61
   8  11   1   -3.82   10.13
  -8  11  -1    2.18   11.01
   8 -11   1  -10.40   12.67
   8 -11   1   41.89   18.37
  -8 -11  -1   -3.83    9.92
  -8  11  -1   25.09   17.08
   8  11   1    7.44   12.38
   9 -11   1   64.47   26.08
  -9  11  -1  131.80   24.03
   9 -11   1  168.21   27.57
   9  11   1   89.09   17.91
  -9 -11  -1  127.93   18.38
   9  11   1  117.81   22.36
  -9  11  -1  158.97   25.02
 -10 -11  -1   -1.31   13.77
 -10  11  -1    1.49   16.37
 -10  11  -1   19.67   25.56
  10  11   1  -19.02   12.72
  10 -11   1    4.53   13.55
 -11 -11  -1   69.95   17.45
 -11  11  -1   71.69   22.64
 -11  11  -1   46.93   25.63
 -12  11  -1   25.86   20.40
  12  11   1   13.93   19.71
 -12 -11  -1  -21.12   17.62
 -12  11  -1   13.99   19.95
  11  12  -1   -3.41   11.56
 -11  12   1   31.59   23.12
 -11  12   1    4.59   27.69
 -11 -12   1   -2.73    9.44
 -10  12   1   10.58   23.86
 -10 -12   1   14.68    9.52
 -10  12   1   -5.84   14.76
  10  12  -1    9.29   10.38
   9 -12  -1   16.65   17.92
  -9 -12   1  -10.45    8.21
   9  12  -1   24.53   13.65
  -9  12   1  -17.66   23.45
   9 -12  -1   -5.29   16.99
  -9  12   1    2.71   15.97
   8  12  -1    5.46   11.34
  -8  12   1    8.88   13.10
   8 -12  -1   28.37   15.44
  -8 -12   1    7.67    6.99
  -8  12   1  -17.68   13.42
   8  12  -1   -7.84    9.20
   8 -12  -1  -17.65   12.82
   7  12  -1   -3.19    7.91
  -7 -12   1   10.05    8.48
   7  12  -1   -3.93    8.34
  -7 -12   1   -1.79   10.99
   7 -12  -1   11.60   17.40
  -7  12   1   20.96   14.23
  -7  12   1  -11.81   17.38
  -6 -12   1   -3.24    8.92
  -6  12   1    3.60   15.76
   6 -12  -1  -13.40   14.80
  -6 -12   1  -10.94    9.90
   6  12  -1    7.13    7.84
  -6  12   1   -7.31   10.11
   6  12  -1   -1.66    8.43
   6 -12  -1    1.44   11.14
  -5  12   1  -19.06   13.38
  -5  12   1    4.78   11.52
   5 -12  -1    5.22    9.87
  -5 -12   1    4.37    7.32
  -5 -12   1   31.39   18.34
   5 -12  -1    5.15   10.83
   5  12  -1  -13.78   10.02
   5  12  -1    7.85    8.71
  -4 -12   1  151.58   19.66
   4 -12  -1  104.26   20.70
  -4  12   1   89.08   17.22
   4  12  -1  109.61   15.23
  -4  12   1   74.68   21.15
   4  12  -1  115.07   20.50
   4  12  -1  119.90   16.72
   4 -12  -1   83.69   17.00
  -4 -12   1   98.45   10.47
  -4 -12   1  115.72   11.67
  -4  12   1   85.91   16.81
  -4 -12   1  106.76   12.99
  -3 -12   1   -0.42    7.35
   3 -12  -1   -8.81   10.11
  -3 -12   1   -9.04   17.14
  -3  12   1  -24.50   12.31
  -3  12   1   -1.22    9.51
  -3 -12   1    0.83    7.58
  -3  12   1  -14.46   12.95
   3  12  -1   -0.62    5.50
  -3  12   1    0.50   12.04
   3 -12  -1   24.65   12.21
   3  12  -1    5.52    8.26
  -3 -12   1    7.87    7.27
   3  12  -1  -11.06    9.06
   3  12  -1   -3.47    5.30
  -2 -12   1    1.26    8.51
   2  12  -1  -25.49   10.46
  -2 -12   1    2.65   10.45
   2 -12  -1   -5.87    7.50
  -2  12   1   -5.29   13.98
   2 -12  -1    3.90   13.62
   2  12  -1    0.62    9.98
  -2 -12   1   -8.28    6.77
  -2  12   1    9.15    8.62
  -2  12   1    7.89   14.93
   2  12  -1    6.86    7.04
  -2 -12   1  -20.52   20.16
  -2  12   1   -4.07    6.24
   2  12  -1   -3.16    5.66
  -1 -12   1   -0.79   18.19
  -1 -12   1    8.82    6.76
  -1  12   1   -7.64   10.05
  -1 -12   1   -1.48    7.36
   1  12  -1    9.18    6.83
   1  12  -1    3.06    7.39
  -1  12   1   13.50   12.14
   1  12  -1  -10.31    8.64
  -1  12   1    3.27   11.98
   1 -12  -1  -15.70    7.26
  -1 -12   1   -6.82   11.23
   1 -12  -1    5.16   11.49
  -1  12   1   -3.76   10.04
   1  12  -1    4.53    9.75
   0  12   1   65.59   19.39
   0  12   1   89.54   13.49
   0 -12   1   57.84   13.61
   0  12  -1  104.48   18.84
   0 -12  -1  112.74   14.99
   0  12  -1   99.66   13.56
   0  12   1   80.95   14.62
   0  12   1   96.60   11.54
   0  12  -1   81.44   13.27
   0  12  -1   66.57   10.70
   0 -12   1  101.57   17.13
  -1  12  -1    2.83    7.79
   1  12   1    2.12    6.46
  -1  12  -1    7.03    7.05
   1  12   1    5.29   10.37
   1  12   1   -9.05   11.99
   1 -12   1   -6.20   10.09
  -1  12  -1   16.10   13.57
  -1  12  -1    3.34    7.34
  -1 -12  -1   -3.40    7.31
   1 -12   1   -0.87    6.98
   1 -12   1   -0.69   14.41
  -1 -12  -1    1.42    6.23
   1  12   1   -6.53    8.51
   2  12   1   25.54    9.66
  -2 -12  -1   40.41    9.07
   2  12   1   58.69   14.28
   2  12   1   36.08    9.53
  -2  12  -1   39.57   11.47
   2 -12   1   10.63   11.32
   2  12   1   26.97    9.61
  -2  12  -1   43.91   11.27
  -2  12  -1   42.93   15.44
  -2  12  -1   33.26    9.42
  -2 -12  -1   48.68    7.89
  -3  12  -1  -10.34   10.34
   3  12   1   -4.30   12.74
  -3  12  -1   20.68   16.85
  -3 -12  -1   -0.80    8.77
   3  12   1   -0.64    6.35
  -3 -12  -1   12.61   15.76
  -3 -12  -1   -4.16    5.94
   3 -12   1   15.80   13.23
  -3  12  -1   11.29   12.34
   3  12   1   -5.27    6.41
   4  12   1   13.53   11.33
   4  12   1   -5.13   10.46
   4 -12   1   -1.41   12.38
  -4  12  -1    4.94   11.84
  -4  12  -1  -13.85   14.37
   4  12   1   -7.27    7.14
  -4 -12  -1   -6.83    6.80
  -4 -12  -1  -36.59   18.76
   5 -12   1   -6.20   16.18
   5  12   1   -4.63    8.22
  -5  12  -1   -6.53    9.35
   5  12   1    9.69   13.17
   5 -12   1   -0.80   12.80
  -5 -12  -1   19.47   16.94
  -5 -12  -1   16.66    7.55
  -5  12  -1   -5.21   12.13
  -6  12  -1   24.89   17.90
  -6 -12  -1  -11.17   16.14
   6 -12   1   -8.42   18.09
  -6  12  -1    9.20   10.89
   6  12   1   13.71    9.66
  -6 -12  -1    5.52   10.68
  -7  12  -1   -7.13   12.18
   7 -12   1   13.41   15.12
  -7 -12  -1    9.83   10.67
  -7 -12  -1   14.29   17.55
  -7  12  -1    6.01   13.41
   7  12   1    5.23   14.53
  -8  12  -1  -11.26   19.09
  -8 -12  -1   -7.71   11.45
  -8  12  -1   10.57   15.14
   8  12   1   13.61   12.35
  -9  12  -1   16.54   16.92
   9  12   1   25.77   14.26
  10  12   1  -22.86   23.84
 -10 -12  -1  -18.44   15.20
 -10  12  -1  -14.01   19.57
 -10  12  -1   32.05   25.16
  -9  13   1   33.57   18.55
   9  13  -1   28.19   10.96
  -9  13   1   28.68   19.98
   8  13  -1   10.87    8.72
  -8  13   1   22.44   22.04
  -8 -13   1   -0.59    9.91
  -8  13   1   -0.06   13.37
  -7 -13   1   11.19   10.85
   7  13  -1   17.46    9.25
  -7  13   1   -3.10   18.73
  -7  13   1   60.91   18.18
  -6  13   1    6.29   12.33
  -6 -13   1    6.05    8.24
  -6 -13   1   18.33   19.95
  -6  13   1    6.55   11.85
   6  13  -1   -5.70    8.58
  -5  13   1   43.99   18.38
  -5 -13   1   34.04    9.49
  -5 -13   1   12.63   13.47
  -5  13   1   35.62   16.60
   5  13  -1   43.90   12.98
   5  13  -1   37.80   10.12
  -4  13   1   25.44   17.17
  -4  13   1   -7.37   10.95
  -4 -13   1   -6.11    9.11
   4 -13  -1   -8.54   17.62
   4  13  -1   -0.39    9.27
   4  13  -1   -1.73    9.28
  -4 -13   1  -11.83   21.50
  -4 -13   1    3.17    3.97
  -3 -13   1   90.15   14.37
   3  13  -1   85.53   10.50
   3  13  -1   84.23   13.50
   3 -13  -1   91.61   15.88
  -3  13   1   81.70   14.46
  -3  13   1  100.26   17.28
  -3 -13   1   98.18   28.80
  -3 -13   1   63.37   12.46
   2  13  -1    3.94    9.33
  -2 -13   1    1.85   10.51
  -2  13   1   -8.07   13.71
   2 -13  -1   16.67   14.37
  -2  13   1  -15.48   13.60
   2  13  -1  -10.06   10.30
  -2 -13   1   -3.79   17.84
   1  13  -1  183.22   17.96
  -1 -13   1  197.37   20.64
   1  13  -1  171.96   23.69
  -1  13   1  185.41   23.57
  -1  13   1  176.64   17.06
   1 -13  -1  167.14   17.96
  -1 -13   1  262.19   36.58
   0 -13   1   12.28    9.52
   0 -13   1  -25.52   29.70
   0  13   1    9.24   13.04
   0  13  -1   17.53   13.76
   0  13  -1   -3.83   13.58
   0  13   1   -2.00   11.60
   0 -13  -1  -18.37   12.67
   1  13   1  132.88   19.96
  -1 -13  -1  166.27   19.07
   1  13   1  167.42   18.96
  -1  13  -1  178.39   27.66
  -1  13  -1  156.37   20.30
  -1  13  -1  161.52   25.25
   1  13   1  156.61   20.21
  -2  13  -1    9.06    9.00
  -2 -13  -1   -8.51   11.63
   2 -13   1   13.49   24.85
   2  13   1   -7.86   13.75
   2  13   1   -4.99    9.48
   3  13   1   80.68   15.78
  -3  13  -1   94.15   18.36
   3  13   1   57.81   17.18
  -3 -13  -1   90.28   14.09
  -3  13  -1   92.10   13.98
  -3 -13  -1   91.97   23.26
  -4  13  -1   15.93   15.33
   4  13   1  -27.27   14.04
  -4 -13  -1    9.47   24.94
   4  13   1   -5.90   10.20
  -4 -13  -1   -3.14   12.58
  -4  13  -1  -37.67   14.22
   5  13   1    7.75   10.56
  -5  13  -1   22.85   17.30
  -5  13  -1    2.38   11.32
  -5 -13  -1   -5.29   10.51
   5  13   1    0.40   11.18
  -5 -13  -1   -7.99   16.00
  -6 -13  -1   -0.42   12.30
  -6  13  -1    9.35   12.52
   6  13   1   32.11   14.78
  -6 -13  -1   13.37   13.09
  -6  13  -1    3.76   19.51
  -7 -13  -1   69.90   15.87
   7  13   1  131.18   22.50
  -7  13  -1   75.29   17.77
  -7 -13  -1   66.56   15.30
  -8  13  -1    7.28   17.50
   8  13   1    2.31   18.95
  -8 -13  -1  -12.01   13.76
  -7  14   1    6.08   20.88
   7  14  -1    5.04    8.82
   6  14  -1    5.78    8.33
  -6 -14   1    9.46   10.14
  -6  14   1   -1.01   18.15
  -6 -14   1   -4.99   16.86
  -5  14   1    7.44   15.00
   5  14  -1    6.76    9.61
  -5 -14   1   32.20   33.58
  -5 -14   1    2.29    9.61
  -4  14   1   76.03   20.84
   4  14  -1   48.39   11.32
  -4 -14   1   79.96   25.85
  -4 -14   1   55.05   12.76
   3  14  -1    7.46   11.41
  -3 -14   1  -15.47   17.01
  -3  14   1  -10.17    9.78
  -3 -14   1    2.42   11.54
   2 -14  -1   54.54   12.72
   2  14  -1   37.57   18.56
  -2  14   1   24.94   11.40
  -2 -14   1    8.25   25.66
   1  14  -1   -8.03    7.77
  -1 -14   1   10.40   26.53
   1 -14  -1  -12.73   13.64
  -1  14   1    5.09   11.78
   0  14  -1  112.57   16.43
   0 -14  -1  103.75   18.73
   0  14   1  118.31   18.94
   0 -14   1  159.98   41.90
   1 -14   1  -53.75   38.63
  -1 -14  -1  -12.66    9.03
  -1  14  -1   -1.07   12.74
   1  14   1   -8.23   11.79
   2  14   1   64.70   13.35
   2 -14   1  113.63   41.85
  -2 -14  -1   67.42   16.37
  -2 -14  -1   66.49   39.20
   3  14   1    8.97   13.12
  -3 -14  -1   15.10   23.93
  -3  14  -1   -2.90   11.43
  -3 -14  -1   15.79   11.80
  -4 -14  -1   16.78   21.59
  -4  14  -1   22.10   18.44
   4 -14   1   63.16   34.05
   4  14   1   19.81   14.06
  -4 -14  -1    6.66   13.50
  -5  14  -1    4.89   12.56
   5  14   1   19.23   17.52
  -5 -14  -1   21.10   18.62
  -5 -14  -1   -1.99    8.27
   5 -14   1   12.89   24.44
  -6 -14  -1   15.99   25.57
   6  14   1   17.06   21.13
  -6  14  -1   -5.79   15.82
  -6 -14  -1    3.23   14.62
  -2 -15   1   28.26   35.18
  -2  15   1   -8.39   14.94
   2 -15  -1   -0.27   15.57
   2  15  -1   -6.77   12.73
   1  15  -1  -11.88   20.66
  -1  15   1   53.32   19.17
  -1 -15   1   34.92   31.04
   1 -15  -1   47.84   17.88
   1 -15  -1  116.83   75.83
   0 -15   1   27.64   34.76
   0 -15  -1   -1.04   10.87
   0  15   1   -1.57   13.31
   0  15  -1    5.84   10.04
   0 -15  -1   82.31   48.27
  -1  15  -1   15.96   44.74
  -1 -15  -1   12.15   11.46
  -1 -15  -1  -16.09   60.53
   1 -15   1   86.78   63.91
   1  15   1  -71.14   40.94
 -19   0   2    4.65   24.99
  19   0  -2   26.85   21.48
 -18   0   2  562.40   44.01
  18   0  -2  567.32   59.55
 -17   0   2   28.90   20.46
 -17   0   2  -11.56   22.04
 -17   0   2   18.23   17.65
 -16   0   2  526.18   46.69
 -16   0   2  459.65   51.05
  16   0  -2  539.70   57.72
 -16   0   2  638.63   62.63
  16   0  -2  567.51   51.03
 -15   0   2    0.00    9.15
  15   0  -2    4.96   13.82
  15   0  -2  -10.94   14.54
  15   0  -2    8.13   12.56
 -15   0   2   -5.75   10.66
 -15   0   2   -7.64    9.26
 -14   0   2 1192.07   90.99
 -14   0   2 1249.96   82.31
  14   0  -2 1306.68   76.14
  14   0  -2 1216.51   91.84
 -14   0   2 1234.01   86.20
  14   0  -2 1301.27  103.16
 -13   0   2   10.58    7.72
 -13   0   2    3.72   11.14
  13   0  -2   -8.77    7.71
  13   0  -2    2.08    8.12
 -13   0   2    6.39    7.63
  13   0  -2  -16.03   10.47
 -13   0   2    9.83   13.50
  12   0  -2 1594.43  114.80
  12   0  -2 1674.58  111.83
  12   0  -2 1639.37   60.86
 -12   0   2 1586.63   87.17
 -12   0   2 1698.89   55.99
 -12   0   2 1666.74   89.77
 -12   0   2 1580.68   70.00
  11   0  -2    4.72    9.80
 -11   0   2  -15.77    8.61
  11   0  -2   -4.38    6.87
 -11   0   2   -2.82    5.38
  11   0  -2    1.51    9.87
 -11   0   2   -1.16    9.77
 -11   0   2    7.50   10.47
 -10   0   2 3835.23  139.55
  10   0  -2 3923.50  213.91
 -10   0   2 3740.59  219.19
  10   0  -2 3673.19  212.74
  10   0  -2 3926.81  187.25
 -10   0   2 3773.24  121.81
 -10   0   2 3885.43  129.68
   9   0  -2   -9.32    7.58
   9   0  -2    9.67    8.06
  -9   0   2   -2.55    7.77
   9   0  -2   -8.97    7.76
  -9   0   2   -2.62    7.57
  -9   0   2  -19.42    7.51
  -9   0   2    3.30    7.43
  -8   0   2 1898.91   69.50
   8   0  -2 1893.98  117.43
  -8   0   2 1956.71   80.00
  -8   0   2 1944.38   88.41
  -8   0   2 1911.05   60.51
   8   0  -2 1956.30  103.58
   8   0  -2 1945.76  114.17
  -7   0   2   -1.26    6.66
  -7   0   2    0.53    6.95
   7   0  -2   -0.49    5.43
  -7   0   2   15.53    7.53
   7   0  -2    5.76    6.50
   7   0  -2    3.17    7.09
  -7   0   2    3.08    4.46
  -6   0   2 9474.96  347.58
  -6   0   2 9996.45  361.40
   5   0  -2   -7.33    4.75
   5   0  -2   -7.98    5.45
  -5   0   2  -10.55    5.60
  -5   0   2  -10.06    5.57
   5   0  -2  -13.87    4.96
  -5   0   2   -1.47    3.61
  -3   0   2   13.36    4.85
   3   0  -2   19.99    5.92
   3   0  -2   12.04    4.64
   3   0  -2    1.61    3.78
   3   0  -2   11.06    5.04
   1   0  -2   14.10    3.68
  -1   0   2   25.83    6.82
   1   0  -2   11.36    4.32
   1   0  -2   11.43    3.76
   1   0   2    2.56    5.37
  -1   0  -2   -1.85    4.34
   1   0   2    1.76    3.88
  -1   0  -2   -5.96    5.23
   1   0   2    7.67    4.10
  -1   0  -2    9.75    4.42
  -3   0  -2  -15.67    7.26
   3   0   2   -4.29    6.28
   3   0   2    1.01    5.51
  -3   0  -2   -5.26    5.34
  -3   0  -2  -11.34    4.72
   4   0   2 2412.51  108.18
  -4   0  -2 2450.80   96.09
  -4   0  -2 2363.58   73.08
   4   0   2 2454.76  173.34
  -4   0  -2 2385.13  136.90
   4   0   2 2381.37   83.43
  -5   0  -2    6.71    6.69
  -5   0  -2   21.35   10.62
   5   0   2    9.64    6.23
  -5   0  -2    3.22    9.20
   5   0   2    8.92    6.69
   5   0   2    3.17    5.95
   6   0   2  715.74   31.66
  -6   0  -2  741.02   23.27
   6   0   2  742.00   30.20
   6   0   2  729.91   26.74
   6   0   2  689.88   29.37
  -6   0  -2  738.02   34.90
  -6   0  -2  697.70   30.42
  -7   0  -2   -8.08    6.32
   7   0   2    2.69    2.71
  -7   0  -2  -18.36    6.63
   7   0   2  -14.94    9.31
   7   0   2   -8.23    5.86
  -7   0  -2   -4.87    7.51
   7   0   2   -6.10    9.34
   8   0   2 2012.65  118.65
   8   0   2 2213.79   85.61
  -8   0  -2 2093.93   73.88
   8   0   2 2019.21   57.79
   8   0   2 2181.37   72.54
  -8   0  -2 2196.84   64.77
  -8   0  -2 2108.61  126.13
   9   0   2    2.60    7.23
   9   0   2   -1.39   11.12
   9   0   2   -0.23   12.53
  -9   0  -2    0.64    6.74
  -9   0  -2    2.96    7.42
   9   0   2   -0.18    2.19
  -9   0  -2    2.87    7.64
  10   0   2 1697.14  107.49
 -10   0  -2 1715.67  144.56
 -10   0  -2 1613.73  124.77
  10   0   2 1573.35  133.93
  10   0   2 1764.21  107.19
  10   0   2 1630.67   52.56
 -10   0  -2 1613.38   94.78
  11   0   2   -7.67   12.15
 -11   0  -2    6.61   13.15
 -11   0  -2    4.00    9.31
  11   0   2    2.60    9.50
 -11   0  -2   -1.26    8.73
  11   0   2    3.68   12.91
  12   0   2  146.54   17.54
  12   0   2  135.50   21.12
 -12   0  -2  112.45   15.51
  12   0   2  138.41   17.87
 -12   0  -2  177.47   22.15
 -12   0  -2  129.78   16.77
  13   0   2    2.44   17.30
 -13   0  -2    0.96   15.87
 -13   0  -2    0.00    9.79
  13   0   2   21.22    9.25
  14   0   2  460.24   57.92
  14   0   2  401.85   47.33
 -14   0  -2  486.23   53.84
 -14   0  -2  492.25   42.32
  15   0   2   -1.03   11.45
 -15   0  -2    3.84   15.39
 -15   0  -2  -43.02   20.03
 -16   0  -2  168.00   33.46
  16   0   2  178.43   28.33
 -16   0  -2  250.42   29.45
 -17   0  -2    4.15   25.85
  17   0   2   17.31   17.22
  19  -1  -2   -8.89   16.87
 -19  -1   2   10.73   16.46
  19   1  -2   -2.00   13.83
 -19   1   2   -4.45   19.00
  18   1  -2   20.49   14.07
 -18   1   2   17.06   14.79
 -18  -1   2  -15.49   20.71
  18  -1  -2   -1.82   19.42
 -17   1   2   13.70   12.94
 -17  -1   2    4.80   13.08
 -17   1   2    6.07   14.78
 -17  -1   2   -7.09   23.08
  17   1  -2   13.49   15.00
 -17  -1   2   14.90   18.95
  17  -1  -2   -8.36   10.47
 -17   1   2   13.12   19.74
 -16   1   2   16.82   19.80
 -16  -1   2  -13.31   17.38
  16  -1  -2  -16.18   15.14
  16   1  -2   -1.66   13.60
 -16  -1   2  -17.21   14.24
  16   1  -2    1.28    9.76
  16  -1  -2   -9.03   13.61
 -16   1   2   -6.07   16.65
 -16  -1   2    0.29   11.09
 -16   1   2   32.26   17.73
 -15   1   2   15.83   12.69
 -15   1   2  -12.89    9.85
  15  -1  -2   10.99   10.71
 -15  -1   2    4.31   10.86
 -15  -1   2   13.52   14.23
  15   1  -2   20.10   10.75
  15  -1  -2   21.09   26.72
 -15   1   2   11.15   16.28
  15  -1  -2    8.89   11.09
 -15  -1   2   -0.40   13.94
  15   1  -2   14.42   10.51
  15   1  -2   -0.29    9.64
  14  -1  -2   -3.39   10.67
  14   1  -2   28.67   14.59
 -14  -1   2    4.58    8.13
 -14  -1   2   -4.10   12.94
 -14  -1   2  -12.29   12.12
  14  -1  -2   -6.31    8.68
  14  -1  -2  -10.56   13.29
  14   1  -2   -3.54   11.07
 -14   1   2   12.86   19.50
 -14   1   2    5.83   10.63
 -14   1   2   -5.12   14.46
  14   1  -2   -1.52   11.46
 -13   1   2   27.04   13.45
 -13  -1   2   14.26    9.51
  13  -1  -2    7.31   12.30
  13   1  -2   17.37   11.00
  13   1  -2   19.38   14.41
 -13   1   2    7.29    8.50
 -13  -1   2   23.53   11.22
 -13  -1   2    3.78   10.36
 -13   1   2   28.01    9.37
  13  -1  -2   29.85   11.94
 -13  -1   2   20.43   13.36
 -13   1   2   13.77    9.81
  13  -1  -2   20.51   11.58
  13   1  -2   26.07    8.16
 -12   1   2  -11.73    7.23
 -12  -1   2    0.97    6.86
 -12  -1   2    1.90   10.37
  12  -1  -2   -4.52    9.21
  12  -1  -2    5.44    8.31
  12   1  -2   -0.06    9.49
  12  -1  -2    0.79    7.55
 -12  -1   2    1.08    6.37
 -12   1   2    3.81    7.70
 -12  -1   2   -7.67    9.64
  12   1  -2    2.49    7.37
  12   1  -2    5.51    7.48
 -12   1   2   16.16    9.09
 -12   1   2   -4.93   10.20
  11   1  -2   -1.66    5.72
  11  -1  -2  -15.71    9.14
 -11  -1   2   -5.13    9.45
 -11   1   2   -7.35    9.52
  11   1  -2   -1.61    8.19
 -11  -1   2    0.64    5.30
 -11  -1   2    2.15    5.78
 -11  -1   2   -5.43   10.37
 -11   1   2   15.09   11.22
  11  -1  -2    3.88    6.95
  11  -1  -2   -8.14    7.01
 -11   1   2   13.04    6.62
  11   1  -2    0.70    8.33
 -11   1   2  -17.62    7.48
 -10  -1   2    2.75    7.90
 -10   1   2    5.55   14.46
  10   1  -2   -8.23    7.42
 -10  -1   2   12.68    8.51
  10  -1  -2  -10.83    5.80
  10  -1  -2  -14.51    6.04
 -10  -1   2   -8.76    9.20
 -10  -1   2   -4.24    6.49
  10   1  -2   10.58    8.69
 -10   1   2    5.74    9.74
 -10   1   2    9.80    9.24
 -10   1   2   -1.05    5.62
  10  -1  -2    4.92    6.25
  10   1  -2    0.23    6.59
  -9   1   2  282.91   20.26
   9   1  -2  270.05   12.13
  -9   1   2  284.70   13.69
  -9   1   2  275.43   11.74
   9   1  -2  263.97   16.28
   9  -1  -2  274.07   19.07
  -9  -1   2  264.74   15.86
   9  -1  -2  305.20   20.84
  -9  -1   2  258.50   13.73
   9  -1  -2  288.68   16.52
  -9   1   2  300.47   15.88
  -9  -1   2  289.91   14.19
  -9  -1   2  292.24   12.68
   9   1  -2  287.58   14.44
   8   1  -2    4.95    5.96
  -8   1   2  -11.57    5.34
  -8  -1   2   -3.56    7.18
  -8   1   2   -2.83    6.10
   8  -1  -2  -10.05    7.87
  -8  -1   2    0.34    7.20
   8  -1  -2   -4.95    5.14
   8   1  -2   -4.39    7.44
   8  -1  -2   -9.94    4.84
  -8  -1   2    9.94    6.54
  -8   1   2   -5.54    8.40
  -8  -1   2    1.51    6.05
  -8   1   2  -10.38    8.47
   8   1  -2    1.65    7.24
   7  -1  -2   65.07   10.33
   7  -1  -2   84.92    7.87
  -7   1   2   65.56    7.82
  -7   1   2   72.78    7.27
  -7  -1   2   59.42    5.19
  -7  -1   2   66.38    7.06
  -7  -1   2   67.58    8.26
   7   1  -2   58.94    6.47
   7  -1  -2   81.58    9.42
   7   1  -2   66.85    8.29
  -7   1   2   78.04    9.00
   7   1  -2   76.53    8.78
  -7   1   2   63.25   11.38
   6   1  -2    3.25    4.13
   6  -1  -2   -5.89    4.61
  -6  -1   2   -6.22    4.93
  -6  -1   2   -0.51    5.34
   6   1  -2  -11.37    4.72
  -6   1   2   -0.12    4.74
   6   1  -2   -3.67    3.56
  -6  -1   2   -5.70    5.79
  -6   1   2  -12.54    6.46
   6  -1  -2   -8.12    3.99
   6  -1  -2   -7.58    4.22
  -6   1   2  -10.12    6.17
  -5  -1   2  327.92   15.15
   5   1  -2  313.31   20.62
   5  -1  -2  327.95   17.20
   5  -1  -2  323.88   20.48
  -5   1   2  352.39   12.45
  -5   1   2  337.97   16.77
  -5  -1   2  326.09   13.80
  -5   1   2  334.73   14.58
   5  -1  -2  337.52   16.84
  -5   1   2  321.94   19.23
   5  -1  -2  340.60   16.66
   5   1  -2  338.02   29.20
   5   1  -2  304.29   16.22
  -5  -1   2  328.69   18.41
   4  -1  -2   -3.33    3.22
  -4   1   2   -9.69    3.78
   4  -1  -2   -1.62    3.53
  -4  -1   2   -6.89    3.09
   4   1  -2   -2.23    2.80
   4   1  -2   -0.86    2.26
   4  -1  -2   -2.50    4.18
  -4   1   2    5.64    3.83
  -4   1   2    0.28    4.11
  -4  -1   2    4.11    3.31
   4  -1  -2    2.09    3.80
  -4   1   2    3.19    3.92
   4   1  -2   -6.33    2.32
   3  -1  -2  491.16   21.39
  -3   1   2  452.51   19.54
   3  -1  -2  455.40   19.64
  -3   1   2  491.99   15.81
   3  -1  -2  462.28   15.68
  -3  -1   2  435.27   17.05
  -3  -1   2  452.11   13.71
   3   1  -2  463.80   20.88
   3   1  -2  460.14   21.26
   3  -1  -2  456.46   21.40
   3   1  -2  457.51   25.53
   3   1  -2  452.79   19.81
  -3   1   2  474.96   24.80
  -3   1   2  460.47   22.76
   2  -1  -2    4.05    4.24
  -2  -1   2    1.70    2.13
   2   1  -2    7.11    2.87
   2   1  -2    7.56    2.13
  -2   1   2    4.10    4.13
   2   1  -2    2.86    2.50
   2  -1  -2   11.20    4.46
  -2   1   2    0.83    4.88
   2  -1  -2   -2.30    2.79
   1  -1  -2 1061.29   38.70
   1   1  -2 1026.23   55.75
  -1   1   2 1049.78   50.58
  -1  -1   2  999.30   40.55
   1  -1  -2 1074.30   60.73
   1   1  -2  987.62   49.74
   1   1  -2  976.08   53.52
   0  -1  -2    8.61    6.04
   0   1  -2    3.78    3.24
   0   1   2   -6.25    5.75
   0  -1  -2   -0.39    3.78
   0  -1   2   -2.07    2.74
   0   1  -2    3.75    2.96
   0   1   2    8.06    4.20
   0  -1  -2   10.81    4.19
   0   1  -2    5.22    3.10
   0   1   2    2.47    3.99
   0   1  -2   10.73    4.92
  -1   1  -2  417.33   14.14
  -1  -1  -2  394.57   25.43
  -1   1  -2  441.98   20.34
  -1   1  -2  420.35   21.05
   1   1   2  406.15   16.15
   1   1   2  403.79   16.34
  -1   1  -2  395.07   20.81
  -1  -1  -2  422.54   18.05
   1   1   2  385.44   22.67
   1  -1   2  445.14   21.65
  -1  -1  -2  395.89   16.48
   1  -1   2  413.50   18.47
   1  -1   2  411.64   20.85
   1  -1   2  413.51   16.54
   2   1   2    3.44    4.41
  -2  -1  -2    2.37    4.34
  -2  -1  -2  -15.15    7.19
   2  -1   2    2.75    5.67
   2  -1   2   -5.12    3.98
  -2   1  -2    4.92    7.09
  -2   1  -2   -3.79    4.95
   2   1   2    6.00    4.90
   2  -1   2    3.67    3.64
   2   1   2   -6.29    4.23
  -2   1  -2   -1.73    6.19
  -2  -1  -2    2.05    4.16
   2  -1   2    5.73    5.09
  -3  -1  -2  732.56   33.00
   3  -1   2  736.27   33.06
  -3   1  -2  703.76   31.07
  -3  -1  -2  724.26   23.28
   3  -1   2  694.04   33.79
   3   1   2  724.42   39.57
   3   1   2  749.50   33.41
   3  -1   2  734.56   38.54
  -3   1  -2  710.75   33.52
   3  -1   2  740.75   41.94
  -3  -1  -2  680.82   28.84
  -3   1  -2  746.99   24.70
   3   1   2  692.82   32.71
   4   1   2   -2.21    4.35
   4  -1   2    9.47    8.13
   4   1   2   -0.77    8.17
  -4   1  -2   -8.76    8.39
  -4  -1  -2  -11.50    5.31
   4  -1   2   -0.73    5.15
  -4  -1  -2   14.04    7.75
  -4   1  -2  -13.06    6.52
  -4  -1  -2   -6.09    4.97
   4   1   2    7.42    7.70
   4  -1   2   -8.73    5.14
  -4   1  -2   -0.51    5.45
  -5  -1  -2   19.65    9.28
   5   1   2   15.85    8.92
   5  -1   2   12.85    9.22
   5  -1   2   14.88    5.76
  -5   1  -2   31.08   10.34
  -5  -1  -2    8.03    6.01
   5   1   2   11.13    8.57
  -5   1  -2   10.23    6.65
  -5  -1  -2   23.54    7.40
   5   1   2   15.85    6.42
  -5   1  -2   18.64    7.14
   5  -1   2   17.66    6.89
   6  -1   2   16.37    6.87
  -6  -1  -2   -3.55    8.69
   6   1   2   -6.13    8.95
   6  -1   2    3.69    5.79
  -6  -1  -2   -2.43    5.78
   6  -1   2   -6.65    7.61
  -6   1  -2   -8.23    8.83
  -6   1  -2  -17.63    5.85
   6   1   2   -9.78    5.46
   6   1   2   -6.39    6.25
  -6  -1  -2    5.93    5.95
  -7  -1  -2   83.36   10.85
   7   1   2   77.98    8.93
  -7  -1  -2   88.61    8.91
   7  -1   2   93.66    9.91
   7  -1   2  113.64   11.53
   7   1   2   92.15    8.54
   7  -1   2   93.24    9.60
  -7  -1  -2   82.01    9.23
  -7   1  -2   94.77   11.44
  -7   1  -2  124.36   11.19
  -7   1  -2  105.31   11.35
   7   1   2  101.88    8.89
  -8   1  -2   26.09   10.74
  -8  -1  -2   -1.44    5.87
  -8  -1  -2    6.34    9.60
   8   1   2   -1.42    6.45
  -8  -1  -2    0.51    7.00
   8   1   2   -0.06    6.67
   8   1   2  -14.37   16.12
   8  -1   2  -10.03   11.02
  -8   1  -2   -6.96   11.28
   8  -1   2   -7.16    6.91
  -8   1  -2  -10.41   10.05
   8  -1   2  -10.29    6.31
  -9   1  -2   19.05   10.95
   9   1   2    8.69    7.03
  -9   1  -2   -5.19    8.20
   9   1   2    9.17    8.35
   9  -1   2    1.29    7.59
  -9   1  -2   18.25    9.29
  -9  -1  -2   -2.95    7.60
   9   1   2    5.94    8.45
   9  -1   2    9.42    8.59
  -9  -1  -2    5.21    6.58
   9  -1   2   10.78    6.85
  -9  -1  -2    4.86    6.83
  10   1   2   -9.03   10.73
  10  -1   2   10.54    7.95
 -10  -1  -2   -5.17    7.56
  10  -1   2    7.26    9.13
 -10   1  -2    1.63    8.50
  10  -1   2    7.79    8.64
 -10   1  -2   -7.84   11.44
  10   1   2   13.84   11.07
 -10  -1  -2   -0.12   13.56
 -10  -1  -2    3.39    6.17
  10   1   2  -12.04    8.86
 -10   1  -2    9.76   11.72
 -11   1  -2   -4.25    8.34
  11   1   2   -9.11    9.57
 -11  -1  -2    6.20   12.83
  11  -1   2   10.75    9.47
 -11  -1  -2   -0.46    8.28
  11  -1   2   27.30   13.06
  11   1   2    9.46   12.45
  11   1   2    6.31    8.22
 -11   1  -2   15.95   14.35
  11  -1   2    0.63    7.26
 -11   1  -2   23.78   16.44
 -11  -1  -2  -16.04    8.68
  12  -1   2   17.18   18.09
  12  -1   2   -0.58    3.57
 -12   1  -2   -7.46   10.93
 -12  -1  -2   -1.39   12.94
 -12  -1  -2   -8.40   13.50
 -12   1  -2   26.11   17.05
  12  -1   2   -3.30   12.14
  12   1   2   -6.03    9.02
  12   1   2   12.23    9.79
 -12   1  -2   -4.42   11.11
  12   1   2   -4.14   15.01
  12  -1   2   12.55    8.44
 -13   1  -2   -8.81   17.60
 -13   1  -2  -15.25   14.26
  13  -1   2    4.95    4.71
 -13  -1  -2  -17.13   11.12
  13   1   2   32.75   15.26
  13  -1   2   11.24   12.54
  13  -1   2   -3.35   12.01
 -13  -1  -2  -15.69   15.23
  13   1   2    8.23   15.60
  13  -1   2   12.76    9.00
 -14   1  -2   -1.17   18.44
  14   1   2   32.10   22.31
 -14  -1  -2    7.66   11.74
  14  -1   2  -25.92   17.39
 -14   1  -2   -4.53   15.23
  14   1   2   -7.62   15.15
  14  -1   2  -17.69   16.24
 -14   1  -2   -7.23   12.29
 -14  -1  -2   16.98   19.28
  15  -1   2  -12.27   18.17
 -15   1  -2    3.22   16.21
 -15  -1  -2    2.57   14.35
 -15  -1  -2   -9.40   15.31
  15   1   2   -8.86   15.37
 -15   1  -2    3.47   13.02
  15   1   2   -4.72   18.30
  16  -1   2  -22.31   19.09
  16   1   2  -11.46   15.00
 -16   1  -2  -14.63   18.16
 -16  -1  -2   22.06   21.30
 -16  -1  -2   -2.22   18.96
 -16   1  -2   -9.20   22.48
 -17   1  -2  -16.81   17.75
 -17   1  -2   -7.23   19.57
  17   1   2   -7.79   14.51
  17  -1   2    0.72   23.04
 -17  -1  -2    4.98   18.27
 -19   2   2   32.19   27.97
  19  -2  -2  -10.65   24.43
 -19  -2   2   -3.27   19.55
  19   2  -2    1.08   12.97
  18  -2  -2   52.83   19.72
  18   2  -2   45.89   18.30
 -18  -2   2   37.10   20.37
 -18   2   2   78.05   25.47
 -18   2   2   61.60   21.14
 -17   2   2    4.88   18.93
  17   2  -2   37.17   23.58
  17  -2  -2  -17.51   24.98
 -17  -2   2   43.42   20.70
 -17  -2   2   -6.00   16.86
  17  -2  -2   11.96   17.45
 -17   2   2   27.06   19.24
  16   2  -2   22.51   17.26
  16   2  -2   22.11   14.51
  16  -2  -2   10.70   14.83
 -16   2   2   35.04   14.20
 -16  -2   2    5.03   10.76
 -16  -2   2   24.92   16.27
 -16   2   2   -1.06   11.26
 -16   2   2   19.29   14.48
  16  -2  -2   -4.47   10.86
 -16  -2   2   25.83   12.47
 -15   2   2   -5.97   19.13
  15  -2  -2    6.62   13.25
  15   2  -2    2.34   12.41
  15  -2  -2   -7.32   12.31
 -15   2   2    6.41   10.47
 -15  -2   2   12.00   14.13
 -15  -2   2    6.68   10.98
 -15  -2   2    0.23   11.56
 -15   2   2  -14.38   12.92
  15   2  -2    2.82   11.33
  15   2  -2    3.44   10.60
 -14   2   2   57.89   16.28
 -14   2   2   80.63   12.54
  14  -2  -2   62.58   18.08
  14  -2  -2   44.56   13.92
 -14  -2   2   77.81   14.75
 -14  -2   2   43.54    9.58
 -14   2   2   49.04   12.17
  14   2  -2   57.57   12.92
  14   2  -2   51.17   13.73
  14   2  -2   48.25   12.59
  14  -2  -2   25.11   14.13
 -14  -2   2   45.97   12.60
  13  -2  -2   -5.55    6.93
 -13  -2   2    8.43    8.76
 -13  -2   2  -11.88    7.15
 -13   2   2   -7.60    9.01
  13   2  -2   -4.53    6.72
  13   2  -2  -14.55   10.17
  13  -2  -2    9.27    8.95
 -13  -2   2    2.00    6.70
 -13   2   2   15.49    8.53
 -13   2   2   19.43   11.35
  13   2  -2    6.12   10.03
 -13  -2   2   -3.71   12.34
  13  -2  -2    8.00   13.88
 -13   2   2    1.64    9.60
 -12   2   2   70.84   15.27
  12   2  -2   89.13   11.18
 -12   2   2   96.75   11.29
 -12  -2   2  105.28   12.40
 -12  -2   2   60.69    8.68
 -12  -2   2  107.77   11.79
  12   2  -2   94.96   13.94
  12   2  -2   92.81   12.22
  12  -2  -2   83.92   12.79
 -12   2   2   79.04    9.97
 -12  -2   2   80.46   13.01
 -12   2   2   60.80   12.97
  12  -2  -2   83.05   12.56
  12  -2  -2   81.59   10.66
 -11   2   2   13.90    7.90
  11   2  -2    5.29    7.79
 -11   2   2   -5.67    6.25
  11  -2  -2   -6.50    6.29
 -11  -2   2    4.80    8.51
 -11  -2   2  -19.20    8.32
  11   2  -2   -1.82    8.43
  11  -2  -2   12.88   10.21
 -11   2   2    8.94    7.38
  11   2  -2    4.36    8.71
 -11  -2   2   -5.30    8.81
  11  -2  -2   24.49   11.91
 -11  -2   2    2.63    6.76
 -10  -2   2   93.23   12.11
 -10  -2   2  104.27    8.36
 -10  -2   2  118.91   11.15
  10  -2  -2   88.89   15.35
 -10   2   2   72.68    9.47
  10   2  -2   75.35    7.23
 -10  -2   2  102.10   18.26
  10   2  -2   64.82    9.53
 -10   2   2   78.50    9.38
  10   2  -2   91.04   10.28
 -10   2   2   91.22   11.38
 -10   2   2   87.16    8.29
  10  -2  -2   93.33   11.98
  10  -2  -2   88.57   23.12
   9   2  -2   10.22    7.65
   9  -2  -2   -6.75    4.97
  -9  -2   2   -8.27    5.56
   9  -2  -2   -2.35    6.19
  -9  -2   2   -3.88    4.32
   9  -2  -2   -0.38    6.23
   9   2  -2   -5.85    7.12
   9   2  -2   -7.69    4.43
  -9  -2   2   28.35   10.90
  -9   2   2   -2.37    9.40
  -9   2   2   -1.64    5.62
  -9   2   2   16.10    6.44
  -8   2   2 3308.81  155.52
   8  -2  -2 3391.52   90.26
   8  -2  -2 3412.21  152.20
  -8   2   2 3338.51   75.01
  -8  -2   2 3319.87  111.69
   8   2  -2 3363.49  150.27
   8  -2  -2 3326.82   89.90
  -8   2   2 3360.57  146.92
   8   2  -2 3514.38  219.34
  -8   2   2 3425.97  101.29
   8   2  -2 3398.02  146.91
  -8  -2   2 3352.63  135.39
  -8  -2   2 3374.98   90.34
  -7   2   2   -3.85    5.25
  -7  -2   2    2.36    3.36
  -7   2   2   -5.17    7.49
   7   2  -2    2.12    7.08
   7  -2  -2   18.50    7.95
   7  -2  -2   -2.86    5.21
   7   2  -2    5.77    6.49
   7  -2  -2    7.35    7.25
  -7   2   2    5.25    5.37
   7  -2  -2    0.30    8.31
  -7  -2   2    3.06    4.08
   7   2  -2    3.95    3.53
  -7  -2   2    3.10    6.21
  -6  -2   2 1448.85   55.05
   6  -2  -2 1382.95   53.56
  -6   2   2 1482.84   89.97
   6   2  -2 1399.81   93.03
  -6   2   2 1434.05   52.72
  -6  -2   2 1425.59   50.12
   6   2  -2 1409.36   73.24
  -6   2   2 1532.93   35.05
   6   2  -2 1386.20   59.29
   6  -2  -2 1380.60   84.59
  -6   2   2 1410.52   47.07
   6  -2  -2 1492.68   43.19
   6  -2  -2 1407.83   50.06
  -5   2   2   -6.42    5.65
   5  -2  -2   -6.20    4.36
   5  -2  -2   -2.18    4.04
  -5   2   2  -12.72    4.97
  -5  -2   2   -3.31    2.69
   5  -2  -2    3.65    6.17
   5   2  -2   -5.63    3.60
   5  -2  -2   -9.65    5.43
   5   2  -2   -6.96    3.57
  -5   2   2   -2.78    5.29
   5   2  -2   -2.34    2.78
  -5  -2   2   -1.78    2.86
  -5  -2   2   -1.52    4.92
  -4  -2   2  949.47   46.09
  -4  -2   2  935.89   46.34
  -4   2   2  915.66   34.51
   4  -2  -2  961.64   34.00
   4   2  -2  964.88   51.87
  -4   2   2  939.32   36.39
  -4  -2   2  925.63   39.78
   4   2  -2  945.50   44.33
  -4   2   2  955.83   32.89
  -4   2   2  934.67   35.77
   4  -2  -2  956.50   41.68
   4  -2  -2  916.53   48.90
   4   2  -2  952.53   45.43
  -3   2   2    4.87    3.83
  -3   2   2    0.31    4.19
  -3  -2   2    0.43    1.30
  -3   2   2    1.78    3.58
   3  -2  -2   -0.31    4.09
  -3   2   2   13.39    7.17
   3  -2  -2    3.26    4.34
   3  -2  -2   -1.97    4.94
   3  -2  -2   -7.46    3.53
   2   2  -2  242.75   11.57
   2  -2  -2  257.46   12.05
  -2   2   2  267.68   12.96
  -2   2   2  257.08   16.57
   2  -2  -2  260.09   11.27
  -2   2   2  285.28   14.26
   2  -2  -2  285.26   12.91
  -2   2   2  251.17   10.42
   2   2  -2  240.02   11.20
   2   2  -2  252.31   10.38
  -2  -2   2  243.20    9.72
   2   2  -2  260.99   12.30
   1  -2  -2   -6.06    4.16
   1   2  -2    9.56    2.66
  -1   2   2   14.98    5.04
  -1   2   2   15.41    7.08
   1   2  -2    4.90    2.43
  -1  -2   2    0.73    2.08
   1  -2  -2    3.60    4.91
   1  -2  -2   14.78    7.14
   1   2  -2    4.05    2.27
   1   2  -2    8.04    5.74
  -1  -2   2   -1.00    1.87
  -1   2   2    3.51    3.78
   0   2   2 6576.20  257.50
  -1   2  -2  -15.32    6.41
  -1  -2  -2   -7.91    4.35
   1  -2   2    2.95    4.29
   1   2   2    5.80    3.75
   1   2   2   -0.11    3.58
   1   2   2    2.41    4.31
  -1   2  -2   -7.66    3.27
  -1   2  -2   -7.93    3.93
  -1  -2  -2   -3.26    4.17
   1  -2   2   -1.66    2.92
  -1  -2  -2    2.25    4.31
   1  -2   2  -10.04    4.98
  -2  -2  -2  364.55   16.38
   2   2   2  399.00   16.09
   2   2   2  363.75   17.66
  -2   2  -2  387.90   19.10
  -2   2  -2  396.20   20.44
   2  -2   2  399.56   19.92
  -2  -2  -2  377.54   12.85
   2   2   2  365.35   23.34
   2  -2   2  381.70   21.71
  -2  -2  -2  366.42   19.63
   2  -2   2  393.03   23.46
  -2   2  -2  385.57   26.52
   3  -2   2   -8.53    5.67
  -3  -2  -2   -3.11    4.64
  -3  -2  -2   -0.81    4.09
  -3  -2  -2  -12.05    5.29
  -3   2  -2   -6.21    4.54
   3  -2   2   -3.44    7.64
   3   2   2  -10.57    4.09
  -3   2  -2   -2.28    6.66
  -3   2  -2   -6.83    5.39
   3  -2   2   -2.49    6.44
   3   2   2   -4.34    6.45
   3   2   2   -1.77    4.79
   4   2   2 1251.60   40.34
   4  -2   2 1325.36   51.78
  -4   2  -2 1362.44   68.84
   4  -2   2 1349.71   45.55
   4  -2   2 1347.45   63.34
   4   2   2 1270.57   57.30
   4   2   2 1357.40   69.56
  -4  -2  -2 1288.48   40.14
  -4   2  -2 1286.74   76.91
  -4  -2  -2 1258.12   53.30
  -4  -2  -2 1324.69   71.01
  -4   2  -2 1238.42   62.38
   5  -2   2   -9.75    5.25
   5   2   2    2.03    7.19
  -5   2  -2   12.86    7.03
  -5   2  -2   -1.70    6.86
   5  -2   2    3.65    5.53
  -5  -2  -2    1.55    5.80
   5   2   2    0.43    5.30
  -5   2  -2    6.00    7.09
  -5  -2  -2   -5.78    9.01
   5  -2   2   -4.66    8.81
  -5  -2  -2   -0.68    6.35
   5   2   2   -0.51    5.13
   6   2   2    0.82    6.32
   6   2   2   -3.57    6.34
   6   2   2    3.00    5.60
   6  -2   2    9.25    7.19
   6  -2   2   17.26    6.26
  -6  -2  -2    8.17    7.58
  -6   2  -2    6.12    9.64
  -6  -2  -2   13.52    6.05
  -6  -2  -2    2.19    7.39
  -6   2  -2   26.74    8.10
  -6   2  -2   -7.61    9.06
   7   2   2   -5.97    7.26
  -7   2  -2    3.82    6.06
   7  -2   2   -1.84    8.47
   7  -2   2    5.50    9.13
   7  -2   2  -12.19    9.71
  -7   2  -2   -8.43    9.47
   7   2   2   -3.41    6.14
  -7  -2  -2   -3.93    6.28
  -7  -2  -2   -9.86    8.34
  -7   2  -2   -8.38    7.82
  -7  -2  -2   -4.03    4.85
   7   2   2   -2.96    5.80
   8   2   2  216.98   16.12
  -8  -2  -2  230.12   16.45
  -8   2  -2  215.77   17.31
   8   2   2  232.79   18.46
   8  -2   2  244.81   17.33
   8  -2   2  203.54   14.81
  -8   2  -2  207.49   16.48
  -8  -2  -2  198.54   16.02
  -8   2  -2  232.35   14.93
   8   2   2  224.02   14.81
  -8  -2  -2  212.25   15.99
   8  -2   2  216.71   17.95
   9   2   2   -1.33    6.51
  -9  -2  -2    4.41    7.50
  -9   2  -2    8.11    6.81
   9   2   2   -7.27    6.04
  -9  -2  -2   -2.43    7.07
   9   2   2   -1.55    6.13
  -9   2  -2   -3.30    8.65
  -9   2  -2   -0.39    9.36
   9  -2   2   -0.46    6.92
   9  -2   2    0.40    7.28
  -9  -2  -2    7.65    9.92
   9  -2   2   -5.87    6.68
  10   2   2   46.69   12.36
  10   2   2   22.72   10.25
  10   2   2   16.16    8.20
 -10   2  -2   26.44   10.90
  10  -2   2   16.30    9.48
 -10   2  -2   14.34    9.42
  10  -2   2   19.66    8.60
  10  -2   2   13.81   11.46
 -10  -2  -2   26.89    8.77
 -10  -2  -2    9.41    9.66
 -10   2  -2   16.02   13.12
 -10  -2  -2   45.83   12.51
  11  -2   2    6.37    9.17
 -11   2  -2    8.88   11.86
  11  -2   2   -6.43    7.40
  11   2   2    6.62   11.15
 -11  -2  -2    3.91   10.44
 -11  -2  -2  -13.08    8.15
  11   2   2    3.12    9.53
  11  -2   2   -4.39   14.28
 -11   2  -2   22.21   14.94
 -11   2  -2    7.29    9.67
 -11  -2  -2   -1.98    8.21
  11   2   2   -7.74    7.47
  12  -2   2  157.63   17.44
 -12   2  -2  152.44   21.67
 -12  -2  -2  210.96   20.74
  12   2   2  167.24   26.70
 -12   2  -2  163.71   21.17
  12  -2   2  142.52   20.88
  12   2   2  206.47   19.53
 -12   2  -2  156.19   19.08
  12   2   2  214.81   27.66
  12  -2   2  159.96   24.09
 -12  -2  -2  223.95   22.73
 -12   2  -2  153.33   19.67
 -13  -2  -2   14.95   19.35
  13  -2   2    0.91   19.94
  13   2   2  -10.81   13.39
  13  -2   2   -8.50   13.97
 -13   2  -2   22.85   14.19
  13   2   2   11.28   13.69
 -13  -2  -2   -3.71   10.50
 -13   2  -2  -12.27   14.59
  14  -2   2   32.70    7.19
 -14   2  -2   59.22   15.50
 -14   2  -2   76.23   30.77
 -14   2  -2   27.00   21.11
 -14  -2  -2   81.37   21.28
 -14  -2  -2   43.91   15.79
  14   2   2   35.41   17.09
  14  -2   2   61.58   18.50
  14   2   2   35.98   13.41
 -15   2  -2   -1.42   20.84
  15   2   2    6.65   12.20
 -15  -2  -2   -7.82   13.97
  15  -2   2   16.91   14.63
 -15  -2  -2   -3.33   19.79
 -15   2  -2   -0.71   13.47
 -16   2  -2    7.19   20.38
  16   2   2  -35.44   17.29
  16  -2   2    5.46   16.72
 -16  -2  -2   61.52   26.38
 -16   2  -2   42.31   25.60
  17   2   2  -20.94   22.82
 -17  -2  -2   15.17   19.80
  17  -2   2   -6.92   16.17
 -17   2  -2    9.95   21.45
 -17   2  -2  -25.41   30.69
 -19  -3   2  -10.46   23.84
  18  -3  -2    3.94   14.06
 -18   3   2    7.69   23.56
 -18   3   2  -20.52   19.16
  18   3  -2   10.49   13.95
 -18  -3   2    5.75   19.92
  17   3  -2    1.07   17.31
  17  -3  -2   23.63   13.14
 -17  -3   2   59.51   14.19
 -17   3   2   32.71   15.78
 -17   3   2   20.36   14.52
 -16  -3   2   11.32   12.39
 -16   3   2  -12.36   16.55
 -16   3   2  -12.08   12.65
 -16  -3   2   17.23   14.17
  16   3  -2  -15.32   14.81
 -16  -3   2   -9.70   10.48
  16  -3  -2   23.30   16.73
 -16   3   2  -16.79   14.89
  16  -3  -2   -9.47   18.15
  15  -3  -2   60.02   17.34
 -15  -3   2   49.10   16.13
  15   3  -2   66.43   15.19
 -15   3   2   87.06   25.39
 -15   3   2   76.22   26.90
  15   3  -2   70.39   19.44
  15  -3  -2   57.19   15.06
  15   3  -2   76.50    8.87
 -15  -3   2   70.75   12.98
  15   3  -2   44.95   15.81
 -15  -3   2   55.99   13.53
  14   3  -2    8.47   11.99
  14   3  -2   15.27   11.85
  14  -3  -2  -14.45   16.14
  14   3  -2   -7.03    9.48
  14  -3  -2    3.14   10.29
 -14  -3   2    0.99    7.56
 -14   3   2   -2.92    8.90
 -14   3   2   -7.46    9.17
  14   3  -2    2.56    5.71
 -14  -3   2    5.09   13.76
  14  -3  -2   29.65   15.41
 -14   3   2  -14.70   15.82
 -14  -3   2    9.80   12.22
  13   3  -2  175.68   19.26
  13  -3  -2  170.24   22.12
 -13  -3   2  229.38   20.01
 -13   3   2  132.51   23.21
 -13  -3   2  180.68   16.49
 -13   3   2  136.14   19.25
  13  -3  -2  173.38   17.33
 -13  -3   2  175.59   18.29
 -13   3   2  169.12   17.82
 -13   3   2  165.13   19.00
  13   3  -2  198.30   17.60
 -13  -3   2  186.31   18.43
  13   3  -2  182.36   20.58
  13  -3  -2  155.85   21.72
 -12  -3   2  -18.85    8.09
 -12   3   2  -11.60   11.68
  12   3  -2    0.00    8.14
 -12  -3   2    5.62    6.37
  12  -3  -2   -6.51    8.70
  12   3  -2   -3.56    7.49
 -12  -3   2   -0.28    8.26
  12  -3  -2  -10.44    8.10
  12  -3  -2  -17.54    6.85
  12   3  -2    3.79    8.92
 -12  -3   2   14.93    7.08
 -12   3   2   -3.11    8.90
 -12   3   2   -0.64    8.85
 -12   3   2   -6.73    8.12
 -11   3   2  436.57   30.79
 -11  -3   2  449.66   27.67
  11   3  -2  489.37   22.14
  11   3  -2  480.43   31.18
 -11   3   2  408.13   31.67
 -11  -3   2  538.36   34.34
  11  -3  -2  451.70   30.99
 -11   3   2  414.76   22.88
 -11  -3   2  464.64   31.97
 -11  -3   2  459.97   25.52
  11   3  -2  423.36   20.60
 -11   3   2  420.35   31.45
  11  -3  -2  431.42   18.75
  11  -3  -2  428.92   30.25
 -10   3   2    0.06    7.05
 -10   3   2   13.69   10.19
  10  -3  -2  -13.85    9.29
  10  -3  -2    0.33    8.65
  10   3  -2   -6.03    4.74
 -10  -3   2    9.78    6.36
 -10   3   2    2.34    7.17
  10   3  -2   -2.70    5.14
 -10  -3   2   -3.55    5.20
 -10   3   2    4.11    6.92
  10  -3  -2   15.23   10.09
  10   3  -2  -11.64    5.85
  -9  -3   2    6.25    5.62
   9   3  -2    7.97    4.39
   9   3  -2   12.89    9.13
  -9   3   2    8.17    7.28
  -9   3   2    9.18    6.50
  -9  -3   2   -2.98    5.66
   9  -3  -2    7.99    5.91
   9  -3  -2    4.04    6.32
   9  -3  -2    1.43    5.72
  -9   3   2   11.24    9.83
   9   3  -2    9.88    5.31
  -8   3   2    3.83    7.20
  -8   3   2   -7.70    5.89
   8   3  -2    6.05    6.47
  -8  -3   2   -3.71    3.25
   8  -3  -2   -5.97    6.89
  -8   3   2    5.22    6.62
   8   3  -2    4.28    4.97
   8  -3  -2    7.47    5.33
   8  -3  -2    1.76    6.46
  -8  -3   2   -3.44    4.58
   8   3  -2   -5.23    4.01
  -8   3   2   -4.58    6.62
  -7  -3   2 1908.39  102.75
  -7   3   2 1899.23   50.31
   7   3  -2 1935.62   90.53
  -7   3   2 1922.40   46.47
   7  -3  -2 1939.78   65.57
  -7  -3   2 1862.06   58.64
   7  -3  -2 1856.45   91.37
   7   3  -2 1989.70  130.92
   7  -3  -2 1912.21   59.88
   7   3  -2 1950.57   50.44
  -7   3   2 1997.75   69.37
   7  -3  -2 1933.31   82.40
  -7  -3   2 1904.02   81.15
   6   3  -2   -0.54    4.70
  -6  -3   2   -2.09    3.70
   6   3  -2    7.92    4.12
   6  -3  -2   10.25    8.90
   6  -3  -2    5.96    6.10
  -6   3   2   -1.82    6.84
  -6  -3   2    1.89    3.17
   6  -3  -2   13.06    6.08
   6   3  -2    5.17    4.84
   6  -3  -2    9.03    6.79
  -6  -3   2    6.28    5.31
  -6   3   2    7.76    7.98
  -6   3   2    4.58    8.55
  -6   3   2    0.44    9.34
  -5   3   2 1603.53   56.74
   5   3  -2 1502.25   54.23
  -5  -3   2 1490.17   56.09
   5   3  -2 1530.95   99.27
  -5   3   2 1543.78   60.76
   5   3  -2 1614.31   74.04
  -5  -3   2 1483.37   57.34
  -5   3   2 1576.23   55.48
   5  -3  -2 1600.40   78.21
   5  -3  -2 1514.38   47.99
   5  -3  -2 1564.49   60.50
   5  -3  -2 1486.53   51.72
  -5   3   2 1534.14   47.31
   4   3  -2   -0.56    1.85
  -4   3   2   -0.26    6.52
  -4   3   2   -3.76    7.63
   4  -3  -2   -6.06    7.14
  -4   3   2   -9.39    5.10
  -4   3   2   -3.03    5.27
   4   3  -2   -4.44    4.12
   4   3  -2   -5.91    1.72
   4  -3  -2   -2.70    5.06
   4   3  -2   -5.98    2.45
  -4  -3   2   -2.06    1.90
   4  -3  -2   -5.59    3.94
   3  -3  -2 1899.91   59.34
   3  -3  -2 1868.33   73.27
  -3   3   2 1882.72   75.17
   3   3  -2 1945.05   75.61
  -3   3   2 1822.35   74.96
  -3   3   2 1865.52   62.96
  -3   3   2 2047.58   95.47
   3  -3  -2 1900.08   83.54
   3  -3  -2 2018.40   70.22
   2   3  -2   -0.38    1.34
  -2   3   2   -7.36    4.28
  -2  -3   2   -8.81    4.12
   2  -3  -2   -6.76    4.35
  -2   3   2   -4.74    4.13
   2   3  -2    2.06    1.32
   2   3  -2    1.51    1.68
   2  -3  -2   -8.30    3.88
  -2   3   2   -2.70    4.23
   2   3  -2   -1.81    1.15
   2   3  -2   -6.88    5.71
   2  -3  -2    0.84    5.08
   1  -3  -2 7216.07  299.42
   1  -3  -2 7207.68  265.27
   1  -3  -2 7280.66  255.77
   0   3  -2   -6.57    3.82
   0  -3   2   -2.63    3.57
   0   3   2  -18.17    6.08
   0  -3  -2   -6.43    3.55
   0  -3  -2  -19.50    6.40
   0  -3   2   -3.12    6.68
   0  -3  -2   -4.98    4.53
   0   3   2   -7.36    4.19
   0   3   2  -14.29    4.22
   1   3   2 1894.49   47.56
   1   3   2 2030.14  110.94
  -1  -3  -2 1895.04   61.14
   1   3   2 1840.35   76.96
   1  -3   2 2031.96   93.78
  -1   3  -2 1976.21  139.44
   1  -3   2 2037.28  130.70
  -1  -3  -2 1921.75   60.05
   1  -3   2 2012.77   91.64
  -1   3  -2 2005.86   77.35
  -1  -3  -2 1815.54  100.72
  -1   3  -2 2091.65   81.88
  -2  -3  -2   -6.10    5.99
   2   3   2    0.67    4.09
  -2  -3  -2   -2.60    4.27
   2   3   2   -6.67    5.76
   2  -3   2   -0.83    6.32
   2  -3   2    3.79    6.17
  -2   3  -2   -5.39    6.46
  -2   3  -2    1.41    4.10
  -2  -3  -2   -7.46    3.95
   2  -3   2   -2.33    4.44
  -2   3  -2   -6.22    4.67
   2   3   2   -9.29    5.80
  -3  -3  -2   -2.34    4.00
  -3   3  -2    5.34    6.31
  -3  -3  -2   -7.80    5.38
   3   3   2    4.37    5.52
  -3   3  -2   -5.24    7.41
   3  -3   2    0.94    4.47
   3  -3   2  -15.65    7.46
  -3  -3  -2    1.88    4.58
  -3   3  -2   -3.46    5.71
   3   3   2   -6.37    6.46
   3  -3   2   -0.06    7.42
   3   3   2    6.81    5.52
  -4   3  -2   19.37    9.97
  -4   3  -2   11.18    9.52
   4   3   2   10.31    4.83
   4   3   2    1.48    5.22
  -4  -3  -2   -0.89    4.97
  -4  -3  -2    3.27    5.52
   4  -3   2  -12.35    9.28
   4  -3   2   12.32    8.04
  -4  -3  -2   -0.18    4.36
   4  -3   2   10.39    7.87
   4   3   2    1.46    4.57
  -4   3  -2    3.17    8.68
  -5   3  -2 1230.32   28.63
   5  -3   2 1290.20   58.67
   5  -3   2 1267.77   41.51
  -5   3  -2 1336.63   54.86
  -5  -3  -2 1272.85   43.65
  -5  -3  -2 1223.60   71.45
   5  -3   2 1295.17   73.82
   5   3   2 1269.43   56.09
  -5  -3  -2 1239.39   38.13
   5   3   2 1246.05   38.52
   5   3   2 1307.75   57.63
  -5   3  -2 1272.53   43.05
  -6   3  -2   -3.50    5.45
   6   3   2   -6.39    5.48
   6   3   2   -0.19    7.15
  -6  -3  -2   -7.45    7.53
  -6   3  -2  -11.83    6.68
   6  -3   2   -2.55    6.82
  -6  -3  -2    4.21    5.54
   6   3   2    4.26    4.49
   6  -3   2   -4.83    8.33
  -6  -3  -2    2.14    4.31
   6  -3   2    0.33    5.73
  -6   3  -2   -4.32    6.24
   7   3   2  319.58   17.83
   7  -3   2  315.75   21.40
  -7  -3  -2  291.33   12.79
   7  -3   2  265.29   19.18
   7   3   2  295.63   17.81
  -7  -3  -2  299.08   19.52
   7   3   2  283.65   18.72
   7  -3   2  284.44   17.08
  -7   3  -2  286.20   16.37
  -7   3  -2  324.14   18.93
  -7   3  -2  263.53   16.01
  -7  -3  -2  292.11   19.02
   8   3   2    9.90    8.23
   8  -3   2    0.35    9.51
   8  -3   2    3.69    6.95
  -8  -3  -2   -3.79    7.44
   8  -3   2    4.26    6.54
  -8  -3  -2    0.36    9.19
   8   3   2  -10.23    8.49
  -8   3  -2  -29.03   10.73
  -8  -3  -2    2.05    6.28
  -8   3  -2   -6.11    9.94
  -8   3  -2    0.44    6.64
   8   3   2    2.66    8.60
  -9   3  -2   81.21   11.90
  -9  -3  -2   97.28   12.64
   9   3   2   68.55   11.62
   9  -3   2   64.02   14.82
  -9  -3  -2   57.92   12.44
   9   3   2   84.29   12.61
   9  -3   2   63.94   10.32
  -9   3  -2   72.71   14.61
  -9  -3  -2   71.37   10.51
   9   3   2  107.38   15.20
  -9   3  -2   82.26   11.38
   9  -3   2   89.23   14.17
 -10   3  -2    2.62    8.79
 -10   3  -2   -4.44   13.29
  10  -3   2   31.70   15.36
  10   3   2  -12.30   10.18
 -10  -3  -2    3.94   11.40
  10   3   2    8.58    7.13
 -10  -3  -2    1.06    8.12
 -10   3  -2    6.92    8.98
  10  -3   2  -11.31    8.36
 -10   3  -2   -8.96    9.08
 -10  -3  -2   19.59   10.26
  10   3   2    9.63   10.42
  10  -3   2  -11.74    8.73
  11  -3   2  158.84   21.71
  11   3   2  191.26   20.54
 -11  -3  -2  243.56   23.07
  11  -3   2  162.65   17.08
  11  -3   2  136.93   21.19
 -11   3  -2  182.38   27.92
 -11  -3  -2  196.33   24.42
 -11   3  -2  197.74   18.71
  11   3   2  225.60   20.94
 -11   3  -2  145.89   18.99
 -11  -3  -2  250.32   24.50
 -11   3  -2  148.39   15.09
  11   3   2  208.56   20.22
  12   3   2    1.58   13.43
 -12  -3  -2    6.83   15.75
  12  -3   2   -3.78    9.65
  12   3   2   -0.34    7.96
 -12   3  -2    7.90   10.68
  12   3   2  -24.08   12.98
  12  -3   2   -2.34   11.69
 -12   3  -2   11.17   18.94
  12  -3   2    5.83   16.25
 -12   3  -2   25.04   17.94
 -12  -3  -2   -6.30   15.71
 -12   3  -2   -5.60   18.09
  13  -3   2   29.65   17.34
 -13  -3  -2   68.50   13.46
 -13   3  -2   37.21   12.30
 -13  -3  -2   34.95   15.39
  13   3   2   17.81   21.33
  13   3   2   31.00   11.89
 -13   3  -2   56.49   18.75
  13  -3   2  101.11   28.18
 -13   3  -2   62.56   20.95
  14   3   2    0.59   13.33
  14   3   2   -7.50   15.36
 -14  -3  -2   -4.85   17.99
 -14   3  -2    8.15   14.11
 -14   3  -2  -40.13   20.31
  14  -3   2   16.58   14.51
 -14  -3  -2   -9.83   12.05
  15  -3   2  117.98   24.71
 -15  -3  -2  137.58   24.41
 -15   3  -2  124.68   24.59
 -15  -3  -2  141.63   26.13
 -15   3  -2  106.85   22.82
  15   3   2  113.44   21.58
  16   3   2   38.67   22.41
 -16  -3  -2    2.71   26.82
 -16   3  -2   -4.43   23.33
  16  -3   2   -0.74   22.85
 -16   3  -2  -14.29   23.02
  18  -4  -2  -18.86   25.57
 -18  -4   2   31.43   14.97
  18   4  -2    1.63   19.18
 -18   4   2  -17.51   29.60
 -17   4   2    0.67   15.41
  17   4  -2   10.33   14.86
 -17   4   2    7.96   14.88
  17  -4  -2  -10.25   15.13
 -17  -4   2   -2.15   17.31
 -16  -4   2   21.37   12.49
  16   4  -2   18.31   10.14
  16  -4  -2   39.26   15.22
 -16  -4   2   11.15   17.21
 -16   4   2   36.27   16.72
 -16   4   2   39.83   13.98
  15   4  -2    2.42    9.32
  15   4  -2    1.39   15.11
 -15   4   2   10.79   20.14
  15   4  -2   -1.50   16.71
 -15  -4   2   10.52   19.09
  15  -4  -2    7.10   15.13
  15  -4  -2   15.71   12.44
 -15   4   2   19.77   15.30
 -15  -4   2    1.22   13.22
 -15  -4   2    2.16   14.24
 -14   4   2   80.17   15.78
  14   4  -2   76.33   17.03
  14   4  -2  100.01   18.93
 -14  -4   2   80.43   11.51
 -14  -4   2   79.27   14.73
 -14   4   2   71.11   13.05
 -14  -4   2  105.32   15.58
  14   4  -2   82.95   12.41
  14  -4  -2   86.39   19.73
  14   4  -2   67.51   10.16
 -14   4   2   81.72   14.32
  14  -4  -2   94.24   18.73
  14  -4  -2   94.31   16.93
  13  -4  -2  -20.11   13.73
  13   4  -2   -7.77    7.82
 -13  -4   2   -9.19    8.69
  13   4  -2   -8.35    7.63
 -13  -4   2  -10.28    9.19
  13  -4  -2    1.34    9.17
 -13   4   2   -1.81   10.59
 -13   4   2   27.17   16.83
 -13   4   2   16.53   11.35
  13   4  -2   -7.69    8.66
 -13   4   2    1.40    8.57
 -13  -4   2   -5.02    5.70
  13   4  -2    4.44    8.19
  13  -4  -2   20.83   19.49
 -12  -4   2    7.39    7.86
  12  -4  -2   12.43    7.55
  12  -4  -2    1.32    9.43
 -12   4   2    4.82    8.67
  12  -4  -2    4.79    8.44
  12   4  -2    4.92    9.25
 -12   4   2    3.87    8.13
 -12  -4   2    3.45    8.35
  12   4  -2    5.53    6.51
 -12   4   2    0.50    7.27
  12   4  -2    6.40    9.82
 -12   4   2  -11.41   10.00
  12   4  -2   17.68    8.39
  11   4  -2    4.03    5.98
  11  -4  -2   -9.39    8.20
  11   4  -2   -9.59    7.79
  11   4  -2   -3.70    7.72
  11  -4  -2   -5.74   12.03
 -11   4   2   -8.48   11.30
  11   4  -2    3.84    6.37
  11  -4  -2   -5.14    6.62
 -11  -4   2   -0.90    7.25
 -11   4   2    2.76    7.78
 -11   4   2    7.99   10.56
 -11  -4   2   -8.22    6.69
 -11   4   2   -5.98    8.09
 -11  -4   2   -0.17   22.43
 -10  -4   2  670.19   29.85
  10  -4  -2  614.50   32.30
  10   4  -2  599.05   28.91
 -10  -4   2  617.34   21.17
  10  -4  -2  582.61   35.95
  10  -4  -2  597.68   45.88
  10   4  -2  596.11   46.34
 -10   4   2  579.94   39.79
 -10   4   2  593.55   32.35
 -10   4   2  584.87   43.71
 -10  -4   2  595.44   35.79
  10   4  -2  620.68   25.20
  10   4  -2  622.34   39.77
   9   4  -2   -4.32    3.98
  -9  -4   2   -5.93    6.35
   9   4  -2   -9.39    4.39
   9  -4  -2   -4.07   10.79
  -9  -4   2    1.98    4.16
  -9  -4   2   -3.00    4.17
   9   4  -2    4.45    7.08
  -9   4   2   -3.99    7.28
   9  -4  -2  -10.75    5.76
  -9   4   2    4.16    8.64
  -9   4   2   -1.34    6.71
   9  -4  -2   -7.93    5.69
  -9   4   2    4.68    7.45
   9   4  -2   -2.81    4.09
  -8   4   2 1404.45   61.39
   8   4  -2 1432.89   89.30
  -8  -4   2 1364.49   66.80
   8  -4  -2 1352.40   51.15
   8  -4  -2 1450.56   51.23
   8  -4  -2 1381.05   60.73
  -8   4   2 1335.40   43.82
  -8   4   2 1328.38   80.92
   8   4  -2 1465.72   43.31
   8  -4  -2 1394.65   54.08
   8   4  -2 1408.32   49.46
  -8  -4   2 1404.93   68.94
  -8  -4   2 1406.26   52.64
   8   4  -2 1396.02   75.06
   7   4  -2    3.63    3.19
   7   4  -2   -6.46    4.42
   7  -4  -2    5.23    6.30
  -7   4   2  -13.89    9.23
   7   4  -2   -1.31    4.81
  -7   4   2    2.32    7.07
  -7  -4   2   -0.89    4.44
  -7  -4   2   -2.73    2.75
  -7   4   2   -6.31    6.46
   7  -4  -2  -13.41    6.13
  -7   4   2   -7.95    8.03
  -7  -4   2    4.24    3.85
   7  -4  -2    3.75    9.81
   7  -4  -2   -8.65    5.22
   7   4  -2   -3.61    6.44
  -6   4   2  104.80   11.48
   6   4  -2  113.36    5.62
  -6   4   2   99.05    8.65
  -6  -4   2  107.10    5.57
   6  -4  -2   99.81    9.42
   6   4  -2  111.35    8.40
  -6   4   2  107.12    8.14
  -6  -4   2  111.45    5.34
   6   4  -2  105.19    8.21
   6   4  -2  119.31    9.65
  -6   4   2  105.71    8.78
   6  -4  -2  107.59   10.88
  -6  -4   2  107.67    5.89
   6  -4  -2  123.00    9.83
  -5   4   2   -6.27    7.96
   5   4  -2    9.18    5.96
  -5   4   2   -2.93    6.93
  -5   4   2    5.99    6.62
  -5   4   2    3.70    8.84
   5  -4  -2    7.34    5.50
   5   4  -2    9.33    4.10
   5   4  -2   -0.44    3.54
  -5  -4   2    0.02    2.63
   5  -4  -2   -4.11    6.16
   5  -4  -2    7.06    8.65
   5  -4  -2   -6.08    5.25
   5   4  -2    3.54    2.33
   4   4  -2   20.27    5.38
  -4   4   2   54.28    9.47
  -4  -4   2   37.48    2.70
   4   4  -2   33.27    3.31
   4   4  -2   27.01    2.61
  -4   4   2   38.60    9.18
   4  -4  -2   44.01    5.81
   4  -4  -2   44.95    9.64
   4   4  -2   36.96    3.45
   4  -4  -2   39.35    6.84
   4  -4  -2   25.86    7.55
  -4   4   2   38.32    9.26
  -4   4   2   37.39    6.10
   3  -4  -2    1.78    7.09
  -3   4   2    1.93    8.36
   3  -4  -2   -5.41    7.69
  -3   4   2    7.99    7.17
   3   4  -2    0.49    2.04
  -3  -4   2   -3.34    1.64
  -3  -4   2   -6.32    4.77
   3  -4  -2   -7.75    4.43
  -3   4   2    3.04    4.38
   3   4  -2   -0.83    2.11
   3   4  -2    1.67    1.46
  -3   4   2   -9.61    7.87
  -2  -4   2  125.13    9.87
   2  -4  -2  122.85   11.83
   2   4  -2  136.86    7.65
  -2   4   2  136.90    9.87
  -2  -4   2  120.54    2.77
  -2   4   2  116.53    9.86
   2   4  -2  128.76    7.02
   2   4  -2  126.39    5.71
   2   4  -2  127.75    8.44
  -2   4   2  113.54    7.30
   2  -4  -2  118.15    8.91
  -2   4   2  134.43   11.02
   2  -4  -2  134.15   10.15
  -2  -4   2  119.06    2.75
   1   4  -2   -3.10    3.08
  -1   4   2   -2.94    4.26
   1   4  -2   -4.59    2.94
   1   4  -2    1.00    2.83
  -1  -4   2   -3.21    2.29
  -1  -4   2   -2.42    2.60
  -1   4   2    2.94    4.72
  -1  -4   2   -5.96    5.36
   1  -4  -2   -9.67    7.48
   1  -4  -2   -5.22    4.31
   1  -4  -2   -6.98    3.83
  -1   4   2  -17.62    8.29
   0   4  -2 4036.51  176.86
   0  -4   2 4001.93  162.21
   0  -4  -2 3894.75  136.32
   0  -4  -2 4107.18  126.10
   0   4   2 3974.25  202.85
   0   4   2 3961.13  137.82
   0   4  -2 3884.47  120.74
   0  -4  -2 4026.18  110.77
  -1   4  -2   -4.28    4.56
  -1  -4  -2   -8.85    5.71
   1   4   2   -4.92    4.32
   1   4   2   -2.58    4.06
   1  -4   2    4.32    3.43
  -1  -4  -2   -6.82    4.57
   1   4   2  -10.05    5.69
   1  -4   2   -4.99    3.08
  -1  -4  -2   -4.64    4.93
  -1   4  -2   -6.58    3.89
  -1   4  -2   -7.77    3.29
  -1   4  -2   -2.26    4.07
  -2   4  -2 1663.49   54.46
  -2   4  -2 1764.21   72.50
   2  -4   2 1645.48   44.11
  -2  -4  -2 1694.10   78.24
  -2  -4  -2 1832.34   82.39
   2   4   2 1831.51   59.39
  -2   4  -2 1653.61   49.73
  -2   4  -2 1700.99   49.41
   2   4   2 1688.30  112.76
   2  -4   2 1636.01   49.02
   2  -4   2 1661.62   59.88
   2   4   2 1694.57   45.27
  -2  -4  -2 1698.40   64.56
  -3   4  -2   17.31    8.87
  -3   4  -2    4.49    6.71
  -3   4  -2    2.12    6.02
  -3   4  -2   -4.36    6.25
  -3  -4  -2   -2.85    6.18
   3  -4   2   -7.58    5.66
   3  -4   2    3.59    5.00
  -3  -4  -2    2.70    5.48
   3   4   2   -3.63    4.29
   3   4   2   -9.76    7.21
   3   4   2   16.87    7.69
   3  -4   2   11.52    7.53
  -3  -4  -2    2.14    7.08
   4  -4   2  560.84   31.14
   4  -4   2  544.43   28.16
   4   4   2  520.99   22.17
  -4   4  -2  503.74   22.60
  -4  -4  -2  491.49   16.32
  -4   4  -2  512.73   28.50
  -4  -4  -2  507.97   19.11
  -4   4  -2  505.78   23.77
   4   4   2  503.85   22.25
  -4  -4  -2  537.93   23.22
   4  -4   2  527.36   27.01
  -4   4  -2  535.89   26.16
   4   4   2  519.42   25.24
   5  -4   2  -10.56    5.96
   5   4   2   -9.12    7.02
  -5  -4  -2    0.20    6.00
  -5   4  -2  -11.39    9.65
   5  -4   2   -6.63    8.15
  -5   4  -2    8.04    8.11
   5  -4   2   -5.87    6.09
  -5  -4  -2    3.37    4.39
  -5  -4  -2   -1.20    5.45
  -5  -4  -2    1.51    2.75
  -5   4  -2    3.10    9.42
  -5   4  -2    2.08    6.06
   5   4   2    0.98    4.89
   5   4   2   18.40    7.28
  -6  -4  -2    0.76    4.39
  -6  -4  -2    3.14    5.16
  -6   4  -2    2.39    9.65
  -6   4  -2    2.16    8.15
  -6   4  -2    5.06    6.54
   6   4   2   -1.07    5.23
  -6  -4  -2    0.06    5.55
   6   4   2    9.60    5.44
   6   4   2   13.29    8.41
   6  -4   2   10.68    5.91
   6  -4   2   15.04    6.48
   6  -4   2    3.63    6.40
  -6   4  -2   -4.16    6.15
  -7   4  -2  -12.15    7.09
  -7   4  -2    6.67    7.13
  -7  -4  -2   -4.19    4.86
   7  -4   2   -9.87    8.89
  -7  -4  -2   -2.99    5.95
   7  -4   2   10.15    9.03
   7   4   2   -1.46    5.97
  -7  -4  -2    6.79    6.91
   7   4   2    0.42    7.67
  -7   4  -2   -5.33    7.11
   7  -4   2    5.54    7.29
  -7   4  -2  -17.37    7.56
   7   4   2   -3.82    7.76
  -8   4  -2   18.09    9.77
  -8  -4  -2   35.69    8.56
  -8   4  -2   31.69   11.40
  -8   4  -2   24.42    9.85
   8  -4   2   19.02    9.45
   8   4   2   41.93    8.47
  -8   4  -2   19.28   10.31
   8  -4   2   15.25   10.34
   8   4   2   27.91    9.14
   8  -4   2   32.07   10.28
  -8  -4  -2   37.75    7.78
  -8  -4  -2   35.93    7.68
   8   4   2   22.24    9.47
  -9   4  -2    5.03    8.41
   9  -4   2    8.26    9.69
  -9   4  -2    3.94    7.33
   9   4   2    0.00    9.55
  -9  -4  -2   -3.62    9.46
   9   4   2   -4.53   10.18
  -9   4  -2    1.43   15.18
   9  -4   2  -14.34   10.57
  -9  -4  -2   -3.71   10.57
  -9  -4  -2   -5.68    7.11
   9   4   2    8.65    9.29
   9  -4   2    4.19    8.90
  -9   4  -2  -10.18    9.67
  10  -4   2   29.55   15.49
 -10  -4  -2   24.63   10.34
  10   4   2   14.53    9.84
 -10   4  -2   27.13    9.16
  10  -4   2   14.08   11.28
 -10   4  -2   13.36    9.36
 -10  -4  -2   17.41   10.28
 -10   4  -2   24.88   13.22
  10   4   2   29.53   12.21
 -10   4  -2   17.27   11.87
  10   4   2   40.86   18.21
 -10  -4  -2   14.16   10.62
  10  -4   2   19.96   10.25
 -11   4  -2    3.62   12.38
  11   4   2   -5.61   10.91
  11   4   2   -9.08   10.92
  11   4   2  -11.41   13.32
  11  -4   2  -32.45   16.21
 -11  -4  -2   -2.53    9.14
  11  -4   2   -6.10   15.22
 -11  -4  -2    9.87    9.49
  11  -4   2   24.10   13.92
 -11   4  -2  -12.65   10.08
 -11   4  -2   24.13   15.56
 -11   4  -2   42.50   18.92
  12   4   2  405.19   47.27
  12   4   2  378.93   37.65
 -12   4  -2  454.58   33.14
  12   4   2  396.69   45.88
  12  -4   2  425.45   46.97
 -12  -4  -2  461.69   45.51
  12  -4   2  397.65   36.78
 -12   4  -2  399.08   50.99
 -12  -4  -2  402.15   41.81
 -12   4  -2  369.51   39.21
  12  -4   2  404.70   41.40
 -12   4  -2  426.63   44.65
  13   4   2  -19.19   13.48
 -13   4  -2   17.77   19.62
  13  -4   2   21.11   17.19
 -13  -4  -2  -11.83   11.22
 -13   4  -2  -22.60   19.05
  13   4   2   10.21    9.40
 -13  -4  -2   -5.75   14.44
 -14   4  -2    8.81   14.06
  14  -4   2   18.86   11.07
 -14   4  -2   17.89   15.60
 -14  -4  -2   20.58   14.60
 -14  -4  -2   43.79   15.40
  14   4   2   20.55   15.90
 -15  -4  -2    9.83   19.58
 -15   4  -2    5.30   15.37
  15   4   2   22.22   13.53
  15  -4   2  -33.96   19.22
 -15   4  -2   -8.41   13.28
  16   4   2   22.99   19.52
 -16   4  -2  -15.34   19.60
 -16  -4  -2  -24.28   23.95
 -16   4  -2  -19.53   17.78
  16  -4   2   20.64   16.32
  18  -5  -2   15.99   16.57
 -18   5   2    0.12   29.45
  18   5  -2  -22.20   19.17
 -18   5   2   -3.77   21.49
 -18  -5   2   -2.61   13.89
 -17   5   2    1.67   14.15
 -17  -5   2    1.88   18.83
  17   5  -2    7.51   18.92
 -17   5   2   16.57   19.45
  17  -5  -2  -10.87   21.82
 -16   5   2  -11.65   13.03
  16   5  -2    8.16    8.98
 -16  -5   2   -3.66   14.86
  16  -5  -2   15.77   18.81
 -15   5   2   28.55   18.91
  15  -5  -2   24.82   19.60
  15   5  -2   16.81   10.40
 -15  -5   2   29.27   12.19
 -15  -5   2   28.25    9.57
  15   5  -2   28.32   10.86
 -14   5   2  -17.36   16.06
  14   5  -2    1.71   11.53
 -14  -5   2  -15.77    7.87
  14   5  -2  -18.10    7.75
  14   5  -2   -4.88   10.32
 -14  -5   2    6.68    7.72
 -14   5   2  -14.69   18.34
  14  -5  -2  -12.43   16.12
 -14  -5   2    7.82   11.98
  14  -5  -2   -9.60   19.08
 -14   5   2   11.81   11.26
 -13  -5   2  123.94   14.98
 -13   5   2  128.25   18.89
  13  -5  -2  127.12   18.38
 -13   5   2  148.23   17.25
 -13   5   2  127.90   19.90
  13  -5  -2  133.23   20.28
 -13  -5   2  180.00   18.95
  13   5  -2  121.10   20.92
  13   5  -2  119.79   13.72
  13  -5  -2  129.20   18.66
  13   5  -2  126.74   14.98
 -13  -5   2  124.80   13.14
 -13   5   2  136.83   25.49
 -12   5   2    3.70   12.42
 -12  -5   2    2.72    7.76
 -12   5   2    4.03   10.59
  12   5  -2    7.29    7.60
 -12   5   2   19.81   11.97
  12  -5  -2  -13.87   15.17
  12   5  -2   -1.72    5.92
 -12   5   2   -5.25   10.44
 -12  -5   2    7.25    6.27
  12   5  -2    1.23    6.16
  12  -5  -2   -4.31    7.53
 -12  -5   2    3.56    8.05
  12  -5  -2   -6.62    7.34
  11   5  -2  302.36   16.05
  11  -5  -2  251.26   29.22
 -11  -5   2  259.46   18.55
  11   5  -2  276.09   17.28
 -11  -5   2  256.34   19.70
 -11   5   2  224.69   24.84
  11  -5  -2  237.38   23.41
  11   5  -2  273.26   25.08
 -11  -5   2  314.55   20.82
 -11   5   2  231.00   21.65
  11  -5  -2  263.01   23.20
 -11   5   2  245.56   27.46
  10  -5  -2    7.73    6.23
 -10  -5   2    6.67    6.88
  10   5  -2    4.31    5.80
  10   5  -2   -7.17    5.97
 -10   5   2    4.98    8.31
 -10  -5   2   -4.10    5.61
  10  -5  -2    8.59    8.74
  10   5  -2    1.58    6.47
 -10   5   2   -8.52    9.02
 -10  -5   2    1.38    4.80
 -10   5   2   -0.93    8.34
 -10   5   2  -23.97   10.58
  10  -5  -2   19.52   10.87
  -9  -5   2  392.48   25.64
   9   5  -2  420.36   29.23
  -9   5   2  453.84   37.18
  -9  -5   2  404.68   19.98
   9   5  -2  411.39   29.16
  -9   5   2  423.49   19.46
   9   5  -2  379.76   28.14
   9  -5  -2  438.14   29.62
   9  -5  -2  436.22   24.08
  -9   5   2  460.15   33.80
  -9  -5   2  375.12   22.87
   9  -5  -2  415.41   30.18
  -9   5   2  490.73   23.40
  -8   5   2    5.45    9.33
   8   5  -2    6.22    4.38
   8  -5  -2    7.12    7.92
  -8  -5   2    2.63    4.42
   8   5  -2   -3.91    4.36
  -8  -5   2   -2.40    3.01
   8  -5  -2   -9.13    6.85
   8   5  -2    0.69    5.15
  -8   5   2   -4.56    6.00
   8  -5  -2  -12.82    7.17
  -8   5   2   -6.32    6.48
   8   5  -2   -0.91    4.45
   8  -5  -2  -11.63    8.68
  -8  -5   2   -5.03    3.31
  -8   5   2   -4.48    6.60
   7   5  -2    7.32    4.21
  -7   5   2   -8.71    6.86
  -7  -5   2    2.42    2.18
   7  -5  -2   14.43    8.00
   7   5  -2    1.84    3.25
  -7   5   2   -8.44    6.39
   7  -5  -2    6.75    6.24
  -7  -5   2   -1.94    3.24
  -7   5   2   -2.38    5.15
   7  -5  -2   -0.07    5.36
   7   5  -2   -7.37    4.65
   7  -5  -2    2.57    4.97
  -7   5   2    0.52    6.91
  -7  -5   2    4.29    3.10
  -6  -5   2   -1.45    1.76
   6  -5  -2   -1.82    7.99
  -6   5   2   -6.43    8.71
  -6   5   2   -4.59    8.23
   6  -5  -2   -1.12    5.31
   6  -5  -2    0.39    8.98
   6  -5  -2    1.57    6.56
  -6  -5   2   -2.59    2.66
  -6  -5   2   -4.77    1.69
  -6   5   2    0.22    5.28
   6   5  -2    5.11    3.81
   6   5  -2   -2.22    3.22
  -6   5   2   11.30    9.58
   6   5  -2   -3.90    2.53
   5   5  -2   52.12    4.15
   5  -5  -2   65.56    9.39
   5  -5  -2   63.92    8.44
   5  -5  -2   80.00   10.06
   5   5  -2   62.80    4.40
  -5  -5   2   46.71    3.47
  -5   5   2   54.81    9.15
  -5   5   2   62.29    9.81
  -5   5   2   64.68   11.02
  -5   5   2   73.14    8.48
   5   5  -2   57.04    5.19
   5  -5  -2   64.15    9.01
   4  -5  -2    7.80    7.26
   4   5  -2    1.53    3.11
  -4   5   2  -14.59    8.46
   4   5  -2   -0.51    2.13
   4  -5  -2   -2.35    8.64
   4   5  -2    0.12    2.46
  -4   5   2    9.54    8.46
   4  -5  -2   -2.95    9.29
  -4  -5   2   13.40    8.47
   4  -5  -2   -2.06    7.66
   4   5  -2    1.81    1.84
  -4   5   2  -12.84    7.23
  -4   5   2    3.92    9.04
  -4  -5   2    0.30    2.47
  -3   5   2   24.18    8.84
   3  -5  -2   15.96    5.63
   3   5  -2   11.09    2.66
  -3  -5   2   11.93    2.94
  -3   5   2   17.14    7.91
   3   5  -2   16.14    2.68
   3   5  -2   15.66    3.89
   3  -5  -2   24.39    5.93
  -3  -5   2   23.31    5.48
   3  -5  -2    7.20    5.30
   3   5  -2    8.81    2.57
  -3   5   2   15.45    6.44
  -3   5   2   16.86    7.55
  -2   5   2    6.04    7.50
   2   5  -2    1.05    3.28
  -2  -5   2    3.28    2.99
  -2   5   2   10.28    6.20
  -2  -5   2    0.22    2.00
   2   5  -2    4.43    3.21
   2   5  -2    6.40    2.87
  -2   5   2    5.77    5.65
   2   5  -2   10.06    4.19
  -2   5   2   -6.56    7.10
   2  -5  -2   10.48    7.75
  -2  -5   2   -0.87    2.07
   2  -5  -2   21.52    8.53
  -2  -5   2   19.49    6.61
   2  -5  -2    2.73    6.49
  -1  -5   2    5.05    3.19
  -1   5   2    7.73    7.61
  -1   5   2    8.16    8.25
   1   5  -2    5.82    4.06
   1   5  -2    1.55    2.84
  -1  -5   2    5.02    6.86
   1   5  -2   11.49    4.20
   1  -5  -2    2.44    6.34
   1  -5  -2    8.44    5.29
   1   5  -2    0.50    3.99
  -1   5   2    4.40    5.40
   1  -5  -2   15.73    8.75
  -1   5   2    4.38    5.53
  -1  -5   2    7.57    3.28
   0   5   2    1.92    4.79
   0  -5  -2    6.33    5.67
   0  -5   2    9.40    3.83
   0  -5  -2    0.92    5.31
   0   5  -2   14.41    5.75
   0  -5   2   12.68    5.67
   0   5  -2    4.88    3.70
   0   5  -2    5.27    5.58
   0   5   2    6.09    6.74
   0   5   2    8.13    6.55
   0  -5  -2   -7.26    6.66
   0   5  -2   -0.20    3.01
   0  -5   2    8.61    5.53
  -1  -5  -2   -7.41    7.57
  -1  -5  -2   10.46    7.06
   1  -5   2    7.65    3.94
  -1   5  -2    7.53    6.29
  -1   5  -2   10.59    4.47
  -1   5  -2   -1.55    6.04
  -1  -5  -2    6.54    6.74
   1   5   2    5.94    4.81
   1   5   2    8.91    4.90
   1  -5   2   14.75    4.36
  -1   5  -2    8.31    3.90
   1   5   2   -1.15    6.34
   2  -5   2    3.62    6.44
   2  -5   2   -2.15    5.66
   2   5   2    2.30    5.11
   2  -5   2    9.99    5.34
  -2   5  -2    1.47    4.61
  -2   5  -2    7.90    8.51
   2   5   2    2.40    6.17
  -2  -5  -2    6.13    4.66
  -2  -5  -2   -7.62    7.19
  -2   5  -2    0.23    6.86
  -2  -5  -2    7.05    7.22
  -2   5  -2   -7.16    6.49
   2   5   2   -1.46    5.15
  -3   5  -2  547.89   17.99
   3   5   2  566.83   20.76
   3   5   2  505.29   16.69
  -3  -5  -2  533.09   21.81
   3  -5   2  599.93   19.45
   3  -5   2  553.47   26.29
  -3   5  -2  626.38   21.88
   3  -5   2  539.59   32.83
   3   5   2  571.55   24.45
  -3  -5  -2  543.06   21.68
  -3  -5  -2  549.50   35.26
  -3   5  -2  568.28   25.25
  -3   5  -2  589.14   23.87
   4  -5   2   -3.61    5.36
  -4   5  -2   16.40    5.31
   4  -5   2    3.63    5.37
  -4  -5  -2   -5.13    4.70
  -4   5  -2   -2.19    5.35
  -4   5  -2    9.95    6.20
   4   5   2   -7.83    5.22
  -4   5  -2    3.39    5.82
  -4  -5  -2   -3.01    6.71
   4   5   2    1.85    3.96
   4  -5   2    4.73    6.69
  -4  -5  -2   -4.44    7.27
   4   5   2   -3.25    7.18
  -5  -5  -2  131.68    9.52
  -5   5  -2  176.03   12.00
   5   5   2  147.80   10.46
   5  -5   2  176.83   10.67
  -5  -5  -2  161.99   12.80
  -5  -5  -2  153.04   10.87
   5   5   2  183.29   13.14
  -5   5  -2  147.18   12.71
  -5   5  -2  165.15   11.69
   5   5   2  170.47   10.47
  -5   5  -2  165.30   11.57
   5  -5   2  172.87   11.66
   5  -5   2  172.70    9.39
  -5  -5  -2  173.03   11.17
  -6  -5  -2   -7.28    7.15
  -6  -5  -2    0.92    3.33
   6   5   2    5.66    6.92
  -6   5  -2   -2.82    7.25
   6   5   2   11.46    7.03
  -6   5  -2   -6.46    6.61
  -6   5  -2   11.54    7.47
   6  -5   2   -3.49    6.40
  -6   5  -2   -2.50    5.78
   6  -5   2   -0.44    5.76
   6   5   2   -4.94    6.94
  -6  -5  -2    4.57    8.48
   6  -5   2    7.87    6.17
  -6  -5  -2  -10.15    6.14
  -7   5  -2   91.07   12.92
  -7  -5  -2   87.83   10.85
   7  -5   2   85.92   12.53
  -7  -5  -2   79.16   12.62
   7   5   2   77.24   11.38
  -7   5  -2   91.01   10.64
  -7   5  -2   94.03   13.76
   7  -5   2   90.72   13.14
   7   5   2   81.99    9.48
   7   5   2   89.17   11.23
  -7  -5  -2   84.07   10.81
   7  -5   2   80.72   16.21
  -7   5  -2  106.95   12.53
  -8   5  -2    7.66   13.65
   8  -5   2   -5.86   11.03
   8   5   2   -1.47    8.90
   8   5   2    3.18    7.38
  -8  -5  -2   -0.12    5.86
  -8   5  -2    1.00    8.42
   8  -5   2  -14.27   12.18
  -8   5  -2   -9.60   12.15
   8  -5   2    4.14    7.53
   8   5   2   -2.18    8.82
  -8  -5  -2    3.55    6.20
  -8   5  -2   -7.01    7.83
  -8  -5  -2    7.81    9.38
   9   5   2   14.93   10.82
  -9   5  -2   48.40   10.72
  -9  -5  -2   33.16   11.64
   9   5   2   22.67   10.27
  -9  -5  -2   61.62   11.72
   9  -5   2   32.48   11.00
  -9   5  -2   54.87   13.16
   9  -5   2   55.26   11.39
  -9  -5  -2   30.47    7.59
  -9   5  -2   34.67   12.52
   9  -5   2   45.70   12.27
  -9   5  -2   63.63   11.70
   9   5   2   52.17   34.16
  10  -5   2    6.98   10.30
 -10   5  -2   12.67   11.19
 -10   5  -2    4.40    9.32
  10   5   2    9.65    6.49
  10   5   2   17.35   12.27
  10   5   2   -0.24    7.77
  10  -5   2   10.06   13.52
 -10  -5  -2   10.53   10.99
 -10  -5  -2    6.26   10.27
 -10  -5  -2    8.56   13.37
  10  -5   2   -2.51    9.91
 -11   5  -2   45.22   12.72
 -11   5  -2   17.49   19.61
  11  -5   2   78.03   22.32
  11  -5   2   43.31   13.95
  11  -5   2   15.67   16.50
  11   5   2   26.69    9.66
  11   5   2   15.97   12.63
 -11   5  -2   27.00   17.03
 -11   5  -2   46.04   22.64
  11   5   2    9.31   15.98
 -11  -5  -2   38.20   17.80
 -11  -5  -2   13.85    8.30
  12  -5   2    6.13   15.23
 -12   5  -2   44.27   22.36
 -12  -5  -2   -6.41    8.98
  12   5   2    7.41   10.49
  12  -5   2  -10.04   10.49
 -12   5  -2  -23.14   10.49
 -12  -5  -2   -4.41   10.33
  12   5   2    2.88    8.92
 -12   5  -2   21.76   19.47
 -13  -5  -2  155.52   27.09
 -13  -5  -2  138.33   21.90
 -13   5  -2  204.06   25.84
  13   5   2  149.42   21.16
 -13   5  -2  216.05   25.20
  13  -5   2  165.92   20.20
 -14  -5  -2  -29.23   18.56
 -14   5  -2   12.98   20.89
  14  -5   2  -30.34   20.65
 -14   5  -2  -16.36   26.51
  14   5   2  -12.74   13.35
 -15   5  -2  -34.33   17.10
 -15   5  -2    8.57   18.63
  15  -5   2   -4.59   15.52
  15   5   2    4.42   13.48
 -15  -5  -2  -10.36   17.79
  16  -5   2  -10.83   21.40
 -16   5  -2  -31.05   23.06
  16   5   2  -15.40   14.32
 -16  -5  -2   -8.49   16.95
 -16   5  -2  -24.07   21.77
  17  -6  -2   -1.23   14.16
 -17   6   2  -46.77   26.80
 -17   6   2   19.26   19.54
  17   6  -2   -8.08   16.48
 -17  -6   2   13.90   12.59
 -16   6   2  117.21   28.72
  16   6  -2   60.53   15.09
 -16  -6   2   76.01   18.77
  16  -6  -2   80.47   21.01
 -16   6   2   74.32   33.40
 -15  -6   2  -22.77   11.73
 -15   6   2   -9.00   13.29
  15  -6  -2   30.04   15.40
  15   6  -2    8.42    8.51
 -15   6   2   15.43   21.69
  15   6  -2   15.53   14.57
 -14  -6   2   91.95   12.11
 -14  -6   2  101.78   14.88
  14   6  -2   94.68   17.58
 -14   6   2  123.06   22.34
  14  -6  -2  103.46   19.57
 -14   6   2   88.83   22.61
  14   6  -2   67.49   16.55
  14   6  -2   87.96   14.32
 -13  -6   2   -4.70    9.68
 -13   6   2   14.10   12.71
  13  -6  -2   41.46   19.08
 -13  -6   2   -3.71    9.60
 -13   6   2    7.49   13.53
 -13  -6   2    2.67    8.90
  13  -6  -2  -12.67   18.97
  13   6  -2   -4.61    5.53
  13   6  -2   -0.12    6.75
  13   6  -2   -4.97    6.64
 -13   6   2   -3.03   14.41
 -13   6   2  -16.35   19.41
  13  -6  -2    8.26   17.35
 -12   6   2   16.72   15.68
  12   6  -2    1.96    8.44
  12   6  -2   15.21    8.74
  12   6  -2   -9.11    9.19
 -12   6   2    3.73    9.03
 -12   6   2  -11.63   10.91
 -12  -6   2    9.51    5.72
 -12  -6   2    9.30    5.44
  12  -6  -2  -10.40   15.87
 -12  -6   2   16.89    6.63
  12  -6  -2   26.85   12.51
  12  -6  -2    8.60    9.70
 -12   6   2   15.24   12.24
 -11  -6   2   -5.93    5.58
 -11   6   2    0.39   13.70
  11  -6  -2   13.09   10.63
  11   6  -2    2.98    7.06
  11  -6  -2    1.69    8.24
 -11  -6   2   -9.71    5.00
 -11   6   2    3.33   12.85
 -11   6   2   13.09   10.30
 -11  -6   2   -0.22    6.33
 -11   6   2   -9.67    9.63
  11   6  -2    3.34    7.37
  11  -6  -2    3.81    7.88
  11   6  -2  -12.65    7.67
 -10   6   2 1367.78   61.35
  10  -6  -2 1325.13   88.05
  10   6  -2 1301.05   52.20
  10  -6  -2 1326.99   90.95
  10  -6  -2 1340.61  104.74
 -10   6   2 1434.16   85.72
 -10  -6   2 1381.44   83.18
 -10   6   2 1360.53   58.60
 -10  -6   2 1386.86   56.62
  10   6  -2 1349.16   66.99
 -10  -6   2 1378.34   73.80
 -10   6   2 1339.08   87.86
  10   6  -2 1410.82   92.11
  -9  -6   2   -3.59    3.89
  -9  -6   2    8.34    4.10
   9   6  -2    0.29    5.38
  -9   6   2    8.79   12.42
   9  -6  -2   20.47   11.75
   9   6  -2   -5.65    5.13
  -9   6   2   12.01   11.17
  -9   6   2  -18.21   11.18
  -9   6   2   -6.64   10.87
  -9  -6   2   -8.19    4.20
   9   6  -2   -0.52    5.05
   9  -6  -2    9.90    8.30
   9  -6  -2   15.58   10.33
   8   6  -2  323.97   21.30
  -8  -6   2  315.51   15.99
  -8   6   2  316.23   21.57
   8  -6  -2  317.65   25.65
   8  -6  -2  312.11   19.42
   8   6  -2  317.41   23.36
   8  -6  -2  312.59   19.56
  -8   6   2  302.55   20.47
   8  -6  -2  320.44   21.83
  -8   6   2  348.39   24.85
  -8   6   2  331.17   19.71
   8   6  -2  319.32   16.64
  -8  -6   2  297.16   17.87
  -8  -6   2  296.46   22.07
   7   6  -2    2.19    4.07
   7   6  -2   -2.28    3.92
   7  -6  -2   -1.68    9.89
   7  -6  -2   -5.24    6.07
  -7  -6   2   -2.57    3.28
   7  -6  -2   -3.19    5.99
   7  -6  -2    0.17    9.94
   7   6  -2   -1.34    2.75
  -7   6   2    2.94    6.35
  -7  -6   2    1.07    2.21
  -7   6   2    1.85    5.80
  -7   6   2   15.83    9.33
  -7   6   2   -8.48    9.82
  -7  -6   2   -0.54    1.97
   6   6  -2  347.20   25.84
   6  -6  -2  371.52   17.17
   6   6  -2  364.18   12.55
  -6   6   2  378.90   19.24
   6  -6  -2  368.56   19.54
  -6   6   2  373.72   18.03
   6  -6  -2  354.30   25.89
  -6  -6   2  357.10   11.97
  -6   6   2  383.99   19.03
  -6   6   2  359.96   19.86
   6   6  -2  394.58   12.19
   6  -6  -2  362.65   18.94
   5   6  -2   -0.78    2.49
  -5  -6   2   -1.61    3.22
   5  -6  -2    0.52    5.43
   5   6  -2    0.59    3.14
   5  -6  -2   -5.02    7.26
   5  -6  -2   -4.09    5.74
  -5   6   2   -0.37    8.52
  -5   6   2   -6.82    6.08
  -5   6   2    3.56    8.33
   5   6  -2   -4.43    3.29
   5  -6  -2  -11.25    8.21
  -5   6   2   -0.15    6.58
  -4   6   2  260.54   15.22
  -4   6   2  281.18   14.58
  -4   6   2  269.89   13.59
   4  -6  -2  290.34   16.77
   4   6  -2  260.16   10.28
   4   6  -2  250.71   15.86
   4  -6  -2  244.34   17.42
  -4  -6   2  267.66   11.72
   4   6  -2  270.85   12.90
   4  -6  -2  275.57   15.53
   4   6  -2  266.32   11.15
   4  -6  -2  288.09   16.19
  -4  -6   2  274.31   14.82
  -4   6   2  262.43   14.16
  -3   6   2  -10.13    5.05
   3  -6  -2   -5.08    5.98
   3   6  -2    4.12    3.14
  -3  -6   2   -2.31    2.46
   3   6  -2    2.20    2.45
  -3  -6   2    2.74    6.29
   3  -6  -2    1.96    5.09
  -3   6   2   -4.64    4.98
  -3   6   2   -5.81    8.22
  -3  -6   2   -0.46    1.28
  -3  -6   2   -0.06    1.17
  -3   6   2   -6.06    4.83
   3   6  -2    0.05    2.48
   3   6  -2    0.74    4.05
  -2   6   2  674.42   32.15
   2   6  -2  691.46   42.13
  -2   6   2  652.39   23.94
  -2  -6   2  657.79   29.78
  -2  -6   2  640.56   24.66
   2   6  -2  684.49   27.47
   2  -6  -2  654.64   20.88
   2   6  -2  650.56   31.80
  -2   6   2  660.65   25.66
  -2  -6   2  622.69   28.99
   2  -6  -2  668.93   46.59
   2  -6  -2  621.37   35.32
   2   6  -2  670.01   37.41
  -2   6   2  707.57   44.15
  -2  -6   2  656.88   16.62
   1   6  -2   -4.64    4.39
   1  -6  -2   -6.52    5.91
  -1   6   2   -1.19    6.43
   1  -6  -2   -2.93    5.58
  -1  -6   2    1.92    3.06
   1   6  -2   -3.06    5.41
   1  -6  -2   -2.01    5.91
  -1  -6   2   10.33    4.73
   1   6  -2    0.65    4.50
  -1   6   2   -7.83    7.00
  -1   6   2   15.26    7.07
  -1  -6   2    2.53    6.66
  -1   6   2  -10.49    7.34
   1   6  -2   -4.72    3.87
  -1  -6   2   -3.82    3.44
   0  -6   2  433.08   12.62
   0  -6  -2  414.99   19.00
   0   6  -2  426.62   18.19
   0   6   2  393.72   15.03
   0   6   2  435.25   29.64
   0   6   2  426.76   20.91
   0  -6   2  418.06   18.41
   0   6  -2  417.43   24.79
   0   6   2  459.40   24.61
   0  -6  -2  419.71   30.62
   0  -6  -2  402.35   24.21
   0   6  -2  425.37   17.93
   0  -6   2  442.23   25.62
   0   6  -2  419.60   16.61
  -1  -6  -2   -3.56    4.70
   1  -6   2   -1.00    3.94
  -1   6  -2   -8.42    4.10
   1  -6   2    1.41    5.72
   1   6   2    3.92    6.01
  -1  -6  -2    0.51    4.70
  -1   6  -2   -2.09    5.93
  -1   6  -2   -5.10    7.25
   1   6   2    1.85    4.40
   1   6   2    4.98    4.55
  -1   6  -2   -2.30    4.69
  -1  -6  -2    2.68    5.19
   2  -6   2 5857.75  285.97
  -2   6  -2 6014.53  224.27
  -2  -6  -2 5683.83  130.69
   2   6   2 5854.07  174.90
  -2   6  -2 5506.90  247.80
  -2  -6  -2 5853.62  191.25
   2  -6   2 5850.37  200.68
  -2  -6  -2 5635.05  168.13
   2   6   2 5693.02  184.40
  -2   6  -2 5751.22  234.14
   2  -6   2 6038.05  333.06
  -2   6  -2 5944.34  322.34
  -3  -6  -2    4.92    4.93
  -3   6  -2  -10.89    7.99
  -3  -6  -2    1.49    4.58
   3  -6   2  -11.53    7.40
   3  -6   2  -10.26    4.84
  -3   6  -2   -9.94    6.88
   3   6   2    4.49    5.16
  -3  -6  -2   -9.24    7.17
  -3   6  -2  -10.02    5.77
   3  -6   2  -12.54    7.07
   3   6   2   -3.92    4.57
   3   6   2   -2.30    4.16
  -3   6  -2   -4.44    7.56
  -4   6  -2   63.80    8.71
   4  -6   2   49.84    9.53
  -4  -6  -2   62.02    7.19
   4   6   2   72.46    7.85
  -4  -6  -2   85.67    8.84
  -4  -6  -2   66.91    8.26
   4  -6   2   57.74    7.49
   4  -6   2   53.01    7.58
   4   6   2   47.20    8.06
  -4   6  -2   59.41   11.50
  -4   6  -2   72.72   10.80
   4   6   2   80.75    9.74
  -4   6  -2   53.19    8.03
   5   6   2   13.56    7.82
  -5  -6  -2    4.01    5.20
  -5   6  -2   -2.96    5.65
   5  -6   2    6.93    5.48
  -5  -6  -2   -3.88    2.80
  -5   6  -2   -7.47    8.90
  -5   6  -2    1.81    5.88
   5   6   2   -6.89    6.59
  -5   6  -2   12.09    9.38
   5  -6   2   -6.31    5.54
   5   6   2   -5.51    4.78
  -5  -6  -2    6.78    7.46
   5  -6   2    4.23    7.68
  -6  -6  -2   69.79    8.17
  -6  -6  -2   82.57    9.53
  -6   6  -2   69.86    9.00
  -6   6  -2   72.44   12.04
   6   6   2   58.23    8.01
   6  -6   2   78.26    9.59
   6   6   2   58.46    8.81
   6   6   2   65.29    9.76
   6  -6   2   89.98   11.83
   6  -6   2   71.66   10.46
  -6  -6  -2   65.03    6.68
  -6   6  -2   74.24   10.87
  -6   6  -2   80.92   10.63
  -6  -6  -2   60.32    9.65
  -7  -6  -2    2.58    7.09
  -7   6  -2    2.22    7.75
  -7  -6  -2    2.27    8.12
  -7   6  -2    2.19   12.28
  -7   6  -2    1.63    7.47
   7   6   2    4.46    4.89
   7  -6   2   -4.18    6.33
  -7   6  -2   -5.55    6.12
   7   6   2    4.22    8.60
   7  -6   2   -6.23    9.12
  -7  -6  -2   -2.96    5.70
   7  -6   2   -5.26    8.19
   7   6   2   -7.00    4.94
   8  -6   2  229.74   31.64
  -8   6  -2  267.56   25.90
  -8   6  -2  242.74   26.69
   8   6   2  260.21   27.51
   8  -6   2  256.21   22.89
  -8   6  -2  261.85   25.63
  -8  -6  -2  230.87   23.00
  -8  -6  -2  219.50   20.78
   8   6   2  244.14   18.76
   8  -6   2  247.47   21.42
  -8  -6  -2  237.88   21.13
  -8   6  -2  302.91   26.41
   8   6   2  259.16   27.31
   9   6   2    6.92    7.82
   9   6   2    8.57    7.14
   9  -6   2   -6.87    8.24
  -9  -6  -2  -11.53    6.57
  -9  -6  -2    7.74    6.93
  -9   6  -2   -3.31    7.50
  -9  -6  -2    6.74    9.94
   9   6   2  -11.23    9.90
   9  -6   2  -12.54   11.75
  -9   6  -2    2.43   10.77
   9  -6   2  -11.13    9.74
  -9   6  -2  -20.35    9.96
  -9   6  -2   -1.25    8.64
 -10   6  -2  251.23   27.57
  10  -6   2  189.43   23.15
 -10  -6  -2  195.17   21.98
 -10   6  -2  243.76   29.75
  10   6   2  217.74   23.97
  10  -6   2  248.24   28.89
 -10  -6  -2  223.12   19.38
  10   6   2  204.51   21.01
  10   6   2  184.84   28.32
 -10   6  -2  247.11   28.25
 -10   6  -2  221.51   20.63
 -11   6  -2   21.56   22.05
  11  -6   2   15.20   19.41
  11  -6   2    3.90   10.32
  11   6   2    5.19   13.35
 -11  -6  -2    0.62    8.89
 -11   6  -2   -0.12   13.62
  11   6   2  -10.27   10.94
 -11   6  -2  -13.86   11.20
  11   6   2   -9.22   12.21
 -11  -6  -2   -5.57    8.64
  12   6   2   85.10   22.10
 -12  -6  -2   90.93   21.79
  12   6   2   76.17   20.55
 -12   6  -2   68.90   15.93
 -12   6  -2  120.01   25.44
  12  -6   2  154.30   32.16
 -12  -6  -2  104.50   16.57
  12  -6   2   83.58   26.15
 -12   6  -2   91.33   16.67
  13   6   2   -5.43   13.77
 -13   6  -2    7.97   19.93
 -13  -6  -2   -1.60   14.50
  13  -6   2    4.83   12.64
 -13   6  -2    8.75   14.74
  14   6   2   83.49   17.29
  14  -6   2   50.68   21.90
 -14   6  -2   88.53   31.51
 -14   6  -2   71.85   20.65
 -14  -6  -2   64.33   19.96
 -15   6  -2  -34.62   27.17
  15  -6   2  -15.89   16.74
  15   6   2   -0.45   13.51
 -15   6  -2   -2.63   30.87
 -15  -6  -2   -7.08   20.25
  17  -7  -2   -5.46   23.38
 -17  -7   2   16.53   20.74
 -17   7   2   23.46   24.23
  17   7  -2    5.55   11.71
 -17   7   2   25.44   19.95
 -16   7   2   23.09   17.56
  16   7  -2  -27.99   22.31
 -16  -7   2   -3.99   13.60
 -16   7   2    7.56   19.57
  16  -7  -2  -10.26   19.56
 -15   7   2   13.23   21.36
 -15  -7   2   56.58   13.39
 -15   7   2   63.93   24.03
  15   7  -2   39.51   13.62
  15  -7  -2   91.46   22.51
 -14   7   2  -16.98   18.48
  14   7  -2    9.22   12.60
 -14  -7   2   15.32    9.50
  14   7  -2  -12.63   10.26
 -14   7   2   -7.99   11.68
  14  -7  -2   -9.43    9.61
 -13   7   2   54.69   13.65
 -13  -7   2   90.14   15.98
  13  -7  -2   67.37   12.60
 -13  -7   2   77.48   13.29
  13   7  -2   74.82   17.95
 -13  -7   2   58.43   12.86
  13   7  -2   67.18   14.00
 -13   7   2   96.46   21.05
  13  -7  -2   75.41   15.66
  13   7  -2   60.40   13.10
  12   7  -2   -3.10    8.68
 -12   7   2   -7.97   17.48
 -12   7   2   -6.01   17.63
 -12  -7   2   -8.64    7.35
 -12   7   2  -15.70   14.29
 -12  -7   2   -4.27    6.49
  12  -7  -2   -6.69   12.63
  12   7  -2   -2.09    5.72
  12   7  -2    9.12    9.19
 -12   7   2  -12.01   12.52
  12  -7  -2   -4.41   15.09
 -12  -7   2   -4.24    8.27
 -11  -7   2   12.21    6.11
 -11   7   2   -3.41   10.12
 -11   7   2   22.68   13.86
 -11  -7   2   20.94    5.82
  11   7  -2    9.32    7.19
  11  -7  -2   35.31   11.63
  11   7  -2   33.37    7.30
 -11   7   2   12.65   10.00
  11  -7  -2   21.58   10.17
  11   7  -2   27.16    8.99
 -11  -7   2    6.78    7.17
  11  -7  -2   19.22   11.86
 -11   7   2   12.73   10.23
 -10   7   2   12.92   10.60
 -10   7   2   -3.11    8.08
 -10  -7   2    1.04    4.90
  10   7  -2   -6.93    7.04
  10   7  -2    7.14    5.98
  10  -7  -2   13.00   13.52
 -10   7   2   -1.44   11.56
  10   7  -2    3.62    4.08
 -10  -7   2   -2.53    5.27
  10  -7  -2  -23.44   14.44
 -10  -7   2    3.65    4.51
 -10   7   2   -1.76   14.82
  10  -7  -2  -12.33    8.40
   9  -7  -2   88.15   14.77
   9  -7  -2  103.78   14.48
  -9  -7   2  123.98    7.88
   9   7  -2  129.81   11.68
  -9   7   2  125.42   14.69
   9   7  -2  114.82   10.81
  -9   7   2  169.95   17.42
  -9   7   2  112.06   13.53
   9   7  -2  114.49   10.12
   9  -7  -2  152.66   11.40
  -9   7   2  122.59   14.78
  -9  -7   2  119.53   10.46
  -9  -7   2  131.13   12.05
   8  -7  -2    4.39    8.34
  -8   7   2   -3.97   10.70
  -8  -7   2   -5.49    3.54
  -8  -7   2   -1.82    2.18
   8   7  -2   -1.76    4.18
   8   7  -2    1.65    3.30
  -8   7   2   -8.67    7.33
  -8   7   2   11.02    8.57
   8   7  -2   -0.41    5.21
   8  -7  -2   -8.81    9.77
  -8  -7   2    0.44    2.38
  -8   7   2    3.63    8.23
   8  -7  -2    8.55    7.57
   8  -7  -2   -5.07    6.45
   7  -7  -2  348.44   30.61
  -7   7   2  360.76   20.94
  -7   7   2  288.38   26.35
   7  -7  -2  300.09   21.80
  -7   7   2  320.57   20.01
  -7   7   2  278.15   24.65
   7  -7  -2  320.65   22.07
   7   7  -2  288.33   16.39
  -7  -7   2  288.11   16.94
   7  -7  -2  348.35   20.89
   7   7  -2  280.90   17.01
   7   7  -2  321.08   10.80
   6  -7  -2    3.24    9.48
  -6   7   2   -1.52    8.98
   6   7  -2    3.62    3.49
   6   7  -2    0.24    2.87
  -6   7   2    1.04    8.48
   6  -7  -2    2.74   10.56
  -6  -7   2    1.19    3.88
  -6   7   2  -12.26    9.21
  -6   7   2    0.56    6.53
   6   7  -2   -5.99    3.19
   6  -7  -2    0.86    7.29
   6  -7  -2   16.69   10.09
   5  -7  -2  312.03   19.81
  -5   7   2  354.64   25.50
   5   7  -2  322.36   16.26
   5  -7  -2  339.05   18.52
   5  -7  -2  362.87   20.42
   5   7  -2  340.03   15.55
  -5   7   2  339.73   21.12
  -5   7   2  326.73   17.21
   5   7  -2  331.20   20.86
   5   7  -2  334.35   12.60
  -5  -7   2  321.31    9.73
  -5   7   2  368.10   28.86
   5  -7  -2  394.89   18.89
  -5  -7   2  339.98   22.23
  -4   7   2   -2.22    5.47
   4   7  -2   -1.57    3.10
   4  -7  -2    5.43    5.18
  -4  -7   2    2.83    5.81
   4   7  -2   -0.89    2.28
  -4   7   2   -4.73    8.27
   4  -7  -2   -7.85    9.45
  -4   7   2   -8.59    8.46
  -4  -7   2    1.98    2.81
   4   7  -2   -1.81    2.45
  -4   7   2   -0.53    5.26
   4  -7  -2   -4.06    7.91
   4   7  -2   -2.07    3.44
   3   7  -2  409.69   23.19
   3  -7  -2  446.23   28.18
   3  -7  -2  417.27   18.87
  -3   7   2  378.24   18.02
  -3  -7   2  385.69   20.26
  -3   7   2  416.95   21.97
  -3  -7   2  385.08   19.06
   3   7  -2  397.94   15.76
  -3   7   2  418.36   25.15
  -3   7   2  406.82   18.05
  -3  -7   2  388.86   19.15
   3   7  -2  378.68   28.51
  -3  -7   2  388.59   19.69
   3   7  -2  407.84   16.67
   3  -7  -2  418.67   20.11
  -2  -7   2   -8.68    8.23
  -2  -7   2   -2.53    2.55
   2   7  -2    1.39    4.10
   2  -7  -2   -5.87    5.15
  -2  -7   2   -8.99    3.38
   2  -7  -2   -5.16    4.62
  -2   7   2   -8.47    6.59
  -2   7   2   14.14    7.94
   2  -7  -2  -10.49    6.20
   2   7  -2    2.74    3.56
  -2   7   2   -1.65    5.09
  -2  -7   2    0.51    2.52
   2   7  -2   -1.92    3.97
   2   7  -2   -8.47    4.21
  -2   7   2   -5.51    6.97
  -1   7   2   26.90   10.41
  -1  -7   2   47.38    7.67
   1  -7  -2   36.86    6.47
  -1   7   2   52.70    7.73
   1   7  -2   40.10    6.03
   1   7  -2   37.53    6.35
   1  -7  -2   53.75    9.72
  -1  -7   2   35.11    5.24
   1   7  -2   44.92    6.66
   1   7  -2   37.69    5.28
  -1   7   2   51.26    7.59
  -1  -7   2   41.93    5.27
  -1  -7   2   35.74    5.06
   1  -7  -2   39.41    6.90
  -1   7   2   36.06    6.16
   0   7   2   -7.76    6.73
   0  -7   2    0.72    3.68
   0   7   2    5.22    4.50
   0   7  -2   -0.84    3.75
   0  -7  -2   -2.61    7.30
   0  -7  -2   -3.64    5.64
   0  -7   2    3.89    4.15
   0  -7   2   -8.80    5.77
   0   7  -2   -7.11    5.28
   0   7  -2   -7.09    4.34
   0   7   2    7.55    6.73
   0   7  -2   -1.54    5.06
   0   7   2   -9.70    7.55
   0  -7  -2   12.43   12.79
   0  -7   2    0.09    3.23
   1   7   2   94.37   10.79
  -1  -7  -2  102.68    8.02
  -1   7  -2   87.37    9.81
   1   7   2   99.16    9.70
  -1   7  -2   86.40    6.22
  -1   7  -2   87.12    8.39
   1  -7   2   90.18    7.00
  -1  -7  -2   82.53    7.34
  -1  -7  -2  100.67    6.81
   1   7   2  107.94    8.52
   1  -7   2   76.53    7.05
   2  -7   2   12.92    5.76
   2   7   2    2.52    5.00
   2  -7   2   -0.84    3.98
  -2   7  -2  -16.16    6.21
   2   7   2   -3.59    4.37
  -2  -7  -2    7.21    6.80
  -2   7  -2    0.73    4.33
  -2  -7  -2    8.01    7.97
   2   7   2    4.57    6.88
  -2   7  -2    1.11    4.31
  -2  -7  -2    2.93    3.71
   2  -7   2    6.93    4.36
  -3  -7  -2  451.19   15.67
   3   7   2  447.40   28.41
   3  -7   2  459.50   28.74
  -3   7  -2  404.16   26.51
   3  -7   2  458.03   21.17
  -3   7  -2  469.53   25.26
   3   7   2  485.90   25.41
  -3  -7  -2  459.88   31.06
  -3  -7  -2  502.20   21.48
   3  -7   2  451.98   25.23
  -3   7  -2  444.97   16.97
  -3   7  -2  462.01   26.88
   3   7   2  447.13   18.38
  -4   7  -2    1.31    6.52
  -4   7  -2    8.90    7.03
   4   7   2   -9.27    6.45
  -4   7  -2    1.01    5.07
  -4  -7  -2    0.54    4.86
  -4  -7  -2   -1.96    7.59
   4  -7   2   -8.26    5.86
   4   7   2   -1.09    7.50
   4   7   2    4.13    5.29
   4  -7   2    4.66    5.44
  -4  -7  -2   29.58    9.49
   4  -7   2    7.26    7.84
  -4   7  -2    4.34    7.97
   5  -7   2  347.55   29.52
  -5   7  -2  408.78   24.50
  -5  -7  -2  385.01   28.12
  -5   7  -2  392.52   26.14
  -5   7  -2  396.43   22.02
   5   7   2  370.54   26.23
  -5   7  -2  338.14   28.97
   5   7   2  375.74   34.48
  -5  -7  -2  419.85   26.31
   5  -7   2  402.62   25.82
  -5  -7  -2  369.03   26.92
   5  -7   2  397.45   18.60
   5   7   2  370.52   27.84
   6   7   2    2.92    5.81
  -6  -7  -2   -7.03    7.46
  -6   7  -2  -16.67   12.35
  -6   7  -2    2.03    7.34
  -6  -7  -2   17.99    9.39
  -6   7  -2    1.45    9.64
  -6  -7  -2   -1.05    7.56
   6   7   2    3.31    7.89
   6  -7   2    7.06    7.18
   6  -7   2  -16.77    8.92
  -6   7  -2    0.52    7.85
  -6  -7  -2   -1.83    4.76
   6   7   2   16.29    9.11
   6  -7   2    6.03    6.70
  -7  -7  -2  176.28   17.69
  -7   7  -2  185.34   14.98
  -7   7  -2  179.33   18.85
  -7   7  -2  205.38   26.15
   7   7   2  219.95   21.03
   7   7   2  199.04   17.95
   7  -7   2  194.23   21.50
  -7   7  -2  198.96   16.75
   7  -7   2  201.68   22.91
   7  -7   2  227.70   18.83
  -7  -7  -2  210.95   19.39
   7   7   2  183.45   24.45
  -7  -7  -2  198.39   16.10
   8  -7   2   -7.32   12.67
   8  -7   2  -14.03    8.05
   8   7   2   -4.48    9.90
  -8   7  -2  -11.15   12.83
   8   7   2   -8.14    5.73
  -8   7  -2   16.60    8.73
  -8   7  -2   22.28   12.80
  -8  -7  -2    4.44    9.05
   8   7   2    0.93    6.37
  -8  -7  -2    2.98   10.27
  -8   7  -2    1.95    9.37
   8  -7   2    2.83   12.74
  -8  -7  -2   18.48   10.83
  -9   7  -2  121.60   20.51
  -9  -7  -2  126.92   15.33
   9   7   2  108.89   15.72
  -9   7  -2  140.12   22.28
   9  -7   2  153.80   19.92
  -9   7  -2  108.59   14.01
  -9   7  -2  120.07   20.33
   9  -7   2  121.02   14.92
  -9  -7  -2  115.81   17.13
   9   7   2  115.50   14.63
   9   7   2  115.88   16.62
 -10   7  -2   -6.34   10.44
 -10   7  -2    2.38   12.48
  10   7   2    2.15   11.39
  10   7   2   12.84   14.72
  10  -7   2    2.57   10.49
 -10  -7  -2    6.32   11.20
  10  -7   2   12.62    9.67
 -10   7  -2    7.03   11.05
 -10   7  -2   14.52   18.73
  10   7   2    8.93    8.81
 -10  -7  -2   11.28   10.84
 -11   7  -2   51.10   16.26
 -11   7  -2   57.88   17.00
  11   7   2   37.54   11.47
 -11   7  -2   61.55   16.32
  11  -7   2   91.42   23.98
  11   7   2   42.53   16.24
  11   7   2   70.00   13.66
 -11  -7  -2   49.18   16.13
  11  -7   2   80.83   17.74
 -11  -7  -2   74.67   15.63
  12   7   2  -11.29   12.54
 -12   7  -2   10.08   14.60
 -12  -7  -2   15.31   11.24
  12  -7   2  -10.26   12.63
 -12   7  -2   13.22   19.90
  13   7   2   28.02   15.96
 -13   7  -2   11.35   14.05
  13  -7   2   20.31   13.65
 -13  -7  -2  -17.41   15.66
 -13   7  -2   18.71   18.89
 -14   7  -2   -5.39   19.52
  14   7   2   15.79   16.66
  14  -7   2   44.62   25.45
 -14   7  -2    3.59   16.01
 -14  -7  -2    4.79   13.74
  15  -7   2   40.07   26.17
  15  -7   2   18.68   13.52
 -15   7  -2   37.15   20.27
 -15   7  -2   15.73   22.07
 -15  -7  -2  -11.02   15.42
  15   7   2    5.36   18.06
 -16  -8   2   22.75   17.09
  16  -8  -2   -1.16   17.76
 -16   8   2   25.20   22.92
  16   8  -2   31.33   17.21
 -16   8   2   27.89   27.76
 -15  -8   2    8.63   11.69
  15  -8  -2   21.88   21.29
 -15   8   2    1.19   16.54
  15   8  -2   10.12   12.47
 -15   8   2    8.66   19.10
  14   8  -2   35.94   15.17
 -14   8   2   67.76   16.75
 -14   8   2   40.43   16.11
  14  -8  -2   73.24   20.49
  14   8  -2   62.74   13.72
 -14  -8   2   71.32   12.09
  13   8  -2  -15.20   14.92
  13  -8  -2  -22.31   12.46
 -13  -8   2   -4.32    8.75
 -13   8   2   -4.88   18.91
 -13   8   2   -3.35   15.23
 -13  -8   2    0.44    7.73
  13   8  -2   -5.50    8.61
 -12  -8   2   74.40    9.56
 -12  -8   2   82.49   10.13
  12   8  -2   76.34   14.20
  12   8  -2   78.16   12.36
  12   8  -2   60.49   11.26
  12  -8  -2   58.41   19.98
  12  -8  -2   59.32   20.53
 -12  -8   2   68.79   11.33
 -12   8   2   93.80   15.31
 -12   8   2   76.69   15.24
 -12   8   2   72.61   18.78
  11  -8  -2    2.44    9.49
 -11   8   2    0.44   18.12
  11  -8  -2   25.31   19.14
 -11   8   2  -14.76   17.74
 -11  -8   2   -5.99    4.59
 -11  -8   2   -5.14    6.08
 -11  -8   2   -3.68    5.73
  11   8  -2    9.20    8.09
  11   8  -2   -2.73   10.06
 -11   8   2    6.26   16.12
  11   8  -2    3.05    6.46
 -11   8   2  -18.58   18.68
 -10  -8   2   46.02    7.46
 -10   8   2   70.39   16.72
 -10   8   2   56.79   15.08
  10   8  -2   55.10   10.56
  10   8  -2   59.74    9.40
 -10   8   2   61.30   12.57
  10  -8  -2   83.91   10.81
 -10   8   2   65.59   14.65
 -10  -8   2   69.05    6.11
  10   8  -2   76.40   11.02
 -10  -8   2   66.69    6.75
  10  -8  -2   58.07   14.03
   9   8  -2   -1.18    5.71
   9  -8  -2    0.64    8.67
  -9   8   2   14.01   13.86
   9   8  -2    2.71    4.15
   9   8  -2   -9.81    5.20
   9  -8  -2   -2.10    9.55
  -9   8   2    2.86    9.66
  -9  -8   2    3.66    4.13
  -9   8   2   -2.11   12.90
  -9   8   2  -10.36    9.69
   9  -8  -2   -0.21    8.26
   8  -8  -2  768.32   39.92
   8   8  -2  767.06   43.59
   8   8  -2  773.18   31.30
   8  -8  -2  714.95   55.66
  -8   8   2  724.37   62.31
  -8  -8   2  739.30   40.12
   8  -8  -2  743.06   49.63
   8  -8  -2  783.76   58.91
  -8   8   2  738.34   40.15
  -8   8   2  742.22   40.20
   8   8  -2  744.71   48.82
  -8   8   2  793.74   52.29
   7  -8  -2    6.71   11.21
   7  -8  -2    1.67    7.33
   7  -8  -2    4.49    7.12
  -7  -8   2   -0.27    3.40
   7   8  -2    1.66    3.79
  -7   8   2   -9.07    7.25
   7  -8  -2  -17.34    7.45
   7   8  -2    4.36    3.95
  -7   8   2   -6.36   10.08
   7   8  -2    7.58    4.29
  -7   8   2    3.54   10.36
  -7   8   2   -6.20    8.14
  -6  -8   2 1059.85   33.23
   6  -8  -2 1169.05   49.71
  -6  -8   2 1068.65   51.34
  -6   8   2 1079.48   80.22
   6  -8  -2 1092.79   61.09
   6  -8  -2 1056.99   74.80
  -6   8   2 1105.86   77.49
  -6   8   2 1059.41   36.45
   6  -8  -2 1119.86   60.33
   6   8  -2 1028.65   50.79
  -6   8   2 1138.21   71.28
   6   8  -2 1016.22   60.29
   6   8  -2 1090.78   33.13
   5   8  -2   -5.79    3.70
   5  -8  -2   15.65   10.54
   5   8  -2    1.40    3.98
  -5   8   2    2.99    9.33
   5  -8  -2   -2.01    6.99
   5  -8  -2   -5.95    9.97
  -5   8   2    2.36    6.79
   5  -8  -2    0.16    5.48
  -5  -8   2   -8.69    9.33
   5   8  -2    0.11    2.52
   5   8  -2    6.41    2.89
  -5  -8   2   -1.60    3.18
  -5   8   2    1.12    7.01
  -5   8   2  -19.49    9.06
  -4   8   2  139.56   14.00
  -4  -8   2  128.06   10.59
   4  -8  -2  125.83   11.08
   4  -8  -2  108.27   12.30
  -4   8   2   94.75   12.08
   4   8  -2  118.25    9.15
  -4   8   2  124.98   13.86
   4   8  -2  114.60    8.40
  -4  -8   2  114.82    6.32
   4   8  -2  131.69    9.76
   4  -8  -2  117.01   13.29
   4   8  -2  122.85   10.36
  -4   8   2  123.45   10.56
   3   8  -2   -0.06    3.96
   3   8  -2    0.16    4.54
  -3  -8   2   -1.95    3.49
  -3   8   2   -0.70    8.24
   3   8  -2    2.89    4.24
   3   8  -2    3.84    4.06
  -3  -8   2   -4.66    2.50
   3  -8  -2    1.65    6.05
  -3  -8   2    1.38    6.47
  -3   8   2   -3.81    8.64
   3  -8  -2   -2.53    5.71
  -3  -8   2   -0.34    2.61
   3  -8  -2    4.28    5.85
  -3   8   2    8.02    9.75
  -3   8   2   -0.32    5.58
   2  -8  -2  346.67   21.11
  -2   8   2  349.29   16.40
  -2   8   2  354.08   21.27
  -2   8   2  327.13   18.60
   2  -8  -2  332.72   17.36
   2  -8  -2  348.67   19.21
   2   8  -2  355.42   17.36
   2   8  -2  348.93   20.80
  -2  -8   2  339.39   12.13
   2   8  -2  303.94   18.08
  -2  -8   2  310.37   18.97
  -2  -8   2  327.80   21.82
   2   8  -2  362.91   20.15
  -2   8   2  351.77   24.02
  -2  -8   2  324.30   22.32
  -1   8   2   -4.90    5.10
  -1  -8   2   -0.87    4.45
  -1  -8   2   10.87    7.87
   1   8  -2    0.39    4.90
   1  -8  -2   -7.67   10.30
  -1   8   2   -4.18    7.26
  -1  -8   2   -4.21    5.02
   1  -8  -2    2.96    5.22
  -1   8   2   -5.29    6.90
   1   8  -2   -4.41    5.36
  -1   8   2    1.78    8.28
   1  -8  -2    5.26    7.42
   1   8  -2    0.44    4.93
   1   8  -2   -2.96    4.70
  -1  -8   2    5.83    4.69
   0   8   2  386.50   20.77
   0  -8   2  393.08   17.91
   0  -8  -2  339.82   31.75
   0  -8  -2  412.21   23.90
   0   8   2  400.23   29.53
   0   8  -2  404.94   22.34
   0  -8   2  380.23   18.18
   0  -8  -2  376.50   23.00
   0   8   2  371.28   18.81
   0   8  -2  384.11   22.42
   0  -8   2  409.31   19.69
   0   8  -2  389.75   19.50
   0  -8   2  377.01   19.37
   0   8  -2  387.24   21.37
   0   8   2  387.45   23.69
  -1   8  -2   -4.07    5.93
   1   8   2    2.57    5.96
  -1  -8  -2   -0.55    4.26
  -1  -8  -2  -11.85    7.49
   1   8   2    3.73    7.21
  -1   8  -2   -4.12    6.76
  -1   8  -2   -4.13    4.13
  -1  -8  -2    1.69    9.10
   1   8   2    1.79    7.20
   1  -8   2    0.74    4.14
   1   8   2   10.49    7.70
  -1   8  -2    5.17    6.80
   1  -8   2   -0.62    5.98
  -2  -8  -2  306.50   16.01
   2   8   2  256.61   21.76
  -2   8  -2  283.68   16.35
  -2  -8  -2  256.72   14.81
  -2   8  -2  242.04   16.82
  -2   8  -2  301.13   19.61
   2  -8   2  288.00   18.34
  -2  -8  -2  319.64   16.75
  -2   8  -2  281.22   21.27
   2   8   2  313.29   20.89
   2   8   2  280.14   13.85
   2  -8   2  253.33   15.86
   3   8   2   -6.00    6.78
  -3  -8  -2    7.54    8.29
   3   8   2   -9.00    6.21
  -3   8  -2   -1.22    6.50
  -3   8  -2    2.56    5.20
  -3   8  -2    0.00    4.58
  -3  -8  -2   -3.77    6.94
   3  -8   2   -3.63    7.13
  -3   8  -2    2.67    6.96
   3   8   2    8.51    8.45
   3  -8   2   -1.35    7.16
  -3  -8  -2    9.70    7.24
   3  -8   2   -1.48    6.02
  -4   8  -2  571.58   28.06
  -4  -8  -2  409.76   43.64
   4   8   2  553.52   22.50
   4   8   2  525.03   41.61
  -4  -8  -2  526.11   44.58
   4   8   2  571.40   38.98
   4  -8   2  560.31   38.71
  -4   8  -2  559.18   40.66
   4  -8   2  575.64   34.46
  -4  -8  -2  537.89   26.10
   4  -8   2  561.86   43.24
  -4   8  -2  538.35   38.11
   5  -8   2    5.25    6.98
  -5  -8  -2    9.64    8.03
   5   8   2   -5.32    7.93
  -5   8  -2   -5.05   10.42
   5  -8   2   -2.74    5.70
  -5  -8  -2   -1.62    5.26
   5  -8   2    2.61    9.26
   5   8   2    3.59    5.44
  -5   8  -2    4.12    7.72
   5   8   2   -2.02    8.19
  -5  -8  -2   -7.28    7.81
  -5   8  -2   -2.20    8.53
  -5   8  -2   -5.58    5.72
  -6   8  -2  382.01   30.43
  -6   8  -2  406.18   30.78
  -6  -8  -2  346.16   31.74
   6  -8   2  385.18   33.06
  -6  -8  -2  370.76   25.47
   6  -8   2  395.34   37.07
  -6   8  -2  409.88   47.05
   6  -8   2  364.80   32.98
   6   8   2  401.80   29.58
   6   8   2  398.56   30.59
  -6   8  -2  411.97   30.49
   6   8   2  371.07   40.08
  -6  -8  -2  364.35   24.71
  -7   8  -2   -4.84    8.82
  -7  -8  -2    1.77    8.73
  -7   8  -2   -7.40    8.11
   7   8   2   -5.04    7.67
   7   8   2    0.06    9.01
  -7   8  -2   -4.89   11.04
   7  -8   2   -0.21    7.74
  -7  -8  -2    4.25    7.38
  -7  -8  -2   12.43   10.83
   7  -8   2    6.40    8.73
   7   8   2    0.35   11.76
  -7   8  -2   -8.63    7.93
  -7  -8  -2    8.33    6.44
   7  -8   2   29.02   12.97
   8   8   2  488.66   35.15
   8   8   2  471.80   38.86
  -8   8  -2  478.51   40.67
  -8   8  -2  462.23   43.25
  -8  -8  -2  510.86   43.24
   8  -8   2  459.22   45.07
  -8  -8  -2  395.52   41.97
  -8   8  -2  450.76   40.71
  -8   8  -2  427.36   51.31
   8  -8   2  484.48   34.28
  -8  -8  -2  420.79   43.36
   8   8   2  399.75   36.60
   9  -8   2   15.59   14.81
   9   8   2    8.88   11.06
  -9  -8  -2    3.88    8.02
  -9   8  -2    1.58   14.09
   9  -8   2   -6.53    8.31
  -9   8  -2    6.03   10.15
  -9   8  -2   16.54   22.63
   9   8   2    3.02    9.55
  -9  -8  -2   24.87    9.19
   9   8   2   -5.58    8.94
  10  -8   2   65.05   18.34
 -10  -8  -2   63.87   16.77
  10  -8   2   48.92   15.22
  10   8   2   49.50   12.06
 -10  -8  -2   46.41   12.95
  10   8   2   36.75   17.25
 -10   8  -2   49.97   16.90
 -10   8  -2   33.10   15.43
 -10   8  -2   60.29   13.00
  10   8   2   46.64   12.83
 -11   8  -2  -12.60   14.65
 -11   8  -2    8.09   13.38
 -11  -8  -2   -5.60    9.63
  11   8   2  -20.03   13.07
 -11   8  -2   -1.01   19.24
  11  -8   2   17.45   13.57
  11  -8   2   -3.63   13.74
  12  -8   2   95.99   18.93
 -12   8  -2   65.97   25.43
 -12   8  -2   62.22   22.08
  12   8   2   45.75   15.88
 -12  -8  -2   61.88   13.75
 -13   8  -2   24.31   26.72
 -13  -8  -2   -5.58   15.80
 -13   8  -2   16.25   15.89
  13  -8   2   -2.57   14.82
  13   8   2  -25.41   14.98
 -14   8  -2    3.75   27.60
  14  -8   2   11.83   19.16
 -14   8  -2   31.19   25.35
 -14  -8  -2    8.05   14.03
  14   8   2   16.43   17.48
 -15   9   2    0.35   18.62
  15   9  -2   -2.52   12.79
  15  -9  -2  -15.15   18.33
 -15   9   2  -21.31   15.58
 -15  -9   2    0.88   12.10
  14   9  -2   -0.74   14.46
  14  -9  -2  -16.48   17.04
 -14  -9   2   -7.74   12.06
 -14   9   2  -22.90   16.51
 -14   9   2   32.80   16.67
  14   9  -2    2.28    7.30
  13   9  -2    6.31    8.76
 -13   9   2    8.81   15.81
  13  -9  -2   49.81   17.94
 -13  -9   2   14.59    4.47
 -13  -9   2   14.17   10.41
 -13   9   2   29.41   22.51
  13   9  -2   19.94   15.33
  12   9  -2  -18.71    8.56
 -12   9   2  -10.53   22.60
  12  -9  -2   -7.68    9.97
 -12   9   2   -9.26   20.97
  12   9  -2   -1.40    8.69
 -12  -9   2    4.53    8.11
 -12   9   2    1.94   15.76
  11   9  -2   22.56    9.47
 -11   9   2   29.24   13.80
 -11   9   2   40.71   17.50
  11   9  -2   31.51   10.55
  11  -9  -2    1.40   12.55
  11  -9  -2   11.20   12.70
 -11  -9   2   16.95    7.56
 -11   9   2   -0.40   12.63
  11   9  -2    8.17    7.90
 -10   9   2    2.17   11.55
  10   9  -2   -5.01    8.09
 -10   9   2    5.86   19.41
  10  -9  -2    8.29   11.00
  10   9  -2    3.52    6.62
 -10   9   2   15.51   10.62
  10   9  -2    5.69    6.07
 -10  -9   2  -10.19    5.30
   9   9  -2  258.89   22.55
  -9  -9   2  266.52   18.90
  -9   9   2  259.03   26.98
  -9   9   2  256.44   32.42
   9  -9  -2  238.94   24.71
   9  -9  -2  282.36   26.49
  -9   9   2  253.01   23.25
   9   9  -2  263.72   24.28
   9   9  -2  268.75   30.47
  -9   9   2  273.01   20.19
   8   9  -2    2.21    5.00
   8   9  -2   -3.90    3.76
  -8   9   2   -7.95   17.38
   8  -9  -2  -10.55   10.20
   8   9  -2    4.26    3.86
  -8   9   2    5.86    8.38
  -8   9   2    2.90    8.58
  -8   9   2   -5.29    7.47
   8  -9  -2   12.10    9.96
   8  -9  -2    8.33   15.86
  -8  -9   2   -7.39    5.34
  -7   9   2  360.57   35.18
   7  -9  -2  436.35   30.49
   7   9  -2  399.02   25.17
   7   9  -2  394.75   16.77
   7  -9  -2  395.40   26.07
   7   9  -2  373.46   39.80
  -7   9   2  395.66   31.74
  -7   9   2  353.88   34.82
   7  -9  -2  369.46   33.45
   7  -9  -2  362.02   32.75
   7   9  -2  374.35   27.53
  -7   9   2  383.65   27.13
  -7  -9   2  382.26   18.83
   6  -9  -2   -6.86    8.12
   6   9  -2   -0.17    4.14
   6   9  -2    6.90    4.96
   6   9  -2    0.43    3.92
  -6   9   2    2.13   11.60
   6   9  -2    3.13    4.36
  -6   9   2    6.84    7.17
   6  -9  -2   -1.45   12.22
  -6   9   2    1.32    7.52
  -6   9   2   -8.81   10.01
  -6  -9   2    7.58    4.56
   6  -9  -2   -4.05    6.96
  -5   9   2  238.57   18.63
  -5  -9   2  206.03   12.13
  -5   9   2  182.63   19.89
   5  -9  -2  219.09   20.69
   5   9  -2  224.30   13.41
   5   9  -2  241.60   18.18
   5  -9  -2  226.71   20.04
  -5  -9   2  201.11   18.65
   5  -9  -2  218.94   20.49
   5   9  -2  227.28   15.93
  -5   9   2  199.86   19.12
   5   9  -2  204.12   13.15
  -5   9   2  238.79   17.45
  -4   9   2   -0.55    6.62
  -4  -9   2    8.34    3.85
   4   9  -2    3.34    4.76
  -4   9   2    2.80   11.50
  -4  -9   2   -7.92   14.07
   4  -9  -2  -19.41   10.47
   4  -9  -2   -2.37    6.89
   4   9  -2    1.88    3.96
   4   9  -2   -5.26    4.64
   4  -9  -2   11.14    7.15
  -4   9   2   -0.05    7.51
  -4   9   2    9.79   10.84
   4   9  -2    0.74    3.71
  -3  -9   2   40.94    8.78
   3  -9  -2   51.80   11.26
   3  -9  -2   40.58    7.62
   3   9  -2   30.13    5.87
  -3  -9   2   34.52    3.96
   3   9  -2   38.14    6.46
  -3   9   2   25.04    9.16
   3   9  -2   31.82    5.64
  -3  -9   2   42.04    4.40
  -3   9   2   37.19    9.83
  -3   9   2   19.28    8.23
   3   9  -2   37.36    6.38
  -3   9   2   43.41    7.46
   3  -9  -2   28.79    7.29
  -3  -9   2   34.38    4.86
  -2   9   2   -2.64    7.93
  -2  -9   2    4.07   10.00
   2  -9  -2   13.73    6.24
   2   9  -2   -2.02    4.38
   2   9  -2    2.35    5.07
   2  -9  -2    5.56    9.42
  -2   9   2   -7.83    7.41
  -2  -9   2    0.28    4.18
  -2  -9   2    0.11    3.65
  -2  -9   2   -2.53    3.40
  -2   9   2   -6.29    9.79
  -2   9   2   -3.53    9.70
   2   9  -2   -2.23    4.84
   2  -9  -2    1.38    9.06
   2   9  -2    3.15    5.31
  -1   9   2   78.26   10.23
  -1  -9   2  112.75    8.89
  -1  -9   2  116.34   11.07
   1  -9  -2  122.71   15.73
  -1  -9   2  116.30   10.37
   1   9  -2  116.88    9.29
   1   9  -2  106.62    9.54
  -1   9   2  125.28   11.37
  -1   9   2  111.20   11.57
   1   9  -2  121.98   10.80
  -1   9   2  112.99   11.71
  -1  -9   2   94.75   11.91
   1  -9  -2  128.91   11.34
   1   9  -2  118.50    8.86
   0  -9  -2   -3.20    5.80
   0   9   2   -2.01    5.21
   0   9  -2    0.11    4.41
   0   9   2   -0.11    7.34
   0  -9  -2  -10.09    8.26
   0  -9   2   -6.85    6.25
   0   9  -2    0.17    5.80
   0  -9   2   -0.16    4.55
   0   9  -2    6.19    6.68
   0   9   2   -9.36    7.52
   0  -9  -2    4.75    5.96
   0   9   2   10.70    8.22
   0   9  -2    1.40    4.86
  -1   9  -2    7.61    6.71
   1   9   2   15.74    6.53
  -1   9  -2   16.00    6.10
   1  -9   2   11.41    6.33
  -1   9  -2   -0.49    6.50
   1   9   2   22.81    7.98
  -1  -9  -2   27.97    7.13
  -1   9  -2    7.14    7.70
   1   9   2   10.62    5.39
  -1  -9  -2    3.50    6.19
   1   9   2    8.65    7.73
   1  -9   2    1.79    5.34
  -1  -9  -2   -0.05    5.97
   2   9   2   -0.50    5.60
  -2   9  -2   -1.70    7.23
  -2  -9  -2   20.81    8.48
   2   9   2   -2.80    6.80
   2  -9   2    5.56    7.09
   2   9   2    0.91    7.79
  -2  -9  -2    2.42    8.61
   2   9   2  -15.93    7.78
  -2   9  -2   -0.84    5.34
  -2  -9  -2   -3.36    7.65
  -2   9  -2   -3.61    6.88
  -2   9  -2   -8.33    5.48
   2  -9   2   -2.48    5.25
  -3  -9  -2  113.61   13.34
  -3   9  -2  131.59   14.25
   3  -9   2  115.90   14.73
  -3   9  -2  111.42   15.74
   3   9   2  118.70   13.66
   3  -9   2  138.63   14.58
   3  -9   2  152.31   14.75
   3   9   2  121.06   12.48
   3   9   2  146.03   13.45
  -3   9  -2  124.89   12.18
  -3   9  -2  143.28   13.81
  -3  -9  -2  111.46   14.54
  -4  -9  -2   -1.58    6.25
  -4  -9  -2  -12.29    8.26
  -4   9  -2    1.64    7.01
   4   9   2   10.10    7.01
   4  -9   2   -1.30    9.36
  -4   9  -2    0.56    6.91
   4  -9   2    5.26    5.91
   4  -9   2    8.60    9.85
  -4  -9  -2  -18.80    7.25
  -4   9  -2    4.23    8.73
   4   9   2    2.06    7.82
  -4   9  -2    1.82    6.66
   4   9   2   12.43    5.52
   5  -9   2  335.87   33.32
  -5   9  -2  364.62   29.09
   5   9   2  321.36   27.20
  -5   9  -2  343.08   31.28
  -5  -9  -2  403.74   22.30
   5  -9   2  324.77   27.74
  -5  -9  -2  344.57   23.54
   5   9   2  369.28   35.94
   5  -9   2  334.75   21.96
  -5   9  -2  374.25   34.83
  -5   9  -2  323.25   28.14
  -5  -9  -2  386.78   28.08
   5   9   2  354.76   28.93
   6   9   2    7.26    9.41
   6   9   2   -3.85    8.47
  -6   9  -2    5.26   13.58
   6  -9   2    6.71    8.00
  -6  -9  -2  -11.38    9.13
  -6   9  -2    5.49    9.51
   6   9   2   -2.82    5.94
  -6  -9  -2  -12.98    8.71
  -6   9  -2    3.45   11.63
   6  -9   2   -9.26   11.82
  -6  -9  -2    4.62    8.39
  -6  -9  -2  -14.28    6.89
  -7   9  -2   69.09   13.07
  -7   9  -2   70.78   17.55
  -7   9  -2   88.38   15.90
   7  -9   2  114.93   16.23
  -7  -9  -2  105.54   17.07
  -7   9  -2  130.55   18.42
   7  -9   2  103.38   17.02
   7   9   2   89.80   10.87
   7   9   2  111.55   16.37
   7   9   2   97.13   11.19
   8   9   2   -1.05    5.47
   8  -9   2   -8.70    9.16
   8  -9   2    3.85   10.18
  -8  -9  -2   -1.14    7.31
  -8  -9  -2  -32.18   13.33
  -8   9  -2  -14.35   15.43
   8   9   2  -15.22   10.69
  -8   9  -2    5.94   13.35
   8   9   2    3.68    8.11
   9  -9   2    2.38   11.22
   9   9   2   18.38    9.95
  -9   9  -2   25.15   14.78
   9  -9   2   38.01   24.14
  -9  -9  -2    1.48   11.47
  -9   9  -2   23.68   14.87
   9   9   2   17.37   14.12
 -10   9  -2   14.06   19.95
  10  -9   2    3.54   23.42
  10   9   2  -12.98   12.59
 -10  -9  -2   11.43    8.68
 -10   9  -2   11.57   26.26
  10  -9   2    1.18   30.44
  11  -9   2   11.38   25.11
 -11   9  -2   26.91   29.81
 -11   9  -2   14.24   21.49
 -11  -9  -2   47.81   13.96
  11   9   2   54.74   15.91
  11  -9   2   42.10   19.27
  12  -9   2   11.50   14.99
  12   9   2    3.76   10.61
 -12  -9  -2   -8.97   16.91
 -12   9  -2  -13.20   21.92
 -13  -9  -2   39.73   20.92
 -13   9  -2   82.04   27.47
 -13   9  -2   22.51   22.99
  13  -9   2   -5.23   14.81
  14  10  -2  154.90   17.31
 -14 -10   2  169.39   20.30
 -14  10   2  105.78   19.61
 -14  10   2  116.43   24.19
  14 -10  -2  148.04   26.65
 -13  10   2   14.38   20.85
  13 -10  -2   40.30   23.48
 -13 -10   2  -14.39    8.93
 -13  10   2   -2.42   22.63
  13  10  -2    9.80   10.12
 -12  10   2  186.64   23.87
 -12 -10   2  180.51   15.32
 -12  10   2  163.83   28.44
  12  10  -2  185.54   19.05
  12  10  -2  167.71   24.71
  12 -10  -2  190.61   29.53
 -11  10   2   -8.88   14.71
  11 -10  -2    4.27   24.05
  11  10  -2   -2.83    8.53
 -11  10   2   -6.45   12.82
  11 -10  -2   -2.94   14.89
  11  10  -2    1.53    7.96
 -11  10   2   -2.58   13.82
 -11 -10   2   19.16    8.93
  10 -10  -2  273.80   30.65
  10 -10  -2  200.82   25.90
  10  10  -2  237.47   21.60
 -10  10   2  219.51   29.70
  10  10  -2  206.67   25.11
 -10  10   2  214.79   29.90
 -10 -10   2  219.66   19.80
 -10  10   2  213.23   22.53
  10  10  -2  209.02   24.42
  -9  10   2    9.22    9.72
   9 -10  -2  -31.64   16.88
  -9 -10   2    0.71    5.20
   9 -10  -2  -16.54   15.76
   9  10  -2    7.71    6.54
   9  10  -2   -1.52    6.51
   9  10  -2    3.99    7.28
   9  10  -2    3.49    4.73
  -9  10   2   -3.60   17.28
  -9  10   2  -11.31   14.95
   8  10  -2  190.05   17.58
   8  10  -2  188.94   19.04
  -8  10   2  207.66   24.50
  -8  10   2  214.42   29.02
   8  10  -2  197.48   19.42
   8 -10  -2  172.36   16.75
  -8 -10   2  213.66   13.80
  -8  10   2  214.57   22.70
   8 -10  -2  228.94   26.96
   8  10  -2  215.47   14.38
   8 -10  -2  205.47   25.25
   7  10  -2   -1.69    4.52
   7 -10  -2    2.48   14.45
   7 -10  -2   -0.54   13.24
  -7  10   2    6.50    9.69
  -7  10   2    0.39   13.80
   7  10  -2    0.62    5.73
   7  10  -2    4.76    5.13
   7  10  -2    8.43    5.38
  -7  10   2  -20.69   13.02
  -7  10   2  -12.60   14.19
  -7 -10   2  -11.61    4.46
  -6  10   2  116.85   18.29
   6 -10  -2  114.40   17.19
  -6  10   2  104.90   16.74
   6  10  -2  112.33   12.63
  -6 -10   2  112.57    7.88
  -6  10   2  105.36   17.14
   6 -10  -2  120.83   15.23
  -6  10   2  112.71   16.59
  -6 -10   2  101.46   11.26
   6  10  -2  113.90   11.99
   6  10  -2  112.64    9.74
   6  10  -2  109.02   11.08
   5  10  -2    1.07    3.90
  -5  10   2   -9.25    7.27
   5  10  -2    0.11    5.16
  -5 -10   2    1.70   10.67
  -5  10   2    4.15    9.59
  -5  10   2  -17.21    8.47
   5  10  -2   -2.73    4.42
   5 -10  -2    4.63    9.87
   5 -10  -2    9.63    7.84
  -5  10   2    5.52    8.06
  -5 -10   2   -3.32    3.89
   5  10  -2    1.24    5.10
  -4  10   2  187.36   20.09
   4 -10  -2  192.12   22.89
   4  10  -2  197.43   18.30
   4 -10  -2  222.83   24.17
  -4 -10   2  217.50   21.55
   4  10  -2  204.07   11.68
   4  10  -2  202.20   16.10
  -4  10   2  198.14   17.44
   4  10  -2  239.35   17.40
  -4 -10   2  222.57   16.10
  -4  10   2  209.41   16.85
  -4  10   2  189.18   23.50
   4 -10  -2  194.77   13.41
   3  10  -2    4.90    6.07
   3 -10  -2    1.20    6.24
  -3  10   2   -1.27    7.86
  -3 -10   2    6.18    3.17
   3  10  -2   -2.69    8.07
  -3  10   2    5.34    7.79
  -3 -10   2    3.47    3.59
   3  10  -2    9.51    5.07
  -3 -10   2    9.19    7.16
   3 -10  -2    1.47   10.02
   3  10  -2    1.86    4.61
   3 -10  -2    4.86    9.27
  -3  10   2  -17.44   12.67
  -3  10   2    8.16   12.01
  -3 -10   2   -8.74    5.01
  -2 -10   2 1129.57   79.94
   2  10  -2 1135.43   71.67
  -2  10   2 1187.79   90.86
   2  10  -2 1038.33   67.89
  -2  10   2 1207.56   64.12
  -2  10   2 1121.91   88.97
  -2  10   2 1158.37   71.03
  -2 -10   2 1160.24   55.26
  -2 -10   2 1229.12   71.84
   2 -10  -2 1196.25   71.97
   2  10  -2 1182.27   95.93
   2 -10  -2 1088.66   86.59
   2 -10  -2 1075.41   82.76
  -2 -10   2 1152.82   96.97
   2  10  -2 1167.41   95.75
   1  10  -2    9.35    6.22
   1  10  -2   -1.42    6.22
  -1  10   2   25.14   11.56
  -1 -10   2    2.80    5.10
   1 -10  -2    0.38    9.04
   1  10  -2    1.89    5.19
  -1  10   2   -4.55    6.24
  -1  10   2   -6.03    6.12
  -1 -10   2   -7.90    5.95
  -1  10   2    2.55    5.83
   1 -10  -2    7.39   10.44
   1 -10  -2   13.38    8.05
   1  10  -2    1.81    6.79
  -1 -10   2   11.02    9.62
   0 -10  -2  570.14   38.54
   0 -10   2  711.22   57.69
   0  10  -2  563.57   39.19
   0  10   2  708.49   40.92
   0 -10   2  569.40   52.37
   0  10   2  575.51   38.53
   0  10  -2  598.35   45.55
   0  10   2  629.05   56.70
   0 -10   2  592.32   39.13
   0  10  -2  567.44   54.24
   0 -10  -2  638.80   52.65
   0  10  -2  566.78   30.87
   0  10   2  653.79   58.43
  -1 -10  -2    3.91    9.77
  -1  10  -2   -4.78    8.54
  -1  10  -2   -8.00    6.64
   1 -10   2   21.84    7.92
   1  10   2   -2.81    7.19
   1 -10   2   -4.64    9.88
  -1  10  -2    1.07    6.06
   1 -10   2   -7.35    8.09
  -1  10  -2   -5.79    6.82
  -1 -10  -2   -0.39   10.42
   1  10   2   -6.93    5.26
   1  10   2    9.20    9.21
  -1 -10  -2   20.66    8.83
   1  10   2   19.62   10.85
   2  10   2  398.99   36.32
  -2 -10  -2  355.81   32.60
  -2  10  -2  361.84   30.27
  -2  10  -2  384.74   37.52
   2 -10   2  379.09   35.85
  -2 -10  -2  396.63   26.19
   2  10   2  373.77   31.75
   2  10   2  365.41   23.48
   2 -10   2  386.33   27.19
  -2  10  -2  436.14   49.62
   2  10   2  421.92   34.85
  -2  10  -2  383.01   28.79
  -3  10  -2    4.05    6.47
   3 -10   2  -11.76    9.13
   3 -10   2   10.86   10.17
  -3 -10  -2    9.99    8.58
  -3  10  -2    7.43   10.71
   3  10   2   -5.95    9.27
  -3  10  -2   13.09    7.49
  -3 -10  -2  -11.82    9.74
   3  10   2   -8.21   10.34
   3  10   2   -5.76    7.98
   3  10   2   18.49    9.61
   3 -10   2    4.34    9.74
  -3  10  -2   -2.18   10.16
  -4  10  -2  255.30   22.14
   4 -10   2  305.56   28.50
   4 -10   2  315.62   23.53
  -4  10  -2  283.66   35.96
   4  10   2  275.11   27.81
  -4  10  -2  251.27   24.86
   4  10   2  289.79   27.57
  -4  10  -2  267.53   23.57
  -4 -10  -2  244.96   22.95
   4  10   2  293.97   18.83
  -4 -10  -2  264.28   23.16
  -5 -10  -2   -7.38    7.55
  -5  10  -2  -14.63   11.87
  -5  10  -2   -4.93   11.62
  -5  10  -2   -3.19    8.60
  -5 -10  -2   10.25    7.65
   5  10   2   -1.84    8.42
   5  10   2  -13.15    9.50
  -5  10  -2    9.28    9.86
   5 -10   2   -7.94    8.79
   5  10   2    1.12   10.36
   5 -10   2   -6.22   11.90
  -5 -10  -2    4.01    6.93
  -6  10  -2  120.67   20.41
  -6 -10  -2  143.83   14.57
  -6  10  -2  115.01   17.02
  -6  10  -2  115.60   16.64
   6  10   2  125.59   14.21
  -6 -10  -2  190.86   20.99
  -6 -10  -2  132.73   15.85
  -6  10  -2  119.66   15.63
   6 -10   2  126.39   18.03
   6  10   2  136.24   18.40
   6  10   2  136.47   17.45
   6 -10   2  121.17   16.70
  -7  10  -2   18.71   10.93
  -7  10  -2  -19.82   14.23
  -7 -10  -2   13.54   12.32
   7  10   2   -5.80   11.41
   7  10   2   17.09   10.22
  -7 -10  -2    9.90   12.71
  -7  10  -2   -1.69   19.07
   7  10   2    3.21   11.28
   7 -10   2    5.52   14.32
   7 -10   2   -5.81    9.25
  -7 -10  -2    2.95    6.66
   8  10   2  241.54   32.10
  -8  10  -2  318.05   36.47
   8 -10   2  283.14   31.56
   8 -10   2  289.93   30.10
  -8 -10  -2  316.18   24.39
   8  10   2  313.76   24.61
  -8  10  -2  297.45   31.50
   9 -10   2    3.90   22.40
  -9 -10  -2   -3.71    8.92
   9 -10   2   -1.10   15.50
  -9  10  -2  -11.40   15.43
   9  10   2   -4.66    9.01
  10  10   2  181.01   29.61
 -10 -10  -2  178.85   25.01
  10 -10   2  206.40   34.86
 -10  10  -2  134.58   33.84
 -10  10  -2  157.84   24.80
  10 -10   2  165.07   26.38
 -11 -10  -2   -2.80   15.15
  11  10   2    5.66   11.73
  11 -10   2   14.32   22.36
 -11  10  -2   13.15   22.25
 -11  10  -2   10.32   16.73
  12  10   2   35.81   21.06
 -12  10  -2   77.35   21.64
 -12  10  -2   51.76   22.24
 -12 -10  -2   69.96   22.30
 -13  11   2  -14.49   19.36
  13  11  -2   -8.68    7.15
 -13  11   2    5.25   27.53
  13 -11  -2    4.37   17.87
  12 -11  -2   17.71   16.20
 -12  11   2  -22.73   24.51
  12  11  -2   19.59    9.80
 -12  11   2   -4.08   15.29
 -12 -11   2   -8.40    9.89
  11  11  -2    9.94    9.32
  11 -11  -2   15.13   20.73
 -11  11   2    3.43   18.14
 -11  11   2  -15.19   11.99
 -11 -11   2    4.23   17.86
  10 -11  -2   -7.05   19.53
 -10  11   2   12.70   19.26
  10 -11  -2   -9.40   19.02
 -10 -11   2  -11.93    6.88
 -10  11   2   -4.83   13.07
  10  11  -2   -4.34    9.20
  -9 -11   2    3.28    4.48
   9 -11  -2   11.88   13.21
   9 -11  -2   17.97   26.44
   9  11  -2   10.28    8.23
  -9  11   2    7.68   14.19
  -9  11   2   -3.64   12.01
   9  11  -2    8.41    7.96
  -9  11   2   11.29   12.33
  -8  11   2   25.05   12.02
   8  11  -2    3.25    6.35
   8 -11  -2    2.99   10.83
  -8 -11   2   -6.01    4.48
  -8  11   2   13.68   10.29
   8  11  -2   -5.23    7.02
   8 -11  -2   18.58   12.99
   8 -11  -2    0.27   12.96
   8  11  -2    8.37    5.92
  -8  11   2    4.17   14.60
  -7  11   2    9.49   11.67
   7  11  -2    3.76    6.20
   7  11  -2   16.09    5.43
   7 -11  -2    9.26   14.49
   7 -11  -2   -3.82    9.97
  -7  11   2   16.35   11.25
  -7 -11   2   14.93    5.45
   7  11  -2    7.34    6.09
   7  11  -2   12.45    6.65
  -7  11   2   18.06   18.24
  -6 -11   2    2.89    5.50
   6  11  -2    0.50    6.05
  -6  11   2  -30.80   12.28
  -6 -11   2    1.37    8.99
   6  11  -2   -4.21    5.53
   6 -11  -2    1.06   10.41
   6 -11  -2    3.07   13.35
  -6  11   2   -6.11   14.93
   6  11  -2  -12.37    7.23
  -6  11   2   10.20    9.16
   6  11  -2   -2.80    5.70
  -5  11   2   95.24   15.71
  -5 -11   2   97.16    9.31
  -5  11   2   89.36   15.14
  -5  11   2  101.70   18.43
   5 -11  -2   96.75   15.77
  -5  11   2   97.61   17.86
   5  11  -2  117.51   10.14
   5  11  -2  111.10   11.83
   5  11  -2   99.88   11.18
   5  11  -2  103.31   10.55
   5 -11  -2   90.64   18.17
  -5 -11   2   68.00   17.41
   4  11  -2    2.75    3.54
  -4  11   2   -1.77   11.45
   4  11  -2    0.74    5.88
   4 -11  -2   -0.83    8.22
  -4  11   2    1.77   13.21
   4 -11  -2  -25.80   22.56
   4  11  -2   -1.07    7.41
  -4 -11   2    6.28    5.68
   4  11  -2   -3.90    5.78
  -4  11   2  -13.93   13.39
  -4  11   2  -10.15    8.80
  -4 -11   2   -6.53   10.60
   3  11  -2   76.05    9.56
  -3  11   2   48.60   14.75
  -3 -11   2   79.24   16.06
  -3  11   2   62.17   11.44
   3 -11  -2   51.47   12.36
   3  11  -2   62.66    8.47
   3 -11  -2   61.61   12.87
  -3  11   2   71.97   11.01
   3  11  -2   62.01   10.16
   3  11  -2   65.36    8.50
  -3 -11   2   62.89    7.90
  -3 -11   2   57.27    7.47
  -3 -11   2   73.02    7.00
  -3  11   2   76.86   13.93
   2 -11  -2   -5.45   11.18
   2  11  -2   -4.44    4.60
   2 -11  -2    3.04   10.96
  -2  11   2    6.10   10.56
   2  11  -2    2.77    8.28
  -2  11   2    1.73   12.13
  -2 -11   2   -3.45    5.49
  -2  11   2   16.12   11.08
   2  11  -2   -6.63    5.05
  -2  11   2    0.39   12.08
   2  11  -2   -7.00    7.74
  -2 -11   2   -4.67    5.75
  -2 -11   2   -8.18   16.02
   1  11  -2   36.92    6.89
  -1  11   2   22.29   10.19
   1  11  -2   37.62   10.06
  -1  11   2   47.76   11.33
  -1 -11   2   33.38    7.95
  -1 -11   2   39.63    8.66
  -1  11   2   39.51    9.13
   1  11  -2   32.99    7.51
   1 -11  -2   59.07   11.09
   1  11  -2   35.30    8.63
   1 -11  -2   47.51   12.47
  -1 -11   2   62.66   18.57
  -1  11   2   45.95   10.19
   0  11   2  -16.53    9.40
   0  11  -2   -0.51    5.80
   0 -11   2    1.46    7.07
   0 -11  -2   14.76    9.63
   0  11  -2    7.60    5.00
   0 -11  -2   24.71   10.19
   0 -11   2   -0.71    6.79
   0  11  -2    6.75    8.22
   0  11   2   -5.33    7.29
   0 -11   2   -1.96   15.88
   0  11   2    5.36    9.24
   0  11  -2    7.38    9.22
   0  11   2    8.55    8.65
  -1  11  -2    3.38    6.80
   1  11   2    6.64    8.26
   1 -11   2   22.12    8.19
   1  11   2   11.38    8.71
  -1 -11  -2   12.41    7.52
  -1  11  -2   12.74   10.85
  -1  11  -2    2.34    8.00
  -1  11  -2   11.06    8.42
  -1 -11  -2   -5.40   10.25
   1  11   2   17.31   12.01
   1  11   2    4.16   10.95
  -2  11  -2   -3.82    7.35
  -2 -11  -2  -33.86   11.84
  -2  11  -2   -2.19    6.25
  -2 -11  -2  -16.14    9.75
  -2  11  -2  -23.37   10.24
   2 -11   2   17.43    9.46
  -2  11  -2    9.34    7.03
   2  11   2   19.56    9.82
   2  11   2    2.90   11.19
   2 -11   2  -11.18   12.42
   2  11   2  -16.48    9.71
   2  11   2   23.14    9.99
   3 -11   2   -2.20    8.09
   3  11   2  -16.88    9.91
   3  11   2   16.65    9.76
  -3 -11  -2    9.12    9.37
  -3  11  -2   -4.71    6.65
  -3  11  -2    8.56   10.14
   3 -11   2   10.61   11.54
  -3  11  -2  -29.29   11.72
   3  11   2    7.03    8.45
  -3  11  -2   -3.37   11.07
  -3 -11  -2   15.81    8.07
   3  11   2    2.81    8.28
  -4  11  -2    6.03   11.22
  -4 -11  -2    9.07   12.59
  -4  11  -2    5.89    7.38
   4  11   2   -0.90    6.53
  -4  11  -2   13.39    9.10
   4  11   2   12.29    9.05
  -4  11  -2    2.11   11.41
   4 -11   2   -2.89    7.73
   4  11   2    9.76    7.78
   4 -11   2  -10.15   10.28
   4  11   2    3.64   11.08
  -4 -11  -2   -7.51    7.56
   5  11   2   -4.86    8.26
   5 -11   2    1.45   14.52
  -5  11  -2   -0.61   12.20
   5  11   2   -3.80   14.86
  -5  11  -2    5.22   13.21
  -5 -11  -2   -4.38   10.35
   5  11   2   -9.40    7.98
   5 -11   2    4.30    8.76
   5  11   2    6.01   13.22
  -5 -11  -2    5.78    6.90
  -5  11  -2   -4.16   14.97
  -5 -11  -2   -9.02   14.32
  -6  11  -2   -8.15    9.88
   6 -11   2   34.23   14.30
   6  11   2   -7.63    7.53
  -6  11  -2  -11.65   13.72
   6 -11   2   -0.84   11.56
   6  11   2   17.85   14.18
  -6 -11  -2   -2.44   10.66
  -6 -11  -2    1.06    6.29
   7  11   2   26.16    8.34
   7 -11   2   55.02   14.88
   7 -11   2   25.96   12.12
  -7  11  -2   21.33   15.81
  -7 -11  -2   23.39   13.61
   7  11   2   22.03   18.08
  -7 -11  -2   23.34   12.97
  -7  11  -2   27.22   10.99
  -8  11  -2  -21.00   17.95
   8 -11   2   15.42   22.99
   8  11   2  -11.52    9.96
  -8  11  -2  -17.05   16.76
   8 -11   2   -7.05   12.68
  -8 -11  -2   -5.64    9.01
  -9  11  -2  -15.05   14.94
   9  11   2   13.29   13.09
  -9  11  -2   33.32   21.42
   9 -11   2    3.90   17.42
  -9 -11  -2   26.22   14.70
  10  11   2   25.65   18.51
 -10 -11  -2   40.57   20.59
 -10  11  -2   -9.26   24.22
 -10  11  -2   24.60   21.37
 -11 -11  -2   -9.00   12.64
  11  11   2    7.05   18.69
 -11  11  -2   35.24   26.76
 -11  11  -2    9.88   20.78
 -12  12   2   28.39   25.78
 -11  12   2   -6.30   25.72
  11  12  -2   14.59   10.48
 -11  12   2  -20.48   15.91
 -10  12   2  -13.85   21.51
  10  12  -2   -2.02   10.83
  10 -12  -2  -18.66   20.77
 -10  12   2    4.99   15.01
  -9  12   2   14.57   13.53
  -9  12   2   28.85   22.18
   9 -12  -2  -24.80   20.59
   9  12  -2   14.39    7.67
  -9 -12   2   -2.11    6.08
   8 -12  -2   -4.39   14.33
  -8  12   2  -20.10   14.25
   8  12  -2   10.94    8.99
  -8  12   2   50.73   17.94
  -8 -12   2    9.94    6.16
  -7  12   2   -2.12   16.84
   7 -12  -2   10.30   16.87
   7  12  -2   11.87    7.05
   7  12  -2    1.40    6.72
   7 -12  -2    2.17   10.28
  -7 -12   2    9.62    6.14
  -7  12   2    5.62   11.17
   6  12  -2   78.43   11.24
   6 -12  -2  123.39   19.65
  -6  12   2  118.27   21.05
  -6 -12   2   87.64    9.55
   6 -12  -2  112.10   16.88
  -6 -12   2   97.88   16.66
  -6  12   2   66.16   16.82
   6  12  -2   82.47   12.90
   5  12  -2    3.03    6.26
  -5 -12   2   30.02   17.53
   5 -12  -2   -2.91   10.81
   5  12  -2    7.95    7.66
   5  12  -2   -2.73    8.58
   5 -12  -2  -15.56   13.06
  -5  12   2   -4.45    9.74
  -5 -12   2   -8.66    5.72
  -5  12   2    9.40   10.82
  -4  12   2   27.58   16.53
  -4  12   2   40.98   13.20
   4 -12  -2   -0.50   15.63
   4 -12  -2   13.37   15.98
  -4 -12   2   16.84   12.14
  -4 -12   2   17.05    7.26
   4  12  -2   16.62    7.03
   4  12  -2    8.79    4.80
   4  12  -2   22.12    9.46
  -4  12   2   16.16   12.76
   4  12  -2   11.72    6.73
   3  12  -2  -16.81    7.89
  -3 -12   2   -9.31   13.41
  -3  12   2    3.84   12.84
   3 -12  -2   18.06   11.95
   3  12  -2   -9.18    6.37
   3  12  -2   12.39    7.64
  -3  12   2   -7.82   11.01
   3 -12  -2    5.39   10.43
  -3 -12   2    4.79    3.19
  -3 -12   2    3.36    3.06
  -3  12   2  -19.41   13.40
   3  12  -2    1.88    9.04
   2  12  -2    0.17    9.24
  -2  12   2    1.63    9.97
   2  12  -2   16.60    9.59
  -2 -12   2    7.49    7.74
   2 -12  -2   23.51   12.78
  -2  12   2   -5.63   17.31
   2 -12  -2    8.55    7.46
  -2  12   2   16.09   14.77
   2  12  -2    3.84    8.85
  -2 -12   2   18.83    6.14
   2  12  -2    9.66    8.06
  -2 -12   2   20.79   13.08
  -2  12   2   15.94   10.80
   1 -12  -2  -32.05   19.94
   1  12  -2    8.32    8.62
  -1 -12   2   17.95   12.71
   1  12  -2    7.89    5.74
  -1  12   2  -12.38   11.22
   1 -12  -2   16.91   12.93
  -1 -12   2    6.33   10.74
  -1  12   2   10.48   10.08
  -1  12   2   13.86   15.24
   1  12  -2    5.24    6.59
  -1  12   2    9.71   14.33
  -1 -12   2   -4.91    7.36
   1  12  -2   -5.33   10.12
   0 -12   2  -16.42    8.33
   0  12   2  -11.10   14.68
   0  12   2    3.66   11.81
   0  12   2  -15.00   10.66
   0  12  -2    7.32   10.36
   0 -12  -2   27.60   12.68
   0  12  -2    1.98   11.33
   0  12  -2   -0.50    6.66
   0  12  -2    1.93    6.09
   0 -12   2   -1.35   12.10
   0  12   2  -14.71   10.58
   0 -12  -2   10.57   11.37
  -1 -12  -2  -11.03   11.26
   1  12   2  -10.69    8.14
  -1 -12  -2  -14.77    7.74
  -1  12  -2    6.24    7.78
  -1  12  -2    0.56    8.33
   1  12   2  -12.59   12.13
   1 -12   2   -6.21    5.42
   1 -12   2  -26.92   17.70
  -1  12  -2   -2.34    8.88
   1  12   2   -1.78   12.24
   1  12   2    2.03    8.44
  -1  12  -2  -11.48   10.91
  -2  12  -2   42.81    8.98
  -2 -12  -2   35.48   13.30
  -2 -12  -2   69.41   16.18
   2  12   2   51.43   13.19
   2  12   2   27.37   10.09
   2 -12   2   48.58   12.13
   2 -12   2   30.08   17.36
  -2  12  -2   27.07   13.37
  -2  12  -2   26.22   14.11
   2  12   2   12.12    8.01
   3  12   2    4.18    7.20
  -3  12  -2  -18.38   12.64
  -3 -12  -2    5.22    8.18
  -3  12  -2  -16.91   10.23
   3  12   2    6.19   15.75
   3 -12   2    0.15   13.88
  -3  12  -2  -10.62    7.47
  -3 -12  -2   14.45   15.50
   3  12   2   12.23    8.65
  -4  12  -2   22.18   12.04
   4 -12   2   22.66   18.44
  -4 -12  -2    8.24    8.75
   4  12   2   19.13    7.99
  -4 -12  -2    3.25   19.31
   4  12   2    4.34   13.92
   4  12   2    5.67    8.26
  -4  12  -2   17.35   12.68
  -5 -12  -2    0.43   12.93
  -5  12  -2   -5.31   10.36
  -5 -12  -2   30.27   17.41
   5  12   2    2.39    7.68
   5  12   2   15.04   14.41
   5 -12   2   -1.93   12.12
  -5  12  -2   -5.91   11.09
  -6  12  -2    2.54   13.55
  -6 -12  -2   42.48   20.46
  -6  12  -2   -1.81   13.19
   6  12   2    6.91   10.56
  -6 -12  -2   14.03   13.72
   7  12   2   -3.59   11.53
  -7  12  -2  -12.12   12.72
  -7  12  -2    4.36   15.10
  -7 -12  -2    1.80   13.92
  -7 -12  -2   13.80   12.65
  -8  12  -2    2.16   11.97
  -8 -12  -2   -0.66   13.61
  -8  12  -2   -1.41   20.18
   8  12   2  -15.33   14.43
   9  12   2   -3.73   14.15
  -9  12  -2   -5.94   15.31
  -9 -12  -2   10.02   11.46
  -9  12  -2   -2.59   24.33
  10 -12   2   19.48   22.61
 -10  12  -2   24.26   16.23
  10  13  -2    3.59   12.37
 -10  13   2    6.81   15.45
 -10  13   2   -1.27   23.79
   9  13  -2  -12.93    8.16
  -9  13   2   -8.24   24.43
  -9  13   2    0.90   14.98
  -8  13   2    2.11   14.35
   8  13  -2  -10.77    7.35
  -8  13   2  -17.39   13.92
   7  13  -2   -9.84    7.07
  -7  13   2   -4.47   12.86
   7 -13  -2  -13.45   14.16
  -7  13   2   15.41   14.56
   6  13  -2   -3.88    7.21
   6 -13  -2  -16.34   18.13
  -6  13   2  -14.63   16.91
  -6  13   2   12.51   13.15
  -5  13   2   24.36   11.90
   5  13  -2   16.20    8.06
  -5 -13   2   23.60   16.96
   5 -13  -2   29.98   14.36
  -5  13   2    8.01   16.69
   4  13  -2    0.12    8.01
  -4  13   2  -10.04    8.90
   4  13  -2   -7.17    7.90
  -4  13   2   17.83   15.41
  -4 -13   2  -16.51   18.27
   4 -13  -2   -8.92   17.71
   3 -13  -2   -3.96   12.23
  -3 -13   2   -0.77   24.59
  -3  13   2    3.34    8.54
  -3  13   2    1.10   10.52
   3  13  -2   -8.76    6.50
   2  13  -2   -1.67   10.80
  -2  13   2   10.35   17.15
   2 -13  -2    0.49   15.50
   2  13  -2    7.29   11.72
  -2  13   2  -19.23   13.45
  -2 -13   2   -9.12    7.97
  -2 -13   2   22.36   24.50
  -1 -13   2  -30.43   26.18
  -1  13   2    4.53    8.67
  -1  13   2    6.96    8.55
   1  13  -2   -9.53   12.03
   1 -13  -2   -2.63   11.22
   1  13  -2    8.83    8.49
   0 -13  -2   -5.53   14.12
   0  13   2    7.77   13.55
   0  13   2   21.92   12.78
   0  13  -2  -11.35   12.46
   0 -13   2   -9.16   16.14
   0  13  -2   -7.66    8.32
  -1  13  -2    6.61   14.39
   1 -13   2   -6.89   18.37
  -1  13  -2   -4.82   14.96
   1  13   2   -1.59   11.52
   1  13   2  -14.18    9.95
  -1 -13  -2  -16.66   12.20
  -2  13  -2    3.24   15.06
   2 -13   2   13.67   28.77
   2  13   2    2.34   11.81
  -2 -13  -2    3.38    9.74
  -3  13  -2    6.32   15.14
  -3 -13  -2   11.71   13.38
   3 -13   2    9.96   23.21
   3  13   2   14.10   12.54
  -3 -13  -2    3.22   18.69
  -4 -13  -2   11.26   12.52
   4  13   2   -3.72   13.79
   4 -13   2   -8.43   20.61
  -4 -13  -2  -23.44   23.46
  -4  13  -2    9.42   12.24
   5  13   2  -10.05   23.16
  -5  13  -2   27.96   12.09
  -5 -13  -2   11.56   13.44
  -5 -13  -2   21.21    9.65
  -6  13  -2   11.25   14.49
  -6 -13  -2    6.90   14.33
   6  13   2   -2.30   13.15
  -6 -13  -2   16.99   14.98
  -7 -13  -2   -0.85   19.18
   7 -13   2  -30.21   22.46
  -7 -13  -2    4.60    9.97
   7  13   2   -4.05   11.02
  -7  13  -2   17.17   14.25
  -8  13  -2   -9.92   20.66
   8 -13   2  -14.96   19.83
  -8 -13  -2   17.82   19.10
   8  13   2    7.92   10.12
  -7  14   2  -55.55   21.51
   7  14  -2   -1.91    8.38
  -6 -14   2   53.16   20.82
  -6  14   2   87.22   26.33
   6  14  -2   40.88   11.00
   5 -14  -2    2.97   14.38
  -5  14   2    4.00   13.19
  -5 -14   2    0.79   26.67
   5  14  -2   10.63    9.03
   4 -14  -2   31.38   15.91
  -4  14   2   35.09   17.69
   4  14  -2   22.45   10.41
  -4 -14   2   18.55   31.31
  -3  14   2    9.33   13.15
   3 -14  -2   17.61   18.29
   3  14  -2    2.29   13.35
   2 -14  -2   16.76   12.41
  -2  14   2    3.70    9.44
   2  14  -2    8.95    8.04
  -2 -14   2   44.69   29.85
   1 -14  -2   -5.59   19.13
  -1 -14   2   62.29   37.64
   1  14  -2  -13.46   14.40
   0 -14  -2  106.51   20.53
   0  14  -2  109.95   15.08
   0 -14   2  136.24   48.06
   0  14   2   79.03   18.05
   1 -14   2  -10.98   25.09
  -1 -14  -2   -8.11   14.01
  -1  14  -2   -8.68   13.03
   1  14   2  -24.67    9.75
   2 -14   2   40.18   39.49
  -2  14  -2   25.00   22.36
  -2 -14  -2    8.13   15.54
   2  14   2   28.75   17.25
  -3 -14  -2   -6.89   23.11
  -3  14  -2   -5.32   10.84
  -3 -14  -2    3.40   11.71
   3  14   2  -42.39   20.29
   3 -14   2  -18.06   25.84
  -4 -14  -2   71.88   31.19
  -4 -14  -2   46.39   19.06
  -4  14  -2   43.71   17.80
   4 -14   2  -26.78   37.47
  -5 -14  -2    8.90   18.27
   5  14   2  -24.25   15.33
   5 -14   2   54.79   37.34
  -5  14  -2   -3.74   14.03
  -5 -14  -2    4.83   10.16
  -2  15   2   -2.56   18.91
  -1 -15   2    2.30   34.71
   1  15  -2   43.22   14.31
  -1  15   2   30.68   16.81
   0 -15  -2   14.14   64.22
   0 -15   2    3.02   45.90
   0  15  -2   -3.28   12.51
  19   0  -3   -3.24   18.85
 -19   0   3   15.11   15.35
 -18   0   3  -15.12   20.11
 -18   0   3  -24.83   27.14
  18   0  -3   -1.19   11.59
  17   0  -3    0.85   14.61
 -17   0   3   24.96   16.37
 -17   0   3    0.23   14.65
 -16   0   3    2.33    8.84
 -16   0   3   -1.09   12.02
  16   0  -3    3.35   10.08
 -16   0   3  -14.52   16.24
  16   0  -3   19.06   18.41
 -15   0   3   -3.64   11.80
  15   0  -3    5.68   14.00
  15   0  -3   -4.02    9.88
 -15   0   3    2.62   10.26
  15   0  -3    5.34   12.25
 -14   0   3    2.29   14.53
  14   0  -3    3.13   12.56
 -14   0   3    1.95    8.88
 -14   0   3   22.13   11.35
  14   0  -3   -0.91   12.23
  14   0  -3    1.24    8.24
 -13   0   3    2.69   15.56
 -13   0   3    2.27   10.73
  13   0  -3    9.12    6.86
 -13   0   3    5.02    8.03
  13   0  -3   -8.17    7.77
  13   0  -3    7.85    8.24
 -12   0   3   -3.96    5.49
 -12   0   3   -0.39    6.56
  12   0  -3   10.60    7.01
 -12   0   3    3.68    6.90
  12   0  -3    8.58    6.95
  12   0  -3    9.67   10.89
 -11   0   3   -1.01    6.78
 -11   0   3  -15.32    7.81
 -11   0   3   -5.17    6.39
  11   0  -3    0.56    5.13
  11   0  -3   -8.04    5.95
  11   0  -3   -4.37    6.48
  10   0  -3    1.82    7.37
 -10   0   3   -1.19    6.13
 -10   0   3    3.50    7.78
 -10   0   3  -15.58    7.93
 -10   0   3    5.94    7.11
  10   0  -3    0.93    8.18
  10   0  -3    0.85    5.78
   9   0  -3    2.87    4.45
  -9   0   3   -6.04    6.61
  -9   0   3   -1.85    4.96
   9   0  -3  -14.56    4.94
   9   0  -3    1.19    4.94
  -9   0   3   -7.24    4.75
   8   0  -3   -6.45    4.85
   8   0  -3   -6.75    7.28
   8   0  -3   -3.30    4.81
  -8   0   3  -11.72    5.69
  -8   0   3   -4.81    4.66
  -8   0   3   -3.85    4.65
  -7   0   3   -8.14    6.74
   7   0  -3   -0.81    4.22
   7   0  -3   11.47    7.53
   7   0  -3    5.31    6.29
   7   0  -3    3.01    4.24
  -7   0   3   15.20    6.64
  -7   0   3   13.35    7.29
  -7   0   3    2.22    4.83
   6   0  -3   -8.93    5.90
  -6   0   3   -1.11    3.97
   6   0  -3   -5.11    3.76
   6   0  -3   -3.64    3.87
  -6   0   3  -14.98    4.76
  -6   0   3   14.72    8.43
   6   0  -3   -3.56    4.02
  -6   0   3   -4.83    3.26
   5   0  -3   -4.08    3.61
  -5   0   3   -4.51    3.49
   5   0  -3   -5.32    5.09
  -5   0   3  -11.72    3.35
   5   0  -3   -5.64    3.02
   5   0  -3   -4.68    4.07
  -5   0   3   -5.60    3.08
   4   0  -3   -1.35    4.78
   4   0  -3   -8.81    3.34
   4   0  -3   -4.98    3.09
  -4   0   3   -5.19    3.19
  -4   0   3   -1.94    2.89
  -4   0   3   -2.14    3.63
   4   0  -3   -3.19    3.11
   3   0  -3   -1.51    3.30
  -3   0   3    3.74    3.59
   3   0  -3   -5.76    4.80
   3   0  -3   -4.81    3.29
  -3   0   3   -2.25    3.65
  -3   0   3   -5.85    2.92
   2   0  -3    4.65    4.70
   2   0  -3   -4.83    3.78
  -2   0   3   -1.82    2.93
   2   0  -3   -4.72    3.25
  -2   0   3    3.10    4.96
   1   0  -3   -0.45    3.67
   1   0  -3   -4.09    4.05
   1   0  -3    2.37    3.33
  -1   0   3    8.69    5.09
  -1   0   3   -5.40    5.53
   0   0  -3   -7.74    4.55
   0   0   3   -8.72    4.00
   0   0   3   -4.87    4.22
   0   0  -3   -4.61    4.35
   0   0  -3   -9.74    5.63
   0   0   3   -6.94    3.50
  -1   0  -3   -0.56    4.93
   1   0   3   -8.02    4.05
  -1   0  -3  -10.21    4.45
  -1   0  -3  -12.55    6.24
   1   0   3   -6.77    4.80
   1   0   3   -8.55    4.15
   2   0   3   -5.24    4.91
  -2   0  -3   -6.26    6.33
   2   0   3  -17.39    7.47
  -2   0  -3   -7.34    6.92
  -2   0  -3   -2.58    3.00
   2   0   3   -1.32    5.90
  -2   0  -3  -17.31    7.20
   3   0   3   -7.44    5.09
  -3   0  -3   -5.87    7.63
   3   0   3   -2.97    7.75
   3   0   3   -5.73    5.48
  -3   0  -3   -0.81    5.51
  -3   0  -3   -7.06    4.84
  -4   0  -3    9.15    6.25
   4   0   3    6.22    6.37
   4   0   3   36.60   11.89
  -4   0  -3   23.58    7.44
  -4   0  -3    7.08    7.51
   4   0   3   21.19   11.09
   5   0   3   -4.77    5.61
   5   0   3   -5.65    9.11
   5   0   3    7.09    8.86
  -5   0  -3    1.36    6.24
  -5   0  -3   14.31    9.83
  -6   0  -3   -7.16    6.55
  -6   0  -3   -5.27    6.40
   6   0   3    1.08    6.93
   6   0   3   -1.09    6.29
   6   0   3    2.58    6.08
  -6   0  -3   -7.31    6.00
  -7   0  -3   -5.72    5.85
   7   0   3    4.98    8.91
   7   0   3   -7.46    6.12
   7   0   3    2.47    8.99
  -7   0  -3   10.11    6.60
  -7   0  -3   14.54    7.92
   8   0   3    2.58    6.80
  -8   0  -3   12.57    6.73
  -8   0  -3    9.94   10.63
  -8   0  -3    4.99   10.74
   8   0   3    7.05    8.95
   8   0   3  -12.95    7.19
  -9   0  -3    4.19    8.46
  -9   0  -3    3.02    7.80
   9   0   3   28.10   11.94
   9   0   3   -8.37   10.69
   9   0   3    3.34   11.62
  -9   0  -3   -3.09    8.05
  10   0   3   -0.69    9.31
  10   0   3   -7.13   14.61
 -10   0  -3   -9.16   14.08
  10   0   3    3.69    7.82
 -10   0  -3   -2.81    7.40
 -10   0  -3   36.15   13.28
 -11   0  -3   -7.92   10.34
  11   0   3    0.77   10.07
  11   0   3    6.57    9.87
 -11   0  -3   -4.43   13.21
 -11   0  -3   -2.26    9.69
  11   0   3    8.24    9.17
 -12   0  -3    8.68   11.73
 -12   0  -3    7.36   15.99
  12   0   3    0.34   11.03
  12   0   3    4.97   16.65
  12   0   3   -5.43   11.79
  13   0   3   -0.46   12.85
  13   0   3   23.54   22.50
 -13   0  -3   -5.49   12.91
 -13   0  -3    4.85   21.12
 -14   0  -3   20.12   21.91
  14   0   3   -3.76   21.09
 -14   0  -3    0.92   22.62
  14   0   3    3.93   11.01
 -15   0  -3    4.52   23.00
  15   0   3  -23.85   12.82
 -15   0  -3   10.18   16.87
 -16   0  -3  -13.37   17.27
 -16   0  -3   17.05   22.28
  16   0   3   36.88   19.66
 -19  -1   3   45.41   23.33
 -19   1   3   57.59   22.70
  19  -1  -3   50.79   24.39
  19   1  -3   78.39   22.27
  18   1  -3    2.91   23.38
  18  -1  -3   -0.52   12.61
 -18   1   3    5.55   30.59
 -18  -1   3    4.54   17.24
 -18   1   3   13.02   13.81
  17   1  -3   72.11   18.51
 -17   1   3   68.34   20.09
 -17  -1   3   73.77   19.70
  17  -1  -3   77.01   19.00
  17  -1  -3   56.20   16.31
 -17   1   3   46.21   18.57
 -17  -1   3   46.47   22.81
 -17  -1   3   62.52   16.69
 -17   1   3   56.61   12.73
  16   1  -3    5.14   12.09
  16  -1  -3    2.48   13.30
  16   1  -3   -8.23   16.66
 -16  -1   3    0.93   13.39
 -16  -1   3   -8.57   13.32
 -16   1   3   20.54   21.27
 -16   1   3    6.29   20.18
  16  -1  -3    0.23   12.67
  15   1  -3   77.62   12.01
 -15  -1   3   98.29   13.58
 -15   1   3   62.98   19.17
  15  -1  -3   68.89   16.94
  15   1  -3  103.86   17.18
 -15   1   3   92.03   14.93
  15   1  -3   55.23   15.32
  15  -1  -3   83.99   12.90
  15  -1  -3  104.88   18.91
 -15  -1   3  102.10   19.91
 -15   1   3   64.72   12.86
  14   1  -3    6.78    6.52
  14  -1  -3   -8.23    9.49
 -14  -1   3   -1.92    6.76
  14  -1  -3   15.95    7.88
 -14  -1   3   19.15   12.24
 -14   1   3  -11.06    9.57
 -14   1   3    0.94   11.53
  14   1  -3    0.90    6.99
 -14   1   3   -2.07    8.59
  14  -1  -3   -0.11    9.67
  14   1  -3  -13.54   11.44
 -14  -1   3  -14.01    8.41
 -14  -1   3   12.51    9.16
 -13   1   3   60.10    9.60
 -13  -1   3   59.61   12.53
 -13   1   3   71.89   11.10
 -13   1   3   51.34   10.98
  13  -1  -3   51.85    9.59
  13   1  -3   37.75   10.15
 -13  -1   3   40.83    9.93
 -13  -1   3   62.57   14.00
  13  -1  -3   48.10   13.56
  13  -1  -3   42.36   12.14
 -13   1   3   61.15   11.51
  13   1  -3   37.93    7.87
  13   1  -3   94.44   39.04
 -13  -1   3   46.72    9.91
  12  -1  -3   -9.52    6.72
  12   1  -3    1.71    6.90
  12  -1  -3   -5.37    6.92
 -12  -1   3   -7.21   11.05
 -12  -1   3    6.58    9.51
  12   1  -3   13.59   10.68
  12   1  -3    7.12   10.38
 -12  -1   3   10.17    8.10
 -12   1   3   -7.61    8.29
 -12   1   3    2.87    6.90
 -12   1   3   -7.16    7.40
 -12   1   3   -1.06   10.67
  12  -1  -3  -15.23    6.58
 -12  -1   3   -0.60    8.62
  11   1  -3    3.81    5.23
 -11  -1   3    8.75    6.16
  11   1  -3   10.09    7.34
  11  -1  -3    5.42    6.45
 -11  -1   3    6.05    6.02
 -11   1   3   -1.74    9.92
  11  -1  -3   -3.28    8.18
 -11   1   3   10.24    8.20
 -11  -1   3   -5.02    5.47
 -11  -1   3  -11.19    8.43
 -11   1   3   12.41    7.01
  11  -1  -3   -0.44    6.62
  11   1  -3   12.14    6.97
 -11   1   3    1.77    8.20
  10  -1  -3  -20.00    7.66
  10  -1  -3    6.31    8.24
 -10  -1   3   11.22    6.77
 -10   1   3   -0.78    8.03
 -10   1   3   -3.04    5.42
 -10  -1   3    6.13    5.73
 -10   1   3   -4.94    6.96
  10   1  -3   -3.49    4.73
  10   1  -3   -1.70    4.31
  10  -1  -3   -6.67    5.21
  10   1  -3   -2.53    6.86
 -10  -1   3   -4.65    7.94
  -9   1   3   45.45    9.10
  -9  -1   3   31.89    6.03
  -9   1   3   31.09   10.13
   9   1  -3   31.43    8.34
   9   1  -3   22.11    7.19
   9   1  -3   37.15    5.96
   9  -1  -3   38.87    7.65
   9  -1  -3   23.20    6.13
  -9   1   3   40.64    9.74
  -9  -1   3   20.89    7.66
  -9  -1   3   36.77    5.70
   9  -1  -3   44.50   10.28
  -9  -1   3   22.63    6.45
  -8   1   3   -7.06    7.89
   8   1  -3   -3.80    5.08
  -8   1   3    4.75    5.59
   8  -1  -3    3.85    7.88
  -8  -1   3   -9.38    6.28
   8  -1  -3    0.07    7.23
  -8  -1   3   -0.82    4.21
   8   1  -3   13.79    5.49
   8  -1  -3    3.45    5.89
  -8  -1   3   -7.08    6.22
   8  -1  -3   -7.19    6.15
   8   1  -3    3.58    5.81
  -8   1   3   -4.95    8.05
  -8   1   3  -17.54    6.97
   7  -1  -3 5648.62  291.37
   7  -1  -3 5744.00  194.68
   7  -1  -3 5848.48  280.66
  -7   1   3 5719.74  152.81
  -7   1   3 5604.28  182.87
   7  -1  -3 5477.17  324.41
   7   1  -3 5419.61  221.49
  -7  -1   3 5528.95  212.66
  -7  -1   3 5484.40  126.29
  -7   1   3 5603.38  122.37
  -7   1   3 5688.58  222.57
   7   1  -3 5635.11  185.06
  -7  -1   3 5726.42  182.54
   6   1  -3    3.60    3.63
   6  -1  -3   -2.72    6.58
   6  -1  -3  -17.78    7.12
   6   1  -3   -5.34    4.71
   6  -1  -3   -6.15    7.06
  -6  -1   3   -0.08    3.38
  -6   1   3   -6.52    7.00
  -6  -1   3    3.43    4.70
   6   1  -3   -3.71    4.42
   6   1  -3  -14.09    5.48
  -6   1   3   -6.10    6.92
  -6   1   3   -5.05    4.56
  -6   1   3    0.14    4.93
   6  -1  -3    9.35    6.81
  -6  -1   3    3.67    2.90
  -5   1   3   31.85    5.03
   5   1  -3   16.71    3.50
   5  -1  -3   24.11    4.09
   5  -1  -3   14.10    4.76
  -5  -1   3   17.50    3.61
  -5  -1   3   17.94    3.55
  -5   1   3   17.22    4.12
  -5   1   3   22.17    4.76
  -5   1   3   25.17    5.33
   5   1  -3   17.05    3.94
   5  -1  -3   22.20    4.26
   5  -1  -3   14.44    5.00
   5   1  -3   20.51    3.67
  -4   1   3    4.33    4.10
  -4   1   3   -7.53    5.78
   4  -1  -3   -3.55    6.26
  -4   1   3   -3.45    5.42
  -4   1   3   -0.96    3.62
   4  -1  -3   -9.35    3.31
   4   1  -3   -8.38    3.38
  -4  -1   3   -3.02    2.85
   4   1  -3   -9.24    2.97
   4  -1  -3   -8.20    5.75
  -4  -1   3    0.67    3.40
   4  -1  -3   -2.30    4.06
   4   1  -3   -0.03    2.30
  -3   1   3  492.92   19.92
  -3  -1   3  522.92   20.69
   3  -1  -3  509.45   22.22
   3   1  -3  527.14   29.07
  -3   1   3  512.38   19.22
  -3   1   3  529.26   18.11
   3   1  -3  533.44   26.11
  -3   1   3  531.00   22.79
   3  -1  -3  521.70   31.07
   3  -1  -3  545.47   25.21
   3   1  -3  504.92   30.27
  -2   1   3    5.56    5.78
   2   1  -3    5.25    2.23
   2  -1  -3    5.39    3.55
  -2  -1   3    5.77    3.28
   2   1  -3    4.32    3.61
   2  -1  -3    6.71    4.38
  -2   1   3    0.92    5.45
   2   1  -3    5.37    3.46
   2  -1  -3   -1.22    4.25
  -2   1   3    0.61    5.82
   1  -1  -3   41.56    6.37
   1  -1  -3   60.49    7.67
   1   1  -3   33.59    5.04
   1   1  -3   44.36    3.95
  -1  -1   3   51.58    4.90
   1  -1  -3   59.78    5.53
  -1   1   3   43.02    5.47
  -1   1   3   57.29    7.45
  -1   1   3   35.61    4.23
   1   1  -3   51.70    4.72
   0  -1  -3   24.85    7.46
   0   1   3    9.71    4.32
   0  -1  -3    6.69    4.99
   0   1  -3    4.28    3.71
   0  -1   3    4.89    3.43
   0   1  -3    0.84    5.15
   0   1   3    9.01    4.91
   0  -1  -3   14.09    6.44
   0   1  -3    3.04    3.65
   0   1   3   10.77    5.16
   0  -1   3   -1.30    3.41
  -1   1  -3 1292.75   59.99
   1   1   3 1305.78   61.62
  -1   1  -3 1354.10   71.73
   1   1   3 1276.99   65.13
  -1  -1  -3 1280.10   51.82
  -1  -1  -3 1321.47   49.47
   1   1   3 1335.48   63.52
   1  -1   3 1362.39   55.62
  -1   1  -3 1322.71   48.96
   1  -1   3 1341.34   52.41
  -1   1  -3 1367.31   46.08
  -1  -1  -3 1333.94   47.00
   1  -1   3 1284.14   64.28
   2   1   3   -7.52    6.04
  -2   1  -3    4.35    3.05
  -2  -1  -3   -7.30    6.71
   2  -1   3    1.73    4.68
   2  -1   3   -8.83    6.34
   2   1   3   -7.70    5.85
  -2   1  -3   -2.69    4.01
  -2   1  -3   -0.19    5.65
  -2  -1  -3   -1.85    4.18
  -2   1  -3   -6.96    4.83
   2   1   3   -2.44    4.24
   2  -1   3  -14.99    6.58
  -3   1  -3 1710.62  109.21
  -3  -1  -3 1780.48   54.03
  -3  -1  -3 1783.73   40.73
  -3   1  -3 1739.25   64.42
   3   1   3 1782.58   69.43
   3   1   3 1766.49   76.61
  -3   1  -3 1687.40   48.32
   3  -1   3 1787.57   67.68
   3   1   3 1762.02   70.88
   3  -1   3 1741.53   51.47
   3  -1   3 1694.04   78.77
  -3  -1  -3 1702.22   62.82
   4   1   3    6.95    7.75
  -4  -1  -3    1.24    7.15
   4  -1   3   -3.09    5.73
  -4  -1  -3    4.96    6.21
  -4   1  -3    4.87    8.03
   4   1   3   13.06    9.56
   4   1   3    0.49    6.62
  -4  -1  -3    0.54    7.91
  -4   1  -3    1.83    5.79
  -4   1  -3    8.14    6.78
   4  -1   3   12.14    4.36
   4  -1   3   12.23    8.03
   4  -1   3    1.59    6.35
   5  -1   3 2342.55  100.26
  -5  -1  -3 2271.75   95.46
   5   1   3 2250.71   79.23
  -5   1  -3 2216.24  106.82
  -5   1  -3 2354.35  108.48
   5  -1   3 2268.99   79.74
   5   1   3 2185.00   91.00
  -5   1  -3 2356.41   84.26
  -5  -1  -3 2172.02   62.00
   5  -1   3 2391.06   85.81
   5   1   3 2389.37   98.88
  -5  -1  -3 2218.63   70.32
  -6   1  -3   12.77    8.96
   6   1   3    2.21    6.74
   6  -1   3   -7.53    6.63
  -6  -1  -3    2.70    6.09
   6   1   3   -8.58    7.95
  -6   1  -3   -2.91    6.43
   6   1   3   -1.97    9.11
   6  -1   3    3.58    8.64
  -6   1  -3  -18.03    8.96
  -6  -1  -3    3.36    7.93
   6  -1   3    1.84    9.23
  -6  -1  -3    8.67    7.74
   6  -1   3   -6.40    3.38
  -7   1  -3  305.47   21.16
   7  -1   3  347.38   20.59
  -7  -1  -3  332.90   20.17
   7   1   3  318.56   23.28
  -7  -1  -3  313.53   25.46
  -7   1  -3  291.98   18.31
   7  -1   3  307.31   19.92
  -7  -1  -3  307.04   21.38
   7  -1   3  322.92   18.28
  -7   1  -3  349.91   19.12
   7   1   3  307.50   17.58
   7   1   3  313.90   22.33
   7  -1   3  331.31   13.58
  -8   1  -3    2.85   10.68
   8  -1   3    1.36    3.20
   8  -1   3   -2.48   10.16
  -8   1  -3    4.56   11.13
  -8  -1  -3    1.92    7.12
   8   1   3    0.75   10.53
  -8  -1  -3   11.92    8.62
   8   1   3    5.79   10.36
   8  -1   3   10.26   11.42
  -8   1  -3    4.87    6.48
   8  -1   3    2.20    7.52
   8   1   3    4.81    6.72
  -8  -1  -3   -8.67    6.88
   9  -1   3   93.48   14.49
  -9   1  -3  113.45   17.03
  -9   1  -3  121.67   14.26
  -9  -1  -3  139.39   16.47
   9   1   3  133.76   16.49
   9   1   3  111.27   11.82
   9   1   3  114.92   15.45
  -9  -1  -3   87.63   13.97
   9  -1   3  127.04   13.06
   9  -1   3  113.11    6.97
  -9  -1  -3  121.36   17.18
   9  -1   3  128.47   18.21
  -9   1  -3  125.65   16.63
 -10   1  -3    0.45    9.61
 -10  -1  -3    0.59    7.81
  10   1   3   -2.23    7.07
 -10   1  -3   10.12    9.12
  10   1   3   -5.56   12.84
  10  -1   3   12.19   12.69
 -10   1  -3   14.82    9.06
 -10  -1  -3    2.56    8.76
 -10  -1  -3  -14.94    9.56
  10  -1   3  -12.44    7.80
  10   1   3  -10.79   11.32
  10  -1   3   -5.75    9.10
 -11  -1  -3  112.37   20.63
 -11   1  -3   95.78   16.47
  11  -1   3   73.90   13.37
  11  -1   3   77.65   13.07
  11   1   3   92.81   19.05
  11  -1   3  101.58   17.34
 -11   1  -3   80.02   13.76
  11   1   3   76.71   12.82
 -11  -1  -3   63.47   12.35
 -11   1  -3   48.59   18.08
  11   1   3   92.70   20.48
 -11  -1  -3  101.72   17.37
  12  -1   3   12.37   18.71
  12   1   3    0.29   13.46
  12  -1   3   -3.12    8.36
  12  -1   3    9.06   12.89
 -12   1  -3    3.69   17.19
 -12   1  -3    4.84    8.84
  12   1   3   -1.80   13.50
 -12  -1  -3   -7.72   15.00
 -12  -1  -3    3.31   14.80
  12   1   3    3.22    9.14
  13  -1   3   93.08   16.18
 -13  -1  -3   50.36   21.32
 -13   1  -3  100.36   23.84
 -13  -1  -3   74.41   17.31
  13   1   3   84.51   21.47
  13  -1   3  108.75   22.80
 -13   1  -3   90.87   20.27
  13   1   3   63.96   18.48
 -14   1  -3    2.16   14.42
  14  -1   3    8.68   15.03
 -14   1  -3   -8.72   20.69
 -14  -1  -3  -17.03   15.91
  14   1   3    4.99   24.01
 -14  -1  -3  -18.77   17.52
  14   1   3   32.17   18.19
 -15   1  -3   63.21   27.64
  15   1   3   43.41   16.50
 -15  -1  -3   46.13   19.86
 -15  -1  -3   10.29   18.62
 -15   1  -3   31.55   24.63
  15  -1   3    6.27   23.85
 -16  -1  -3  -36.33   22.23
 -16  -1  -3   21.26   19.09
 -16   1  -3  -30.32   24.99
 -16   1  -3   -7.72   15.85
  16   1   3  -13.57   15.64
  16  -1   3  -47.55   24.72
  19  -2  -3    1.77   14.12
  19   2  -3   18.17   18.49
 -19   2   3   13.70   16.48
 -19  -2   3  -17.78   22.44
 -18   2   3   41.45   21.01
  18  -2  -3    8.98   22.19
 -18   2   3   -7.53   21.43
 -18  -2   3  -18.13   18.08
  18   2  -3   14.78   13.66
  17  -2  -3   18.90   21.03
  17  -2  -3  -17.80   12.72
 -17  -2   3   -7.35   18.99
 -17   2   3   12.40   14.84
 -17  -2   3   -2.02   15.05
 -17   2   3   -9.04   20.47
  17   2  -3   10.89   10.57
  16  -2  -3   96.13   21.01
  16  -2  -3   70.59   14.69
 -16   2   3   77.21   16.17
  16   2  -3   95.85   15.74
 -16   2   3  131.09   28.43
 -16  -2   3   55.44   15.31
 -16   2   3  112.54   17.69
  16   2  -3   52.49   15.63
 -16  -2   3   77.89   15.57
  15   2  -3   -7.34    7.91
  15   2  -3  -15.66   12.97
 -15  -2   3    1.52   12.15
  15   2  -3   -1.63   12.33
 -15  -2   3    9.34   13.72
  15  -2  -3  -13.26   14.81
 -15   2   3   -1.29   11.20
 -15   2   3    7.72   17.18
 -15  -2   3   -6.24    7.08
  15  -2  -3   14.89   16.23
 -15   2   3   17.48   13.87
  15  -2  -3    6.29   15.73
  14  -2  -3  386.21   42.56
 -14  -2   3  395.28   32.54
 -14  -2   3  389.84   36.29
  14   2  -3  407.38   36.21
  14  -2  -3  452.74   31.60
 -14  -2   3  373.18   29.43
  14   2  -3  419.41   43.77
 -14  -2   3  334.68   31.17
  14   2  -3  433.56   30.65
 -14   2   3  490.32   37.53
  14  -2  -3  400.23   39.25
 -14   2   3  383.47   35.88
 -14   2   3  401.78   29.80
  13   2  -3  -10.24    9.50
 -13  -2   3    0.46    8.50
  13  -2  -3    6.76   12.76
  13   2  -3    1.30    9.70
  13  -2  -3    9.17   11.07
 -13   2   3   10.09   14.51
 -13   2   3    7.75   11.23
 -13  -2   3   14.00   10.17
 -13   2   3   -3.62   12.01
  13   2  -3   10.64   10.61
  13  -2  -3  -19.66   12.52
 -13  -2   3   -3.35    9.33
 -13  -2   3    2.76    6.12
 -12   2   3  575.97   30.11
 -12   2   3  586.22   29.41
  12  -2  -3  566.52   32.04
 -12  -2   3  573.72   29.08
  12   2  -3  511.01   38.61
  12  -2  -3  521.30   28.09
 -12  -2   3  520.98   37.94
  12  -2  -3  580.99   31.98
 -12  -2   3  532.67   27.90
 -12   2   3  481.37   33.02
  12   2  -3  524.21   35.43
  12   2  -3  581.35   25.17
 -12  -2   3  558.88   25.74
 -12   2   3  535.18   46.86
  11  -2  -3    1.48    5.86
  11   2  -3    2.56    5.05
  11   2  -3  -11.04    6.08
 -11   2   3   -0.40    6.72
 -11   2   3   -4.50    6.80
 -11  -2   3   -4.37    8.22
  11   2  -3   -0.79    7.04
 -11   2   3   -2.39    5.82
 -11  -2   3   -7.28    7.34
 -11  -2   3   17.99    9.17
 -11  -2   3   -1.15    7.68
  11  -2  -3   15.16   11.49
  11  -2  -3    1.95    7.05
 -11   2   3   -7.58    6.43
 -10   2   3  718.76   27.20
  10   2  -3  653.17   34.33
  10   2  -3  726.62   23.52
 -10   2   3  738.44   27.69
  10  -2  -3  742.43   30.05
 -10  -2   3  723.82   25.11
 -10  -2   3  749.99   22.18
  10  -2  -3  707.36   35.05
 -10   2   3  725.69   37.98
 -10  -2   3  652.88   26.35
  10  -2  -3  737.23   39.46
  10   2  -3  699.28   34.47
  -9   2   3    6.79    7.52
   9   2  -3  -14.01    5.81
   9  -2  -3   -7.60    5.97
  -9   2   3   -8.88    6.89
  -9  -2   3   -5.81    5.49
  -9  -2   3   -0.64    5.74
   9   2  -3    1.75    6.28
  -9  -2   3   -0.50    5.88
   9  -2  -3   -1.69    5.24
   9  -2  -3   -5.29    8.10
   9   2  -3   -3.08    5.05
  -9   2   3   -9.01    6.58
  -9   2   3   -4.11    5.79
  -8   2   3  692.01   23.77
   8  -2  -3  722.28   27.84
   8  -2  -3  661.05   34.16
  -8   2   3  717.87   29.95
  -8   2   3  665.01   16.12
   8   2  -3  684.66   35.10
  -8   2   3  651.78   23.23
  -8  -2   3  657.84   32.96
   8  -2  -3  671.48   32.20
  -8  -2   3  627.48   27.45
   8  -2  -3  696.04   46.49
   8   2  -3  646.89   44.12
   8   2  -3  616.53   23.73
  -8  -2   3  686.95   37.97
  -7   2   3   18.79    9.56
  -7  -2   3   19.96    6.24
  -7   2   3   10.39    6.60
  -7   2   3    1.54    5.26
   7  -2  -3    2.18    6.90
  -7  -2   3    1.91    3.32
  -7   2   3   -5.84    5.95
   7  -2  -3    5.87    5.27
   7   2  -3   11.03    5.20
   7   2  -3   -4.87    4.94
   7  -2  -3    2.23    8.97
  -7  -2   3    1.27    4.82
  -7  -2   3   -8.26    4.77
   7  -2  -3    2.74    8.15
  -6  -2   3  288.67   15.62
  -6   2   3  279.32   11.77
  -6   2   3  303.96   11.91
  -6  -2   3  288.16   12.91
  -6   2   3  310.19   15.37
   6  -2  -3  285.53   14.06
   6  -2  -3  312.07   19.12
   6  -2  -3  316.75   11.19
   6  -2  -3  314.36   13.66
   6   2  -3  285.54   18.10
  -6   2   3  329.96   13.13
  -6  -2   3  279.51   11.86
   6   2  -3  307.21   18.65
   6   2  -3  289.79   11.53
   5  -2  -3   -7.00    6.42
  -5   2   3  -20.15    6.52
   5   2  -3   -1.53    2.71
  -5   2   3    3.50    4.11
  -5   2   3    8.74    4.36
  -5  -2   3   -3.64    2.21
   5   2  -3   -5.06    2.40
   5  -2  -3   -4.83    4.56
   5   2  -3   -6.74    2.68
   5  -2  -3   -0.12    4.77
  -5   2   3   -9.03    4.69
  -5  -2   3   -3.09    2.17
   5  -2  -3   -5.26    4.19
  -5  -2   3   -4.35    2.67
  -4   2   3  793.57   28.95
  -4  -2   3  776.93   23.51
  -4   2   3  783.35   23.54
   4  -2  -3  790.98   32.50
   4  -2  -3  754.88   38.87
   4  -2  -3  785.43   39.26
   4   2  -3  757.16   39.68
   4   2  -3  799.15   41.70
  -4   2   3  803.29   37.91
  -4   2   3  763.67   31.81
  -4  -2   3  776.53   25.00
  -4  -2   3  758.49   25.93
   4   2  -3  794.94   51.24
   4  -2  -3  806.85   34.46
   3  -2  -3    2.68    4.89
  -3   2   3   -2.29    4.29
   3   2  -3   -0.93    1.59
   3  -2  -3   -6.46    4.42
   3   2  -3   -3.65    1.95
  -3   2   3   -2.28    4.64
  -3   2   3  -12.13    6.56
  -3  -2   3   -2.38    1.11
  -3   2   3  -13.83    6.10
   3  -2  -3   -2.24    6.16
   3   2  -3   -0.53    1.51
  -2   2   3 3822.25  170.75
   2  -2  -3 3921.39  160.38
  -2   2   3 3861.79  172.13
   2  -2  -3 3825.27  173.00
   2  -2  -3 3925.23  170.75
  -2   2   3 3837.28  145.00
  -1   2   3    3.99    4.94
   1  -2  -3   -3.88    4.03
  -1  -2   3    3.75    3.35
   1   2  -3   -5.14    6.84
  -1   2   3   -8.25    3.86
   1  -2  -3   -1.73    5.58
   1   2  -3   -2.06    3.55
   1   2  -3    2.07    3.81
   1  -2  -3  -12.12    6.04
   1   2  -3   -5.81    3.45
  -1   2   3   -9.71    3.99
   0  -2  -3 1932.03   93.22
   0   2   3 1900.90   57.92
   0   2  -3 1992.69  127.23
   0  -2  -3 1956.89   70.13
   0  -2   3 1963.62   70.65
   0  -2  -3 1944.16   83.17
   0   2   3 1927.08   94.81
   0   2  -3 1895.45   62.79
   0  -2   3 1917.57   88.71
   0   2  -3 1908.26   92.26
   0   2  -3 1940.73   77.69
   0   2   3 2019.05   82.30
   1  -2   3   -1.78    4.19
   1  -2   3   -0.95    3.60
  -1   2  -3    4.98    4.86
   1  -2   3   -0.94    5.67
  -1   2  -3   -4.57    4.39
   1  -2   3    3.57    4.35
  -1  -2  -3   -0.25    6.86
  -1   2  -3   -7.81    5.77
   1   2   3   -1.94    4.73
  -1  -2  -3    0.20    6.51
   1   2   3    0.59    4.26
   1   2   3   -0.37    6.82
  -1  -2  -3    1.19    5.09
   2   2   3 1567.09   84.90
   2  -2   3 1668.05   87.82
  -2   2  -3 1664.58   89.07
  -2  -2  -3 1601.69   51.07
   2  -2   3 1661.06   81.19
   2   2   3 1533.81   75.74
  -2  -2  -3 1567.45   44.68
  -2   2  -3 1603.39   91.58
   2  -2   3 1677.67   90.23
   2  -2   3 1611.02   67.17
   2   2   3 1627.77   70.06
  -2  -2  -3 1654.15   53.44
  -2   2  -3 1625.92   64.22
  -3  -2  -3   10.12    7.66
  -3  -2  -3   -5.59    5.12
  -3   2  -3    3.33    7.07
   3   2   3   11.29    7.47
   3   2   3    5.98    5.75
  -3   2  -3    3.35    6.50
   3  -2   3   -4.32    4.88
   3   2   3   19.58    8.67
  -3   2  -3   18.42    9.62
  -3  -2  -3   -0.35    6.40
   3  -2   3    9.17    4.74
   3  -2   3   -8.88    7.33
   3  -2   3    7.13    5.56
  -4   2  -3  152.41   10.77
  -4  -2  -3  201.32   13.84
   4   2   3  196.74   13.22
   4  -2   3  150.16    7.49
   4  -2   3  163.41   12.60
  -4   2  -3  152.64   11.58
   4   2   3  196.67   12.20
  -4   2  -3  157.82   12.00
   4  -2   3  147.35    9.83
  -4  -2  -3  172.92   15.26
  -4  -2  -3  211.71   14.42
   4  -2   3  144.42   12.25
   5  -2   3    3.93    7.24
  -5  -2  -3    2.75    6.19
  -5   2  -3   -4.70    8.83
  -5   2  -3  -13.33   10.12
   5  -2   3   -1.22    5.47
   5   2   3  -19.04    7.58
  -5   2  -3   -4.96    9.36
  -5  -2  -3    1.66    8.50
   5   2   3  -10.55    8.02
  -5  -2  -3    1.22    8.65
   5  -2   3   -0.99    3.39
   5   2   3    2.43    9.34
   5  -2   3  -14.06    8.88
   6   2   3  198.09   13.72
   6  -2   3  216.92   12.02
  -6   2  -3  210.25   13.94
   6  -2   3  198.90   17.46
  -6  -2  -3  171.38   11.82
   6  -2   3  224.53   17.72
  -6  -2  -3  180.22   13.79
   6   2   3  189.99   13.36
  -6   2  -3  227.43   15.82
  -6   2  -3  203.73   20.83
   6   2   3  197.75   10.59
   6  -2   3  255.93   17.74
  -6  -2  -3  212.68   12.28
   7   2   3   -5.88    9.40
   7  -2   3   10.86    6.93
   7   2   3   -3.36    9.29
  -7   2  -3  -11.32    7.04
  -7   2  -3   14.01    7.82
  -7  -2  -3    4.69    9.13
  -7  -2  -3   -8.90    8.62
  -7   2  -3   -6.17    6.48
   7  -2   3    0.77    4.61
   7  -2   3   22.71   10.51
  -7  -2  -3  -18.63    9.68
   7  -2   3    7.56    7.40
   7   2   3  -10.28    6.27
   8   2   3   61.97    9.11
   8  -2   3  111.13   16.56
  -8   2  -3   96.96   14.82
  -8  -2  -3   77.62   12.58
  -8   2  -3  102.05    9.87
  -8  -2  -3   71.94   14.47
   8   2   3   71.58   11.47
  -8   2  -3  114.50   13.83
  -8  -2  -3   88.24   10.89
   8  -2   3  103.36   12.27
   8  -2   3   94.62   15.34
   8  -2   3   88.14    8.49
   8   2   3   68.49   10.33
   9   2   3    1.68   12.57
   9  -2   3   -3.35    4.96
  -9  -2  -3   -5.70   11.30
  -9   2  -3   -3.51   10.86
   9  -2   3   -1.39    7.10
   9   2   3    1.19    8.09
   9   2   3    2.35    8.37
   9  -2   3   -0.57    8.12
  -9  -2  -3    0.65    8.31
  -9   2  -3   -4.53    9.62
  -9   2  -3  -25.64   12.60
  -9  -2  -3   -4.10    9.12
   9  -2   3   -6.04   10.72
  10  -2   3  169.11   22.64
  10   2   3  135.48   18.93
 -10  -2  -3   77.69   17.47
 -10   2  -3  152.16   18.34
 -10   2  -3  137.38   16.95
 -10   2  -3  119.43   19.07
  10  -2   3  137.63   10.65
  10   2   3   91.97   18.43
  10  -2   3  152.38   18.99
 -10  -2  -3  131.13   15.41
  10   2   3  126.38   20.25
  10  -2   3  119.66   15.08
 -10  -2  -3  120.86   16.71
  11   2   3    1.01   15.85
  11  -2   3   -4.46   11.13
  11   2   3  -16.58   11.57
 -11   2  -3   16.61   17.10
  11  -2   3  -13.10   15.93
  11  -2   3   21.89   11.53
 -11   2  -3    3.78   20.44
 -11  -2  -3   -7.97   13.58
  11   2   3    6.62    9.98
  11  -2   3    6.94    5.41
 -11   2  -3   -5.50    9.39
 -11  -2  -3    4.54   12.79
  12  -2   3  281.40   30.81
 -12   2  -3  276.10   30.51
  12  -2   3  251.31   29.19
 -12   2  -3  276.40   35.35
 -12  -2  -3  248.19   27.53
  12  -2   3  253.97   34.63
  12   2   3  285.12   38.77
  12   2   3  252.19   53.79
 -12  -2  -3  244.75   28.84
  12  -2   3  246.53   19.25
  12   2   3  260.57   29.49
 -13   2  -3  -23.63   12.90
  13  -2   3    4.92   15.74
  13   2   3   40.47   21.90
 -13  -2  -3   23.33   13.03
  13   2   3  -11.09   10.75
 -13  -2  -3   -6.30   17.58
 -13   2  -3   23.60   26.82
 -14   2  -3   66.14   24.60
  14   2   3   15.28   16.28
 -14  -2  -3   30.52   17.08
 -14  -2  -3   13.93   15.15
 -14   2  -3   34.07   20.62
  14   2   3   20.32   19.64
 -15   2  -3  -29.78   21.50
 -15   2  -3   73.71   33.32
  15  -2   3   -7.78   19.72
  15   2   3   13.75   22.05
 -15  -2  -3   -6.80   23.80
 -15  -2  -3   11.33   16.21
 -16   2  -3    2.11   26.22
 -16  -2  -3    2.05   19.28
 -16   2  -3   15.48   16.96
  16   2   3    1.23   14.44
  16  -2   3   -3.82   18.26
  19   3  -3  -38.47   17.30
  19  -3  -3    1.31   17.41
 -19   3   3    2.52   25.78
 -19  -3   3    0.94   16.29
 -18   3   3  -14.78   27.79
 -18   3   3   -4.33   22.49
  18  -3  -3   40.43   20.70
 -18  -3   3   -6.47   13.31
  18   3  -3  -14.02   11.37
  17  -3  -3   45.14   19.01
 -17   3   3   91.66   23.28
 -17   3   3  118.52   22.35
 -17  -3   3   87.62   18.88
  17  -3  -3  133.36   22.69
 -17   3   3  103.49   22.29
 -16   3   3  -24.73   18.84
 -16  -3   3   -6.09   17.18
 -16   3   3  -29.48   12.11
  16  -3  -3  -12.50   13.51
  16  -3  -3  -15.21   15.59
  16   3  -3   31.77   13.48
 -16  -3   3  -10.17   12.99
 -16   3   3   -1.22   14.35
 -15  -3   3  205.71   23.73
  15   3  -3  228.99   23.14
 -15  -3   3  190.10   21.79
  15   3  -3  181.62   21.46
  15  -3  -3  216.52   28.00
 -15   3   3  203.21   27.48
 -15  -3   3  221.79   28.11
  15  -3  -3  208.86   27.76
  15   3  -3  196.87   22.93
 -14  -3   3    0.06    8.05
  14  -3  -3   13.30    9.99
  14  -3  -3    6.99   12.97
  14   3  -3  -12.83   13.83
 -14   3   3   17.90   14.72
  14   3  -3    8.94    7.69
 -14  -3   3   -7.35    7.14
 -14   3   3  -15.77    8.95
  14  -3  -3  -11.83   10.08
  14   3  -3   -3.65    7.85
 -14  -3   3   24.03   10.68
 -14  -3   3   -7.18    9.55
  13  -3  -3  167.89   20.76
 -13  -3   3  160.73   16.94
 -13  -3   3  165.01   17.70
 -13  -3   3  175.83   14.14
  13   3  -3  164.70   16.00
  13  -3  -3  172.46   19.34
 -13  -3   3  183.51   19.41
  13  -3  -3  194.32   17.60
 -13   3   3  151.44   22.08
 -13   3   3  163.09   21.67
  13   3  -3  160.29   14.51
  13   3  -3  171.86   13.31
 -13   3   3  142.28   17.03
 -12  -3   3   -3.13    7.84
 -12   3   3   26.57   11.74
 -12  -3   3   -0.22    5.12
  12  -3  -3    3.13    7.37
  12   3  -3    4.78    5.90
  12  -3  -3    8.18   11.49
 -12   3   3   -6.46    8.73
 -12  -3   3   -9.82    8.38
 -12   3   3    5.70    7.43
  12   3  -3   -6.70    6.69
  12  -3  -3   -0.79    8.78
  12   3  -3   19.11    7.89
 -12   3   3   -2.12    7.33
  11  -3  -3  247.89   19.96
 -11   3   3  266.23   21.47
  11  -3  -3  273.60   13.62
 -11   3   3  286.40   20.16
  11  -3  -3  268.38   22.41
  11   3  -3  252.44   15.78
 -11  -3   3  284.99   17.33
 -11   3   3  270.47   17.11
  11   3  -3  274.42   13.35
  11   3  -3  298.19   22.68
 -11   3   3  253.14   19.49
 -11  -3   3  272.10   15.26
 -11  -3   3  262.79   14.52
  10   3  -3   -8.59    4.63
  10  -3  -3    1.36    8.34
  10  -3  -3   -2.47    9.68
 -10   3   3  -12.03    9.13
 -10  -3   3    1.02    5.01
 -10   3   3  -14.55    7.55
 -10  -3   3    1.94    5.24
 -10  -3   3    1.52    4.61
 -10   3   3   -1.20    6.32
 -10   3   3    9.21   11.00
  10  -3  -3   -4.89    6.04
  10   3  -3   -3.63    6.28
  10   3  -3    1.47    4.69
  -9   3   3  730.54   31.05
   9  -3  -3  707.47   44.76
   9  -3  -3  757.35   31.06
   9   3  -3  769.68   36.82
   9   3  -3  721.53   44.24
   9  -3  -3  739.27   36.16
  -9   3   3  753.41   31.11
  -9  -3   3  798.35   29.36
   9   3  -3  759.38   34.10
  -9  -3   3  724.03   34.54
  -9  -3   3  768.26   22.15
  -9   3   3  708.14   35.21
  -9   3   3  755.72   42.46
  -8   3   3    7.90    5.97
   8  -3  -3    2.55    6.48
   8  -3  -3    3.50    7.29
   8   3  -3    0.46    4.28
   8   3  -3   -7.22    5.14
   8   3  -3   -6.54    5.21
  -8   3   3   -7.20    8.31
  -8  -3   3    3.68    3.80
  -8  -3   3   -0.43    3.41
  -8   3   3   -0.26    6.92
   8  -3  -3  -15.71    8.01
   8  -3  -3    2.10    6.71
  -8   3   3  -13.21    6.19
   7   3  -3   63.53    4.88
  -7  -3   3   62.14    5.70
  -7  -3   3   57.55    4.91
   7  -3  -3   62.43    9.31
  -7  -3   3   59.81    4.46
   7  -3  -3   80.83    7.33
   7   3  -3   61.25    6.57
  -7   3   3   65.30   10.59
  -7   3   3   72.84    7.84
   7  -3  -3   86.21    9.07
   7  -3  -3   85.76   10.82
  -7   3   3   61.67    7.89
  -7   3   3   73.05    8.42
   6  -3  -3    1.77    6.24
  -6  -3   3    3.49    2.25
   6  -3  -3    1.04    6.84
   6  -3  -3   -0.44    5.29
   6   3  -3    1.88    2.68
  -6  -3   3   -0.05    2.04
   6   3  -3   -1.35    2.78
  -6   3   3   -7.42    5.18
   6   3  -3    7.17    3.61
  -6  -3   3    4.64    3.31
  -6   3   3   19.43    8.29
   6  -3  -3   -4.83    7.87
  -6   3   3   -1.05    5.46
  -6   3   3  -11.83    6.61
  -5  -3   3  139.29    6.92
   5   3  -3  133.45    6.95
  -5   3   3  151.17   12.22
  -5   3   3  136.93    8.71
   5  -3  -3  153.32   10.45
   5  -3  -3  143.60   10.52
   5   3  -3  139.36    7.13
  -5   3   3  137.99   10.36
   5   3  -3  128.13    6.00
  -5   3   3  155.86   10.97
   5  -3  -3  139.13   10.55
  -5  -3   3  136.16    5.45
  -4   3   3    5.62    6.72
  -4   3   3   -3.01    5.32
   4  -3  -3   -2.92    5.76
  -4   3   3  -12.95    4.91
   4  -3  -3    7.67    7.96
  -4   3   3   -8.08    7.31
   4  -3  -3   -2.58    4.17
   4  -3  -3  -11.16    7.01
   4   3  -3   -4.83    3.63
  -3   3   3 2654.29   98.59
   3   3  -3 2759.74  120.66
  -3   3   3 2661.61  119.25
   3  -3  -3 2802.41  118.70
  -3   3   3 2635.93  112.96
  -3   3   3 2703.06   99.19
   3  -3  -3 2771.67  104.92
   2   3  -3   -0.87    1.55
   2   3  -3  -10.41    4.31
  -2   3   3    0.82    6.01
  -2   3   3    9.25    7.09
   2  -3  -3  -10.22    5.36
  -2  -3   3   -1.73    1.27
  -2  -3   3   -0.25    1.11
  -2   3   3  -18.15    6.03
   2   3  -3   -5.90    2.69
   2   3  -3   -1.73    2.33
   2  -3  -3   -3.88    4.40
   2  -3  -3   -6.12    5.01
   1   3  -3 1369.08   58.59
   1   3  -3 1435.99   77.19
   1  -3  -3 1413.59   58.84
   1   3  -3 1381.48   46.14
   1   3  -3 1356.36   62.71
  -1   3   3 1452.00   81.14
  -1   3   3 1404.80   49.18
   1  -3  -3 1481.40   52.39
   1  -3  -3 1404.34   49.32
  -1  -3   3 1458.91   48.11
  -1  -3   3 1357.22   62.44
  -1   3   3 1372.18   54.21
   0  -3  -3   -3.38    5.32
   0  -3   3   -5.98    3.64
   0   3   3   -3.94    5.62
   0  -3   3   -0.05    4.60
   0  -3   3  -11.71    5.59
   0  -3  -3   -5.15    7.01
   0   3  -3   -7.49    4.38
   0   3   3   -4.03    6.08
   0   3  -3  -10.73    4.51
   0   3  -3    3.51    3.09
   0  -3  -3   -3.96    4.39
  -1   3  -3 1764.94   88.30
   1  -3   3 1814.71   80.65
   1   3   3 1804.78  101.36
  -1  -3  -3 1869.48  100.73
  -1   3  -3 1785.81   91.35
  -1  -3  -3 1821.24   70.52
   1  -3   3 1812.77   63.70
   1  -3   3 1730.24   64.11
  -1  -3  -3 1768.84   70.48
  -1   3  -3 1732.67   69.93
   1   3   3 1811.85   55.04
   1   3   3 1861.37  114.93
   2  -3   3    5.11    7.01
  -2   3  -3   -8.12    4.97
   2   3   3   -3.21    5.26
  -2   3  -3    4.52    4.71
   2   3   3   12.93    5.76
  -2  -3  -3   -0.73    5.23
  -2  -3  -3   17.80    8.31
   2  -3   3   10.17    7.12
  -2   3  -3    6.81    6.37
  -2  -3  -3    7.81    8.17
   2   3   3    3.19    7.34
   2  -3   3    4.88    8.17
   2  -3   3    0.36    4.00
   3   3   3 3369.93   89.08
  -3   3  -3 3343.34  177.91
  -3   3  -3 3563.86  112.31
  -3  -3  -3 3527.84   81.98
   3   3   3 3351.90  134.60
   3  -3   3 3573.77  209.20
   3  -3   3 3405.71  149.71
  -3   3  -3 3533.41  170.19
  -3  -3  -3 3496.41  138.37
   3  -3   3 3560.01  202.86
   3  -3   3 3459.38  180.27
   3   3   3 3446.75  151.47
  -3  -3  -3 3549.26   80.63
  -4  -3  -3   10.36    6.55
  -4   3  -3    4.56    6.72
  -4  -3  -3   -3.22    5.92
  -4  -3  -3   -5.15    5.47
   4   3   3    8.76    8.13
   4  -3   3    0.98    7.35
  -4   3  -3   -9.14    6.12
   4   3   3  -10.17    8.35
   4  -3   3   -4.96    7.78
   4  -3   3  -15.11    6.09
   4  -3   3   -0.53    6.65
  -4   3  -3    8.49    9.17
   4   3   3   -0.93    7.56
  -5  -3  -3   17.66    7.58
   5   3   3    6.61    6.60
   5  -3   3   19.81    6.45
  -5  -3  -3   -1.38    7.57
   5   3   3    4.66    7.19
  -5  -3  -3   29.46    8.80
  -5   3  -3    2.27    9.06
   5   3   3   -1.57    7.73
  -5   3  -3    7.53    9.80
   5  -3   3   17.68    6.66
  -5   3  -3    2.36    8.73
   5  -3   3   -7.75    6.63
  -6  -3  -3   -5.74    8.64
  -6  -3  -3   -0.85    8.14
  -6   3  -3    3.55    7.02
   6  -3   3    4.31    6.55
   6   3   3    0.20    7.61
   6   3   3    4.46    9.15
   6  -3   3   -8.38    6.60
  -6  -3  -3    3.59    6.01
   6   3   3   -0.56    6.41
  -6   3  -3    6.33   10.05
   6  -3   3  -12.23    7.76
   7   3   3  103.17    9.39
   7   3   3  112.99   10.18
  -7  -3  -3  134.09   13.74
   7   3   3   91.32   10.27
   7  -3   3  160.23   14.86
  -7  -3  -3  103.52    9.85
  -7   3  -3  141.09   15.92
   7  -3   3  118.52   14.73
  -7   3  -3  126.40   12.72
  -7   3  -3  133.05   12.57
  -7  -3  -3  101.17   13.49
   7  -3   3  121.66   13.21
  -8   3  -3   -4.42   11.06
  -8  -3  -3   13.79    9.23
  -8   3  -3    7.66   12.31
   8   3   3   13.28   10.81
   8  -3   3    4.91   10.91
   8  -3   3    6.18   12.20
  -8  -3  -3   11.87    8.58
   8   3   3  -10.40    7.72
   8   3   3    0.06    7.22
   8  -3   3   -3.45    6.24
  -8  -3  -3   10.24    9.32
  -8   3  -3   14.73   11.87
  -9  -3  -3  422.13   32.11
  -9   3  -3  381.81   36.17
   9  -3   3  404.19   36.47
  -9  -3  -3  356.13   20.76
   9  -3   3  397.57   36.66
   9   3   3  400.24   45.33
  -9   3  -3  399.07   31.97
   9   3   3  351.94   31.63
   9  -3   3  373.28   23.22
  -9   3  -3  396.20   30.73
   9  -3   3  356.99   37.75
  -9  -3  -3  319.48   35.95
   9   3   3  392.44   23.38
 -10   3  -3    8.61    9.80
 -10   3  -3    6.26   10.19
 -10  -3  -3   17.07    9.11
  10   3   3  -17.64   13.43
 -10  -3  -3   -3.40   13.26
  10   3   3    8.45    7.64
  10  -3   3   11.07   13.28
  10  -3   3    3.93   12.15
 -10   3  -3   13.85   11.76
 -10  -3  -3    5.44    8.80
  10   3   3  -13.25   13.31
  10  -3   3    1.09    6.22
  10  -3   3   26.09   20.60
  11  -3   3  481.09   38.37
 -11   3  -3  512.67   46.92
  11  -3   3  547.41   53.28
  11   3   3  590.20   46.28
 -11   3  -3  534.55   53.31
  11   3   3  580.86   32.32
  11  -3   3  546.50   29.60
 -11  -3  -3  523.68   43.43
  11   3   3  438.35   42.25
 -11   3  -3  529.20   49.11
 -11  -3  -3  592.46   34.86
  11  -3   3  521.37   52.04
  12   3   3  -19.01   10.15
  12  -3   3    5.79    8.96
  12  -3   3    9.94   11.84
 -12   3  -3    2.75   15.51
 -12  -3  -3   22.71   10.21
 -12  -3  -3   17.36   13.93
  12  -3   3    8.41    7.00
  12   3   3    2.56   18.58
 -12   3  -3   -1.00   11.50
 -12   3  -3   -5.62   11.63
 -13   3  -3   11.39   16.09
 -13  -3  -3   -3.60   10.82
 -13  -3  -3    5.59   19.82
 -13   3  -3    4.41   15.21
  13   3   3   -9.43   21.06
  13   3   3   34.44   15.20
  13  -3   3   -3.21   18.50
  13  -3   3    3.91    7.55
 -14  -3  -3    3.21   14.73
  14   3   3    9.95   16.90
  14  -3   3   13.24   16.10
 -14  -3  -3   -0.91   12.21
 -14   3  -3   11.89   18.30
 -14   3  -3   48.63   23.87
 -15   3  -3   69.17   22.76
 -15  -3  -3   85.89   27.75
  15   3   3   72.09   25.24
 -15   3  -3   61.01   25.93
  15  -3   3   57.49   16.42
 -16  -3  -3    4.84   18.18
  16  -3   3   18.67   27.29
 -16   3  -3   20.96   33.20
  16   3   3   -8.02   20.07
 -16   3  -3   -8.51   19.76
 -19   4   3   19.04   23.11
  19   4  -3   -1.71   14.80
 -19   4   3   15.25   31.68
 -19  -4   3  -45.77   21.31
  19  -4  -3  -11.92   19.20
  18  -4  -3   25.13   17.81
 -18  -4   3    8.82   14.37
 -18   4   3   20.48   22.38
  18   4  -3   37.10   26.53
 -18   4   3   10.76   14.77
 -17   4   3    7.31   14.57
  17   4  -3  -14.58    9.89
  17  -4  -3  -14.58   14.49
 -17  -4   3   -4.14   12.06
 -17   4   3    3.57   15.56
 -16   4   3   44.18   21.34
 -16  -4   3   82.75   15.25
 -16   4   3   55.59   21.71
  16  -4  -3   41.72   17.18
  16   4  -3   41.20   10.50
  16  -4  -3   19.22   17.40
  16   4  -3   25.26   13.64
 -16   4   3   39.22   18.82
 -16  -4   3   40.70   12.59
 -15   4   3  -16.35   13.67
  15  -4  -3    1.01   14.93
 -15   4   3    6.75   11.14
  15  -4  -3  -10.22   11.75
  15   4  -3   -2.45    8.89
  15   4  -3   -6.35   12.42
  15   4  -3   16.47   13.56
 -15   4   3   -7.62   15.60
 -15  -4   3   -6.41    8.04
 -15  -4   3   28.47   12.89
  15   4  -3    7.74    7.17
  14   4  -3   30.41   10.15
 -14   4   3   26.95   15.20
  14   4  -3   29.49    8.72
 -14   4   3   31.59   11.48
 -14   4   3   12.84   14.69
 -14  -4   3   55.40   11.19
  14  -4  -3   25.24   19.75
  14   4  -3   25.81    8.95
  14  -4  -3   14.77   13.00
 -14  -4   3   42.74   10.65
  14   4  -3   41.69   12.96
  14  -4  -3   55.32   12.29
  13  -4  -3  -10.44    9.81
 -13   4   3   -1.50    9.21
 -13  -4   3    5.89    7.68
 -13   4   3   -4.53   16.11
  13   4  -3    0.06    8.58
  13   4  -3   10.12   11.53
 -13  -4   3   -2.05    4.79
 -13  -4   3    0.11    6.48
  13  -4  -3  -10.21    8.48
 -13   4   3    0.52   14.52
  13  -4  -3   11.88    9.64
 -13  -4   3   22.84   10.51
 -13   4   3    2.68    9.25
  13   4  -3    0.36    6.92
  13   4  -3    1.74    9.16
 -12   4   3   88.35   18.39
 -12  -4   3  116.01    9.78
  12   4  -3  138.34   10.93
 -12  -4   3  108.60   10.20
 -12  -4   3  130.47   12.09
 -12   4   3   98.35   16.52
  12   4  -3  104.88   13.13
  12  -4  -3  107.33   12.54
 -12  -4   3  130.98   12.01
  12  -4  -3   87.64   12.53
  12  -4  -3   76.47   12.60
 -12   4   3  114.43   15.31
 -12   4   3   85.36   13.39
  12   4  -3  119.20   11.13
  12   4  -3  112.49   11.75
 -11   4   3    0.44    6.74
 -11  -4   3   -3.38    6.86
  11  -4  -3    2.41   10.20
  11   4  -3    4.64    5.72
 -11  -4   3    8.79    9.86
  11   4  -3   -0.46    4.31
  11   4  -3    3.52    7.16
 -11  -4   3   -3.83    5.40
 -11   4   3    6.30    9.59
 -11   4   3   -6.87    6.31
  11   4  -3    4.17    6.89
  11  -4  -3   -1.80   13.69
 -11   4   3    2.67    7.92
 -11  -4   3   -1.46    3.99
  11  -4  -3   -1.03    6.97
  10   4  -3    3.83    5.72
 -10   4   3    3.56   10.62
  10   4  -3    1.53    7.71
  10   4  -3  -10.79    5.73
  10  -4  -3    3.64   11.08
 -10   4   3   -8.56   10.14
  10   4  -3    9.58    5.83
  10  -4  -3   22.04    9.13
 -10  -4   3    1.37    5.85
 -10   4   3    2.37   11.55
  10  -4  -3   -4.38    9.68
 -10  -4   3   -6.88    4.96
 -10  -4   3   -2.45    5.26
 -10   4   3   18.82    9.76
   9   4  -3   -5.82    4.36
  -9  -4   3   23.66    7.28
   9  -4  -3    8.68   10.81
  -9  -4   3    4.18    4.40
   9  -4  -3    6.34    5.56
   9  -4  -3   14.45   11.06
  -9  -4   3   -3.17    2.95
  -9   4   3    2.48    6.19
   9   4  -3   -1.26    4.44
  -9   4   3   13.37    9.22
   9   4  -3    6.95    4.29
   9  -4  -3   -3.41    9.47
  -9   4   3    0.80   10.18
   9   4  -3   -3.49    4.17
  -8   4   3  197.98   11.79
  -8   4   3  191.09   14.95
   8  -4  -3  199.47   11.99
  -8   4   3  205.16   14.55
  -8  -4   3  167.71    9.57
   8   4  -3  188.95   16.05
   8   4  -3  194.74   11.71
   8   4  -3  202.75   13.48
  -8  -4   3  188.52    8.88
  -8  -4   3  176.58   10.86
  -8   4   3  204.94   12.74
   8  -4  -3  179.43   39.81
   8   4  -3  175.71    8.95
   8  -4  -3  206.61   13.74
   8  -4  -3  217.83   14.96
   7  -4  -3   11.00    8.53
   7  -4  -3    3.11    5.33
   7  -4  -3   -7.11    5.97
  -7   4   3    2.34    9.13
  -7   4   3    0.87    5.62
   7  -4  -3   -7.57    8.55
  -7   4   3  -10.41    5.29
  -7  -4   3    0.04    3.03
  -7  -4   3   -2.07    1.88
   7   4  -3   -3.84    3.84
   7   4  -3   12.26    5.10
   7   4  -3   -5.07    3.31
  -7   4   3    7.57    7.17
   7   4  -3   -1.53    2.50
  -7  -4   3   -2.14    1.69
   6   4  -3   21.42    2.31
   6  -4  -3    5.95    9.10
   6  -4  -3   29.84    6.76
  -6   4   3   22.54    5.71
  -6   4   3    8.99    5.90
  -6  -4   3   21.43    2.37
  -6  -4   3   17.62    2.35
  -6   4   3   18.48    8.51
  -6   4   3    7.93    8.35
   6   4  -3   24.04    4.77
   6   4  -3   21.59    2.90
   6   4  -3   18.73    3.82
   6  -4  -3   11.82    5.74
   5   4  -3    8.26    5.58
  -5   4   3    0.60    5.97
   5  -4  -3    6.99    6.37
  -5   4   3    7.94    9.08
   5  -4  -3    5.79    8.65
  -5   4   3    7.70    5.90
   5  -4  -3   11.88    5.31
   5  -4  -3    0.23    7.19
   4  -4  -3   31.24    5.94
   4   4  -3   31.32    7.32
  -4   4   3   47.20    8.09
  -4   4   3   25.40    5.86
   4   4  -3   27.22    1.30
   4  -4  -3   34.24    8.12
   4   4  -3   30.91    1.34
   4  -4  -3   56.86   10.50
  -4   4   3   27.55    7.77
  -4   4   3   38.17    9.71
   3   4  -3    1.38    1.76
  -3   4   3   10.93    7.71
   3   4  -3    1.15    2.00
   3   4  -3    1.72    5.72
   3  -4  -3  -10.04    5.36
   3  -4  -3    4.32    5.70
  -3   4   3    1.62    8.12
  -3   4   3    7.78    4.91
   3  -4  -3    9.70    7.13
  -3   4   3    9.32    8.64
  -2   4   3  519.55   25.06
   2   4  -3  483.24   20.73
   2   4  -3  474.53   35.95
  -2  -4   3  464.49   11.13
  -2   4   3  510.54   21.36
  -2  -4   3  455.20   12.13
  -2   4   3  496.47   32.94
   2  -4  -3  512.26   22.21
   2   4  -3  466.14   19.49
   2   4  -3  499.12   25.95
  -2  -4   3  481.23   20.85
  -2   4   3  491.42   20.86
   2  -4  -3  516.26   27.34
   2   4  -3  489.17   18.09
   2  -4  -3  478.68   17.43
   1   4  -3   -3.45    3.58
  -1  -4   3   -0.36    3.11
   1  -4  -3    3.46    5.92
   1  -4  -3   -0.95    5.78
  -1   4   3   -2.34    5.46
   1   4  -3   -2.52    3.56
  -1  -4   3    4.11    2.85
   1  -4  -3    1.27    5.12
  -1  -4   3   -0.41    9.10
  -1   4   3   -0.51    5.84
   1   4  -3    2.68    4.03
  -1   4   3   -4.83    4.88
   0  -4   3 2157.04  102.20
   0  -4  -3 2352.60   68.76
   0   4  -3 2172.65   71.81
   0  -4  -3 2314.11   95.02
   0  -4   3 2236.32  100.28
   0   4   3 2330.03  125.68
   0   4   3 2342.70   60.75
   0   4  -3 2222.71   87.95
   0   4   3 2172.81   75.79
   0  -4  -3 2365.03   73.23
   0   4  -3 2218.99  129.23
   0  -4   3 2168.04   80.14
   0   4  -3 2250.35   98.50
  -1   4  -3    2.97    6.54
  -1   4  -3    2.11    7.52
  -1  -4  -3    3.15    7.46
   1   4   3   16.56    5.98
   1  -4   3   -1.51    5.95
   1   4   3    2.61    4.26
  -1   4  -3    0.15    7.13
   1   4   3   24.29    9.13
  -1  -4  -3    2.27    5.73
   1  -4   3   -2.24    4.16
   1  -4   3    5.88    6.17
  -1  -4  -3    0.52    7.83
  -2   4  -3    2.48    6.44
  -2  -4  -3    5.01    7.84
  -2   4  -3    2.71    7.38
   2  -4   3   -1.16    4.40
   2  -4   3    8.36    5.19
  -2   4  -3    8.20    8.01
  -2  -4  -3   13.08    9.82
  -2  -4  -3    4.58    5.49
   2   4   3    4.44    5.76
   2  -4   3   -4.60    4.91
   2  -4   3    3.73    4.98
   2   4   3    9.71    7.70
  -3   4  -3   -4.05    7.21
  -3   4  -3   -0.98    6.91
  -3   4  -3   11.84    7.31
   3   4   3   -4.32    7.07
  -3  -4  -3   -7.36    6.79
  -3  -4  -3   15.22    7.39
   3  -4   3   -7.26    6.92
   3  -4   3    1.51    4.99
   3  -4   3    3.23    6.23
   3  -4   3    6.79    6.91
  -3  -4  -3    1.31    5.14
   3   4   3   -1.48    5.31
   3   4   3    8.38    6.94
   4   4   3  402.25   22.40
   4  -4   3  400.64   20.23
  -4  -4  -3  436.23   18.95
   4  -4   3  433.51   25.64
  -4  -4  -3  421.70   16.44
   4   4   3  444.56   23.40
   4  -4   3  391.91   20.51
  -4  -4  -3  402.08   13.38
  -4   4  -3  404.62   20.15
   4   4   3  413.23   18.42
  -4   4  -3  382.94   24.29
  -4   4  -3  378.11   16.35
   4  -4   3  451.62   22.38
   5   4   3   -1.98    4.82
   5  -4   3    1.58    8.07
   5  -4   3    4.08    6.79
  -5   4  -3   -1.99    8.59
   5  -4   3   -4.37    7.61
  -5  -4  -3    9.20    8.42
  -5  -4  -3   -7.58    5.63
  -5   4  -3    7.11    6.09
  -5   4  -3    0.37    9.81
   5   4   3    5.15    5.88
   5   4   3    2.01    4.79
  -5  -4  -3   -8.22    5.19
   6  -4   3   91.16   13.25
   6  -4   3  108.19   13.46
   6   4   3  100.34   10.18
  -6  -4  -3   84.30   11.73
  -6  -4  -3  101.06   11.89
   6  -4   3   73.91   11.49
  -6   4  -3   93.90    9.63
   6   4   3   94.18   11.19
   6   4   3   94.48   13.35
  -6   4  -3   97.67   10.67
  -6  -4  -3  107.52   11.35
  -6   4  -3  103.95   15.54
  -7  -4  -3   -3.44    5.54
   7   4   3   -4.00    5.40
   7  -4   3   -4.46    7.01
   7  -4   3    6.43    6.80
  -7   4  -3   10.99   11.09
   7  -4   3   -3.20   11.01
  -7  -4  -3   -4.93    9.45
  -7   4  -3  -16.64    7.51
  -7   4  -3  -21.35   11.10
   7   4   3   10.91    9.91
  -7  -4  -3    6.28    6.77
   7   4   3    1.01    6.16
   8   4   3   93.42   14.10
   8  -4   3  105.66   14.07
  -8   4  -3  107.08   13.34
   8  -4   3  112.42   11.65
   8  -4   3  108.74   14.71
   8   4   3   81.20   10.54
  -8   4  -3   96.87   13.77
  -8  -4  -3   79.58   10.46
  -8   4  -3   93.77   15.24
   8   4   3  106.07   16.12
  -8  -4  -3  120.35   12.67
  -8  -4  -3   93.65   13.18
   9   4   3   -3.10    7.49
  -9   4  -3    1.95    9.52
   9  -4   3   -7.43    8.92
  -9   4  -3  -15.28    7.85
  -9  -4  -3   -4.41    6.88
   9  -4   3   -3.80    5.36
  -9  -4  -3  -16.04    8.64
   9   4   3  -18.09   11.86
   9   4   3    0.69    8.79
  -9   4  -3   23.05   14.64
   9  -4   3   -3.57   12.77
  -9  -4  -3   -3.18    7.82
   9  -4   3  -20.36    7.22
  -9   4  -3    0.37    9.06
 -10  -4  -3  138.87   17.25
 -10   4  -3  174.27   25.38
 -10   4  -3  141.61   16.81
  10   4   3  130.06   14.27
 -10  -4  -3  152.48   16.89
  10  -4   3  128.83   21.07
  10  -4   3  151.08   17.23
 -10   4  -3  127.46   15.54
  10   4   3  158.17   19.70
  10   4   3  153.48   20.14
  10  -4   3  140.40   19.85
  11  -4   3    1.54    9.85
 -11  -4  -3  -25.52   12.17
 -11   4  -3   -4.34   10.15
  11   4   3  -11.38    8.68
  11   4   3  -10.18   14.72
 -11  -4  -3    5.53   14.17
 -11   4  -3   -1.61   17.21
  11  -4   3   24.38   16.34
 -11   4  -3    0.81   16.72
  11  -4   3   -0.50   12.73
 -11   4  -3    8.07   16.38
  11  -4   3   -2.85    7.89
  11   4   3   13.50   13.02
  12  -4   3    1.67    8.24
 -12   4  -3   -2.75   10.61
  12  -4   3   -1.72   11.75
 -12  -4  -3  -22.50   15.36
  12   4   3    6.88   14.22
  12   4   3   16.80   20.28
 -12   4  -3    0.19   21.57
  12  -4   3   23.81   17.85
 -12  -4  -3   16.11   16.61
 -13   4  -3   17.99   12.55
  13   4   3   -9.18   24.63
 -13  -4  -3   -2.39   10.59
 -13   4  -3  -47.97   19.19
 -13  -4  -3   -3.83   17.18
  13   4   3    4.12   12.32
  13  -4   3   14.96    9.55
 -14   4  -3   77.83   27.84
  14  -4   3   20.42   13.84
 -14   4  -3   36.50   24.95
  14  -4   3   24.01   11.19
 -14  -4  -3   -0.45   21.81
 -14  -4  -3   47.94   22.34
  14   4   3   34.42   12.45
 -15   4  -3   -4.47   20.00
  15   4   3    3.11   14.87
  15  -4   3   -1.65   24.10
 -15  -4  -3   -8.26   23.30
 -15   4  -3    9.91   18.64
 -18   5   3   25.35   25.32
  18  -5  -3   27.74   22.20
 -18   5   3   -6.07   20.98
 -18  -5   3   -3.97   13.62
  18   5  -3   18.16   16.92
  17  -5  -3  471.19   52.25
  17   5  -3  453.22   43.98
 -17  -5   3  450.18   43.75
 -17   5   3  478.73   56.91
 -17   5   3  400.07   45.55
  16  -5  -3   -0.22   12.85
 -16   5   3  -11.74   12.40
 -16  -5   3   -1.55    8.49
  16   5  -3   -1.20   12.74
 -16   5   3  -55.37   21.61
  15  -5  -3  124.10   16.08
  15  -5  -3  158.59   30.82
  15   5  -3  148.92   21.31
  15   5  -3  120.01   22.54
 -15  -5   3  133.58   16.05
 -15   5   3  123.72   21.85
 -15   5   3  193.16   21.36
 -15   5   3  109.55   24.32
 -15  -5   3  142.06   16.59
 -14   5   3    1.44   14.54
 -14  -5   3  -11.67   11.58
  14   5  -3  -15.73   10.66
  14  -5  -3  -10.19   13.84
  14   5  -3   -5.69    9.86
  14   5  -3    1.12    8.63
  14  -5  -3   -3.27   11.03
  14  -5  -3  -12.87   10.97
  14   5  -3    5.50    6.28
 -14   5   3    0.94    9.89
 -14   5   3  -10.70   13.31
 -14  -5   3   -0.57    7.05
  13  -5  -3  330.81   31.00
 -13  -5   3  430.21   21.00
  13  -5  -3  392.62   34.05
 -13  -5   3  367.29   32.44
  13   5  -3  408.47   20.01
 -13   5   3  329.18   29.26
 -13   5   3  337.86   33.39
  13   5  -3  355.99   29.42
  13  -5  -3  353.45   37.86
  13   5  -3  399.35   33.65
 -13   5   3  366.97   39.38
  13   5  -3  383.37   30.82
 -13   5   3  317.07   37.54
 -13  -5   3  397.46   23.82
  12   5  -3    9.37    7.45
  12   5  -3    7.41    5.44
 -12  -5   3    3.97    7.12
 -12   5   3   -0.28   13.83
  12  -5  -3    0.73   10.25
  12  -5  -3    0.66    7.26
  12   5  -3   -5.09    7.24
 -12   5   3    2.73   12.21
  12   5  -3   -9.02    7.86
 -12   5   3  -27.47   14.01
 -12  -5   3   -5.43    7.29
 -12  -5   3    2.11    6.88
 -12   5   3   -2.70    9.96
  12  -5  -3    2.80   11.09
  11   5  -3 1833.15   68.81
 -11  -5   3 1679.70   91.46
 -11   5   3 1724.02   99.63
 -11  -5   3 1699.07   65.42
  11  -5  -3 1689.22  140.40
  11  -5  -3 1596.80   96.52
  11   5  -3 1666.01  111.46
 -11  -5   3 1715.51   53.50
 -11   5   3 1786.36   95.97
  11  -5  -3 1641.15  108.95
  11   5  -3 1644.93  102.59
  11   5  -3 1748.35   81.78
 -11   5   3 1630.45  132.86
 -11   5   3 1668.92  109.85
  10   5  -3   -4.63    5.09
 -10  -5   3    3.41    4.84
 -10   5   3  -17.19   10.62
  10  -5  -3   -3.27    7.46
 -10   5   3    0.81    7.55
 -10  -5   3   -7.87    5.20
  10  -5  -3  -10.84    9.81
  10  -5  -3   -1.72   11.01
  10   5  -3    1.77    5.17
  10   5  -3    3.08    4.05
 -10   5   3   -6.21    8.43
  10  -5  -3   -4.94    7.01
 -10  -5   3   13.96    6.74
  10   5  -3   -3.23    7.58
 -10   5   3   -1.89    8.12
  -9   5   3 1873.01   97.47
   9  -5  -3 1880.64   77.85
  -9  -5   3 1796.62   51.66
  -9   5   3 1753.88   77.97
   9   5  -3 1798.86   60.94
  -9   5   3 1851.40  123.48
   9   5  -3 1911.76   75.56
   9   5  -3 1894.46   64.49
  -9   5   3 1859.76   94.99
   9  -5  -3 1861.35  116.89
   9  -5  -3 1818.98   78.25
  -9  -5   3 1846.13   71.71
   9   5  -3 1920.80  102.07
   9  -5  -3 1903.40  128.58
   8  -5  -3   -4.90    8.49
  -8  -5   3    0.80    1.54
  -8  -5   3   -0.72    3.41
   8  -5  -3   -8.48    6.68
  -8   5   3  -14.34    6.29
  -8  -5   3   -1.21    1.52
   8   5  -3   -3.11    4.24
  -8   5   3  -11.94    9.02
   8   5  -3    2.80    3.76
  -8   5   3  -15.15   10.09
   8  -5  -3   -2.41    6.85
   8   5  -3   -2.15    2.95
   8   5  -3   -5.80    5.22
   8  -5  -3   -3.24    9.61
  -8   5   3   -4.48    7.36
   7  -5  -3 4017.25  134.47
  -7   5   3 3920.86  156.73
   7  -5  -3 4163.67  171.05
   7   5  -3 4277.00  125.01
   7  -5  -3 4009.45   94.96
   7  -5  -3 4045.30  164.04
  -7  -5   3 4056.45  121.66
  -7   5   3 3910.20  198.48
  -7   5   3 3910.61  157.05
  -7   5   3 4045.80  194.49
   7   5  -3 4015.82  121.61
  -6   5   3  -19.46    8.32
   6  -5  -3   -7.91    9.51
  -6  -5   3   -4.43    1.64
   6   5  -3  -12.41    4.20
  -6   5   3   -0.14    8.36
   6  -5  -3   -3.30    7.74
   6  -5  -3  -13.40    7.66
  -6   5   3    2.67    8.79
   6   5  -3   -1.72    1.93
   6   5  -3   -2.58    1.28
  -6   5   3   -4.19    8.71
   6  -5  -3   -6.70    5.66
  -6  -5   3    0.30    1.70
   6   5  -3    1.56    2.69
   5  -5  -3 3461.35  139.41
   5  -5  -3 3307.22  136.45
  -5   5   3 3468.64  137.79
  -5   5   3 3348.54  104.18
   5  -5  -3 3538.07  119.96
   5  -5  -3 3314.39  157.80
   5   5  -3 3441.83  108.97
  -5   5   3 3163.05  150.18
  -5   5   3 3450.18  123.61
   4  -5  -3   -7.47    5.85
  -4   5   3    7.66    8.47
   4  -5  -3  -10.83    5.54
  -4   5   3    5.77    8.95
   4   5  -3    4.42    1.85
   4  -5  -3  -12.91    7.52
  -4   5   3    1.10    4.97
  -4   5   3    3.99    5.72
   4   5  -3    4.63    1.90
   3   5  -3 1551.89   67.62
   3   5  -3 1520.39   66.80
   3  -5  -3 1573.26   57.24
  -3   5   3 1561.52   46.94
  -3   5   3 1597.21   65.59
  -3   5   3 1558.28   81.08
   3  -5  -3 1536.82   73.03
  -3  -5   3 1554.61   66.88
   3  -5  -3 1559.85   42.17
   3   5  -3 1547.94   55.81
  -3   5   3 1575.04   71.48
   2   5  -3    0.03    3.07
  -2   5   3    3.70    9.29
  -2  -5   3   -2.24    1.36
   2   5  -3   -0.58    2.94
  -2  -5   3    0.61    5.75
   2  -5  -3    7.13    6.91
  -2   5   3    8.83    8.59
   2   5  -3    3.16    3.28
  -2   5   3   -3.41    6.55
  -2  -5   3    1.81    1.39
   2   5  -3   -0.29    2.42
   2  -5  -3   -5.00    9.19
   2  -5  -3    2.42    8.94
  -2   5   3   -0.75    6.03
  -1   5   3  665.12   30.87
   1   5  -3  694.23   19.54
   1   5  -3  705.42   29.04
  -1  -5   3  669.25   33.69
  -1   5   3  717.79   29.10
   1  -5  -3  718.30   24.19
  -1  -5   3  701.42   48.61
   1   5  -3  768.09   31.58
  -1   5   3  726.57   25.45
   1  -5  -3  683.21   35.90
  -1  -5   3  731.89   28.75
   1  -5  -3  708.39   22.62
   1   5  -3  680.89   37.11
   0   5  -3  -10.31    5.20
   0  -5  -3   13.00    6.89
   0   5   3    4.83    4.65
   0   5   3    9.59    8.50
   0   5   3    2.34    5.63
   0  -5  -3   -0.99    5.07
   0   5  -3    6.01    5.24
   0  -5   3    3.18    4.63
   0   5  -3    5.31    4.84
   0  -5   3   -8.34    8.23
   0  -5   3    2.40    3.40
   0   5  -3   -5.27    4.66
   0  -5   3    2.65    4.58
   0  -5  -3   -5.89    9.17
  -1   5  -3 9894.57  390.80
  -1  -5  -3 9433.32  284.41
  -1   5  -3 9392.92  298.41
  -1   5  -3 9420.89  291.46
   1   5   3 9634.91  377.37
   1   5   3 9976.78  250.33
  -1  -5  -3 9642.69  382.14
   1   5   3 9457.07  245.47
   1  -5   3 9178.60  241.21
   1  -5   3 9225.26  221.33
  -1  -5  -3 9572.41  190.61
  -2  -5  -3  -14.78    7.76
   2   5   3   -2.08    5.73
   2   5   3    2.89    5.39
  -2   5  -3   -9.68    5.05
  -2  -5  -3    8.14    4.96
   2   5   3   -1.25    6.28
   2  -5   3   -2.29    4.40
  -2   5  -3   -1.81    5.13
  -2  -5  -3    7.65    8.89
   2  -5   3   -5.12    5.91
  -2   5  -3   -9.76    4.52
   2  -5   3    4.16    6.27
  -2   5  -3    3.81    5.91
   2  -5   3  -18.30    6.42
   3   5   3  525.21   25.69
   3  -5   3  515.85   31.99
  -3   5  -3  505.38   23.34
   3  -5   3  495.83   24.28
  -3   5  -3  524.47   23.16
   3   5   3  516.95   26.45
  -3   5  -3  482.53   15.84
  -3  -5  -3  550.31   25.63
  -3   5  -3  494.13   19.97
   3  -5   3  504.59   20.73
  -3  -5  -3  542.67   17.34
   3  -5   3  477.06   20.73
  -3  -5  -3  516.70   25.23
   3   5   3  508.95   16.47
  -4   5  -3   -9.85    7.50
  -4  -5  -3   -4.97    7.57
   4   5   3   -2.94    7.08
   4  -5   3   -5.33    4.38
  -4  -5  -3    2.11    5.15
  -4  -5  -3   -5.95    5.52
  -4   5  -3   -3.07    5.04
   4   5   3   13.94    7.69
   4  -5   3   -6.55    4.65
  -4   5  -3  -15.44    7.83
   4  -5   3  -13.08    7.57
  -4   5  -3   -4.45    4.72
   4   5   3    8.94    7.42
   5   5   3 1247.36   70.99
   5   5   3 1298.44   80.80
  -5  -5  -3 1254.33   47.63
   5  -5   3 1243.76   74.92
  -5   5  -3 1285.32   60.85
  -5   5  -3 1214.38   51.55
   5   5   3 1226.05   79.44
  -5  -5  -3 1275.28   53.91
   5  -5   3 1246.44   45.40
  -5   5  -3 1310.79   57.59
   5  -5   3 1253.55   69.67
  -5  -5  -3 1286.59   60.23
  -5   5  -3 1266.22   51.38
  -6   5  -3    9.17   10.48
   6   5   3   -5.28    6.65
  -6   5  -3   -1.24    8.27
   6   5   3   -3.70    5.29
   6  -5   3    2.82    6.12
  -6   5  -3   -4.25   11.69
  -6   5  -3    1.47    9.13
   6  -5   3  -10.36   11.27
   6  -5   3    1.09    8.04
  -6  -5  -3    4.91   10.06
  -6  -5  -3    0.00    6.15
  -6  -5  -3   -3.85    3.30
  -6  -5  -3   -4.81    8.73
   6   5   3   -1.24    7.78
  -7   5  -3 1092.25   81.17
   7  -5   3 1010.00  101.86
   7   5   3  950.50   78.00
   7   5   3 1051.09   93.79
  -7  -5  -3  964.54   61.25
  -7   5  -3  903.98   84.47
   7  -5   3 1060.77   73.25
  -7  -5  -3 1036.89   57.83
  -7   5  -3 1012.86   79.08
   7   5   3 1018.37   42.06
  -7   5  -3 1027.79   84.57
  -7  -5  -3 1008.87   52.06
   7  -5   3  953.37   67.34
   8   5   3    7.74    7.25
  -8   5  -3   -1.04    8.90
   8  -5   3   -1.29    8.77
  -8  -5  -3   -2.91    6.10
  -8  -5  -3    7.64    9.46
  -8   5  -3  -22.96   11.57
   8   5   3   -0.63    7.92
   8  -5   3   -6.94   11.83
  -8   5  -3  -11.29    8.23
   8  -5   3    5.58   10.39
  -8  -5  -3    6.40    7.50
  -8   5  -3   -9.42    8.28
   8   5   3    5.07    7.14
   9  -5   3  964.00   88.49
  -9   5  -3  997.20   83.83
  -9   5  -3  980.01  100.88
   9   5   3 1028.27  117.36
  -9  -5  -3  920.05   77.23
   9  -5   3  966.77   75.85
   9   5   3  881.75   45.05
   9  -5   3  914.58   68.97
  -9  -5  -3  892.65   62.86
  -9   5  -3  947.95   87.63
  -9  -5  -3  988.44   79.69
   9   5   3  967.13   49.00
  -9   5  -3  865.41   65.98
  10   5   3    1.98   13.01
  10  -5   3  -35.16   15.06
  10   5   3   -0.34   11.80
 -10   5  -3    5.73   21.59
 -10  -5  -3  -16.13    8.68
 -10   5  -3   -9.08   15.99
  10  -5   3   -3.60   16.82
 -10  -5  -3    8.46   11.92
  10  -5   3   -3.37    8.41
 -10   5  -3   -6.42   15.00
 -10   5  -3  -12.52   11.32
  10   5   3    3.35   17.94
  10  -5   3   15.62    6.91
 -11   5  -3  433.10   35.61
 -11  -5  -3  430.18   44.01
 -11   5  -3  454.70   39.42
  11   5   3  445.78   31.38
  11   5   3  419.47   32.45
  11  -5   3  441.69   44.77
 -11  -5  -3  452.61   44.23
  11   5   3  476.60   49.76
 -11   5  -3  400.98   41.64
  11  -5   3  450.73   37.21
 -11   5  -3  366.16   37.73
  12   5   3   12.04   14.05
 -12   5  -3   34.99   15.92
  12  -5   3    6.90   11.04
 -12   5  -3   16.69   11.94
  12  -5   3   -7.11   12.00
 -12  -5  -3  -13.59   11.45
 -12  -5  -3  -12.48   12.36
  12   5   3   -1.76   12.89
 -13  -5  -3  426.77   52.01
 -13   5  -3  470.86   58.74
 -13   5  -3  483.90   50.90
  13  -5   3  392.05   39.23
  13   5   3  447.22   52.09
 -13  -5  -3  569.32   39.51
  13  -5   3  411.30   52.51
  14  -5   3   -7.31   12.89
 -14   5  -3    0.06   15.29
 -14   5  -3  -37.07   23.82
  14   5   3   17.97   18.24
 -14  -5  -3  -17.10   13.60
  14  -5   3   30.06   13.99
 -15   5  -3   60.17   26.98
  15   5   3   38.69   16.55
  15  -5   3   22.16   18.35
 -15   5  -3   28.89   19.75
 -15  -5  -3   27.17   16.24
 -18   6   3   18.40   18.00
  18   6  -3   -5.58   18.69
  18  -6  -3   22.94   19.58
 -18   6   3   10.87   19.91
 -18  -6   3   31.57   18.43
  17   6  -3    2.24   23.32
 -17   6   3   23.19   22.68
 -17   6   3   16.61   24.27
 -17  -6   3    8.64    9.54
  17  -6  -3    0.72   24.85
 -16   6   3  -25.93   22.07
  16   6  -3    8.07   15.89
 -16  -6   3    3.99    8.22
  16  -6  -3    0.50   21.46
 -16   6   3   15.63   14.58
 -15  -6   3    1.43    7.40
  15   6  -3   -1.77   12.50
  15  -6  -3   -3.51   10.39
 -15   6   3   25.25   13.42
 -15   6   3  -28.23   21.77
  15   6  -3    5.46   12.08
 -14  -6   3   86.47   10.86
 -14  -6   3   73.07   12.28
  14   6  -3   68.78   10.16
  14  -6  -3   95.61   19.62
  14   6  -3   80.71   15.65
 -14   6   3   67.56   23.87
  14   6  -3   92.49   16.18
 -14   6   3  110.99   20.13
 -14   6   3   77.96   19.28
 -13   6   3   62.24   21.69
 -13   6   3    8.60   13.86
 -13  -6   3   -6.20    9.25
[truncated: 900,997 more chars]
