# Supplementary material for: Crystal structure and Hirshfeld surface analysis of a new polymorph of chlorido­bis­(1,10-phenan­throline-κ2N,N′)copper(II) perchlorate
Source: Acta Crystallogr E Crystallogr Commun. 2025 Jan 14;81(Pt 2):140–3. doi: 10.1107/S2056989025000209 (PMC11799794; doi:10.1107/S2056989025000209)
Supplement: Supplementary file 2 [file e-81-00140-Isup2.hkl]

data_I                                                                          
_shelx_title ' eg22dx in C2/c (green block)'                                    
_shelx_refln_list_code          4                                               
_shelx_F_calc_maximum      237.10                                               
_exptl_crystal_F_000      1132.00                                               
_reflns_d_resolution_high  0.7688                                               
                                                                                
loop_                                                                           
 _space_group_symop_operation_xyz                                               
 'x, y, z'                                                                      
 '-x, y, -z+1/2'                                                                
 'x+1/2, y+1/2, z'                                                              
 '-x+1/2, y+1/2, -z+1/2'                                                        
 '-x, -y, -z'                                                                   
 'x, -y, z-1/2'                                                                 
 '-x+1/2, -y+1/2, -z'                                                           
 'x+1/2, -y+1/2, z-1/2'                                                         
                                                                                
_cell_length_a    15.7143                                                       
_cell_length_b    11.6386                                                       
_cell_length_c    13.0138                                                       
_cell_angle_alpha  90.000                                                       
_cell_angle_beta  115.227                                                       
_cell_angle_gamma  90.000                                                       
                                                                                
_shelx_F_squared_multiplier     1.000                                           
                                                                                
loop_                                                                           
 _refln_index_h                                                                 
 _refln_index_k                                                                 
 _refln_index_l                                                                 
 _refln_F_squared_calc                                                          
 _refln_F_squared_meas                                                          
 _refln_F_squared_sigma                                                         
 _refln_observed_status                                                         
   4   0   0      21927.22      21817.07       453.16 o                         
   6   0   0      11626.44      10920.34       196.27 o                         
   8   0   0      17464.83      16475.47       272.51 o                         
  10   0   0      10696.46      11051.37       220.53 o                         
  12   0   0      16516.26      18079.33       476.81 o                         
  14   0   0        397.53        425.37        43.58 o                         
  16   0   0       1038.58        996.18        77.39 o                         
  18   0   0        912.47        905.66       129.71 o                         
   1   1   0       5870.57       3785.22       196.27 o                         
   3   1   0        198.43        233.92        15.62 o                         
   5   1   0       3108.33       3285.19        41.03 o                         
   7   1   0       2289.44       2402.65        32.13 o                         
   9   1   0        553.30        506.93        17.95 o                         
  11   1   0       1011.99       1077.79        29.31 o                         
  13   1   0        242.02        200.42        20.49 o                         
  15   1   0          1.51        -22.82        22.82 o                         
  17   1   0         10.25         27.09        38.44 o                         
   2   2   0       3099.84       2729.74        30.08 o                         
   4   2   0       2936.44       2630.55        33.86 o                         
   6   2   0       2352.73       2317.42        28.41 o                         
   8   2   0       2184.12       2213.83        32.93 o                         
  10   2   0       6064.46       6248.56        81.61 o                         
  12   2   0         22.97         13.46        14.53 o                         
  14   2   0         62.61         65.71        21.39 o                         
  16   2   0         45.38         58.49        32.33 o                         
  18   2   0        115.56        117.70        53.43 o                         
   1   3   0      13433.35      13698.70       197.42 o                         
   3   3   0       9169.65       9503.22       104.99 o                         
   5   3   0       1855.44       1902.63        24.97 o                         
   7   3   0       1950.12       1842.63        24.45 o                         
   9   3   0        875.33       1008.08        21.28 o                         
  11   3   0       3777.58       3960.76        74.49 o                         
  13   3   0          4.81         31.58        19.36 o                         
  15   3   0        192.23        270.96        31.57 o                         
  17   3   0         60.56        112.05        45.91 o                         
   0   4   0       1626.27       1377.91        33.13 o                         
   2   4   0       3099.66       3151.89        35.49 o                         
   4   4   0       7779.53       7738.65        68.42 o                         
   6   4   0       1024.71        904.83        18.91 o                         
   8   4   0       2899.64       3084.48        42.33 o                         
  10   4   0       1642.51       1592.94        34.02 o                         
  12   4   0         16.74         27.86        17.49 o                         
  14   4   0         70.71         82.78        27.20 o                         
  16   4   0        328.89        237.20        56.10 o                         
   1   5   0        736.25        753.98        13.98 o                         
   3   5   0        236.45        245.67         9.40 o                         
   5   5   0         39.24          8.77        10.61 o                         
   7   5   0        341.56        370.41        14.05 o                         
   9   5   0       2394.16       2255.45        43.09 o                         
  11   5   0        449.73        362.33        19.14 o                         
  13   5   0        138.64         80.44        21.92 o                         
  15   5   0        119.21        131.65        38.84 o                         
  17   5   0        131.01         63.61        46.80 o                         
   0   6   0      12981.60      13007.83       174.54 o                         
   2   6   0       2812.88       2556.65        31.73 o                         
   4   6   0       2903.98       2952.61        31.79 o                         
   6   6   0       1434.59       1202.70        23.25 o                         
   8   6   0       5529.33       5575.89        81.52 o                         
  10   6   0        317.60        285.10        18.01 o                         
  12   6   0       1793.79       1728.34        56.67 o                         
  14   6   0        528.06        460.99        44.27 o                         
  16   6   0        135.66        111.68        54.59 o                         
   1   7   0       1994.27       1968.30        28.12 o                         
   3   7   0         55.54         35.03        10.93 o                         
   5   7   0       1304.66       1142.46        19.40 o                         
   7   7   0        265.34        195.09        11.94 o                         
   9   7   0       2048.85       1875.67        44.25 o                         
  11   7   0        578.46        495.91        25.06 o                         
  13   7   0        157.65         94.23        29.78 o                         
  15   7   0         42.25         43.84        39.42 o                         
   0   8   0        254.62        249.03        15.34 o                         
   2   8   0       5331.52       5927.93        75.56 o                         
   4   8   0       1110.14       1011.27        25.12 o                         
   6   8   0       2049.25       1903.22        34.00 o                         
   8   8   0       2473.61       2382.24        51.46 o                         
  10   8   0       1905.12       1861.03        51.09 o                         
  12   8   0        255.36        217.58        34.74 o                         
  14   8   0        497.36        400.63        57.75 o                         
   1   9   0          0.16         11.31         9.55 o                         
   3   9   0       3537.08       3915.16        61.67 o                         
   5   9   0        658.69        676.24        17.64 o                         
   7   9   0        973.18       1034.40        27.28 o                         
   9   9   0        881.85        917.75        34.84 o                         
  11   9   0         94.19        127.85        28.13 o                         
  13   9   0        132.40        167.37        53.75 o                         
   0  10   0       4628.72       4735.55       112.18 o                         
   2  10   0       3215.22       3298.26        59.87 o                         
   4  10   0       1354.18       1252.99        27.69 o                         
   6  10   0        969.76        972.43        27.79 o                         
   8  10   0       1074.74       1114.24        36.84 o                         
  10  10   0        978.51       1024.57        49.93 o                         
  12  10   0       1031.09       1157.86        80.98 o                         
   1  11   0         24.77         12.88        13.27 o                         
   3  11   0         10.27          7.52        11.93 o                         
   5  11   0         14.42         29.38        12.79 o                         
   7  11   0         21.03         24.38        14.12 o                         
   9  11   0          9.57          3.92        23.39 o                         
  11  11   0          5.54          1.06        51.19 o                         
   0  12   0         45.31         74.79        23.76 o                         
   2  12   0         46.88         52.02        16.37 o                         
   4  12   0         34.98         48.69        19.25 o                         
   6  12   0        154.54        141.53        24.82 o                         
   8  12   0         17.38         -4.43        51.42 o                         
  10  12   0         18.97        -38.20        38.20 o                         
   1  13   0          0.16         29.74        25.33 o                         
   3  13   0         13.21          8.98        21.89 o                         
   5  13   0        122.17         99.96        25.42 o                         
   7  13   0         29.62         18.72        36.82 o                         
   9  13   0          0.09        -39.54        41.45 o                         
   0  14   0        131.07        185.55       107.84 o                         
   2  14   0        226.73        186.10        42.93 o                         
   4  14   0        467.11        390.94        58.59 o                         
   6  14   0         16.70         39.86        36.58 o                         
   1  15   0        112.28        166.12        71.93 o                         
 -17   1   1        164.23        132.40        35.96 o                         
 -15   1   1        931.63        824.75        38.88 o                         
 -13   1   1          6.63         21.35        16.31 o                         
 -11   1   1       2928.83       3036.71        45.87 o                         
  -9   1   1       2746.76       2624.86        33.23 o                         
  -7   1   1       1711.94       1642.53        30.24 o                         
  -5   1   1        527.52        627.76        12.48 o                         
  -3   1   1         21.97         68.58         7.02 o                         
   1   1   1       2381.07       2571.33        39.43 o                         
   3   1   1         28.38         34.29         9.32 o                         
   5   1   1        960.57        889.84        15.88 o                         
   7   1   1       3896.99       3888.56        43.89 o                         
   9   1   1       2289.39       2319.39        38.97 o                         
  11   1   1      10311.05      10807.98       189.69 o                         
  13   1   1        976.76        886.35        34.62 o                         
  15   1   1        190.59        177.20        29.20 o                         
  17   1   1        156.49        141.86        51.86 o                         
 -18   2   1        110.83        128.48        56.78 o                         
 -16   2   1        791.30        739.50        42.24 o                         
 -14   2   1       1207.95       1074.44        35.35 o                         
 -12   2   1        114.94         96.57        16.29 o                         
 -10   2   1       4570.05       4410.85        62.80 o                         
  -8   2   1       8092.85       8208.23        86.85 o                         
  -6   2   1       1958.49       1908.36        30.40 o                         
  -4   2   1       7154.94       7117.16        91.72 o                         
  -2   2   1      13910.75      14065.59       186.63 o                         
   0   2   1        666.60        696.49        11.32 o                         
   4   2   1       9688.87       9275.15       110.50 o                         
   6   2   1       1397.74       1271.90        22.71 o                         
   8   2   1         38.84         47.56        12.49 o                         
  10   2   1        220.41        267.25        18.70 o                         
  12   2   1       2149.97       2121.81        53.91 o                         
  14   2   1        483.75        466.01        39.71 o                         
  16   2   1        349.59        243.69        39.43 o                         
 -17   3   1        269.22        217.32        48.56 o                         
 -15   3   1        614.41        623.31        35.04 o                         
 -13   3   1          8.94         -4.36        13.92 o                         
 -11   3   1       7460.14       7486.16       105.70 o                         
  -9   3   1        392.63        318.77        12.43 o                         
  -7   3   1       6322.03       6187.27        63.32 o                         
  -5   3   1        152.28        120.45         7.82 o                         
  -3   3   1        189.31        163.24         5.57 o                         
  -1   3   1        987.77       1138.24        14.30 o                         
   3   3   1         36.96          6.28         8.36 o                         
   5   3   1        102.26         92.68        10.31 o                         
   7   3   1       1829.49       1699.29        26.46 o                         
   9   3   1       2560.59       2528.32        42.18 o                         
  11   3   1        987.01       1081.90        32.56 o                         
  13   3   1       2023.17       2048.97        59.40 o                         
  15   3   1        243.18        282.82        37.89 o                         
  17   3   1         36.71         46.37        55.73 o                         
 -18   4   1         70.62         47.29        52.93 o                         
 -16   4   1         58.46         97.85        41.52 o                         
 -14   4   1        190.60        166.38        22.23 o                         
 -12   4   1       2175.61       2054.98        48.02 o                         
 -10   4   1        280.33        219.61        16.68 o                         
  -8   4   1        700.25        801.40        23.98 o                         
  -6   4   1        635.05        719.18        20.60 o                         
  -4   4   1          9.70         22.69         6.39 o                         
  -2   4   1       1414.53       1304.38        19.30 o                         
   0   4   1      18190.53      19244.25       270.82 o                         
   2   4   1       6679.27       7281.92        81.31 o                         
   4   4   1       2201.28       2300.78        40.76 o                         
   6   4   1          0.67         -4.47         9.35 o                         
   8   4   1        693.22        592.63        26.37 o                         
  10   4   1        628.61        641.54        22.84 o                         
  12   4   1        739.80        746.74        32.33 o                         
  14   4   1         36.27         -5.88        34.43 o                         
  16   4   1        192.96        182.42        41.18 o                         
 -17   5   1        965.43       1019.00       104.43 o                         
 -15   5   1       1388.41       1482.48        88.54 o                         
 -13   5   1       1409.99       1484.55        50.85 o                         
 -11   5   1        942.65        853.00        26.96 o                         
  -9   5   1      19987.72      21649.16       260.98 o                         
  -7   5   1      20219.10      20215.69       197.25 o                         
  -5   5   1      15354.90      14209.83       135.42 o                         
  -3   5   1      10088.51       9124.94        77.21 o                         
  -1   5   1      11510.19      10503.21       108.05 o                         
   1   5   1      15322.73      14237.43       165.83 o                         
   3   5   1      31190.04      31072.00       276.49 o                         
   5   5   1       9664.12       8771.93        87.82 o                         
   7   5   1      10608.74      10596.40       134.13 o                         
   9   5   1       3654.52       3851.25        65.71 o                         
  11   5   1       4209.87       4609.46       100.42 o                         
  13   5   1       1650.58       1980.64        66.15 o                         
  15   5   1       1179.07       1374.04        78.09 o                         
 -16   6   1          0.85         47.04        47.22 o                         
 -14   6   1          6.07         -4.10        33.87 o                         
 -12   6   1        222.88        194.81        17.33 o                         
 -10   6   1         16.60         29.09        12.47 o                         
  -8   6   1        307.08        330.45        17.66 o                         
  -6   6   1         44.68         85.26         8.50 o                         
  -4   6   1        372.41        365.79         9.67 o                         
  -2   6   1        385.68        379.31        11.58 o                         
   0   6   1       4292.68       4467.98        53.72 o                         
   2   6   1       1838.66       2066.78        35.41 o                         
   4   6   1       3191.91       3336.22        45.72 o                         
   6   6   1          0.73         31.84         9.79 o                         
   8   6   1          0.01          6.88        12.19 o                         
  10   6   1         12.57         17.72        15.38 o                         
  12   6   1          1.90         15.47        22.79 o                         
  14   6   1         10.77         99.12        38.85 o                         
  16   6   1         33.96         89.40        46.57 o                         
 -15   7   1         16.18         95.33        45.81 o                         
 -13   7   1          7.84          7.72        23.16 o                         
 -11   7   1        116.45         95.79        15.59 o                         
  -9   7   1        360.32        395.00        18.12 o                         
  -7   7   1         29.22         27.30        11.40 o                         
  -5   7   1         25.47         53.77         8.33 o                         
  -3   7   1       2372.08       2202.42        28.28 o                         
  -1   7   1        339.07        247.27         9.95 o                         
   1   7   1        885.03        773.19        15.95 o                         
   3   7   1        402.77        432.03        19.80 o                         
   5   7   1         24.34         10.83         9.88 o                         
   7   7   1        175.55        133.79        12.33 o                         
   9   7   1         49.08         65.38        14.66 o                         
  11   7   1         29.41         19.97        18.54 o                         
  13   7   1          4.41          0.40        36.17 o                         
  15   7   1         49.60         50.43        42.02 o                         
 -16   8   1        137.02         94.96        47.46 o                         
 -14   8   1          9.54         68.31        34.00 o                         
 -12   8   1        121.95        123.50        22.63 o                         
 -10   8   1         22.89         36.04        12.96 o                         
  -8   8   1         62.57         35.81        13.81 o                         
  -6   8   1         89.66         54.01         8.67 o                         
  -4   8   1        772.78        678.33        14.68 o                         
  -2   8   1         25.48         95.11         8.52 o                         
   0   8   1         43.85          3.39         9.03 o                         
   2   8   1        315.34        225.51        12.11 o                         
   4   8   1        628.42        539.81        15.75 o                         
   6   8   1         10.06         21.16        10.92 o                         
   8   8   1        525.23        530.94        26.12 o                         
  10   8   1        164.91        110.82        20.41 o                         
  12   8   1         56.48         23.40        30.45 o                         
  14   8   1        343.96        396.14        50.00 o                         
 -15   9   1          6.55        -16.53        44.77 o                         
 -13   9   1        210.65        228.12        32.62 o                         
 -11   9   1        639.50        600.19        28.15 o                         
  -9   9   1        248.85        294.65        18.38 o                         
  -7   9   1        631.50        626.07        19.21 o                         
  -5   9   1        178.49        145.89        10.69 o                         
  -3   9   1       2482.99       2427.33        37.35 o                         
  -1   9   1       1783.79       1690.40        27.39 o                         
   1   9   1       1793.72       1816.52        36.69 o                         
   3   9   1        198.68        208.97        14.32 o                         
   5   9   1        169.57        208.57        13.81 o                         
   7   9   1        108.30        114.06        14.63 o                         
   9   9   1       1420.06       1443.60        51.27 o                         
  11   9   1          2.39         46.62        25.39 o                         
  13   9   1         59.52        118.67        35.13 o                         
 -14  10   1         38.84         10.24        45.81 o                         
 -12  10   1        146.45        166.21        53.05 o                         
 -10  10   1        406.01        359.59        21.95 o                         
  -8  10   1        912.27        922.98        28.46 o                         
  -6  10   1        216.61        264.23        12.62 o                         
  -4  10   1       1207.52       1404.90        29.50 o                         
  -2  10   1        137.33        235.39        13.46 o                         
   0  10   1        688.42        882.93        22.46 o                         
   2  10   1        605.14        769.30        22.65 o                         
   4  10   1        929.07        901.76        23.45 o                         
   6  10   1        790.29        763.45        27.39 o                         
   8  10   1         93.53         57.70        22.68 o                         
  10  10   1        515.01        402.09        38.40 o                         
  12  10   1         69.44         17.90        47.17 o                         
 -13  11   1        369.52        375.21        50.42 o                         
 -11  11   1        392.04        506.03        47.07 o                         
  -9  11   1        934.24       1039.03        43.10 o                         
  -7  11   1       2160.39       2476.74        64.76 o                         
  -5  11   1        288.37        331.69        14.83 o                         
  -3  11   1       1621.88       1758.13        39.92 o                         
  -1  11   1       2958.80       3338.40        70.14 o                         
   1  11   1        581.56        679.31        23.35 o                         
   3  11   1       1641.09       1849.40        44.40 o                         
   5  11   1       1177.62       1347.42        35.17 o                         
   7  11   1        682.26        699.19        35.86 o                         
   9  11   1        772.56        712.57        62.27 o                         
  11  11   1        276.77        366.24        68.64 o                         
 -10  12   1         38.87         45.07        34.55 o                         
  -8  12   1          3.79          4.88        30.50 o                         
  -6  12   1          0.52        -14.68        20.00 o                         
  -4  12   1        562.69        605.23        26.03 o                         
  -2  12   1         10.56        -12.95        12.95 o                         
   0  12   1        428.58        500.94        26.51 o                         
   2  12   1        198.26        216.98        17.46 o                         
   4  12   1          2.88        -20.38        20.38 o                         
   6  12   1         91.13         36.80        28.97 o                         
   8  12   1         47.30         10.57        38.67 o                         
  10  12   1          9.31        -45.86        57.90 o                         
  -9  13   1        139.30        168.14        48.14 o                         
  -7  13   1        102.22        116.30        62.37 o                         
  -5  13   1        152.88        195.99        28.60 o                         
  -3  13   1        485.42        481.75        28.52 o                         
  -1  13   1        829.67       1046.90        44.17 o                         
   1  13   1        825.24        901.08        44.90 o                         
   3  13   1        419.92        487.79        37.72 o                         
   5  13   1         11.75         15.01        27.84 o                         
   7  13   1        451.23        480.73        73.16 o                         
  -6  14   1          3.41         21.60        32.21 o                         
  -4  14   1        266.77        333.70        42.79 o                         
  -2  14   1        190.82        205.35        47.98 o                         
   0  14   1        669.48        653.06        56.67 o                         
   2  14   1        439.34        397.05        54.89 o                         
   4  14   1        106.28        117.57        43.93 o                         
   6  14   1         18.36         33.32        50.58 o                         
  -1  15   1        111.21        210.92        88.90 o                         
   1  15   1         43.63         26.18       111.42 o                         
 -18   0   2       2911.40       3182.93       199.69 o                         
 -16   0   2       3146.15       3073.10       133.67 o                         
 -14   0   2       6721.45       7070.87       200.99 o                         
 -12   0   2       8919.10       9270.02       162.56 o                         
 -10   0   2      21835.71      21601.14       342.42 o                         
  -8   0   2      11797.26      10865.29       177.81 o                         
  -6   0   2      56217.84      54910.94      1471.13 o                         
   4   0   2      15251.50      13526.00       228.20 o                         
   6   0   2       4759.90       4084.30        61.56 o                         
   8   0   2      11653.07      11975.05       164.15 o                         
  10   0   2       9063.80       9315.11       197.66 o                         
  12   0   2        755.77        783.16        41.62 o                         
  14   0   2       2504.49       2616.62       138.99 o                         
  16   0   2       1090.61       1170.74       148.27 o                         
 -19   1   2         58.66         -5.85        45.76 o                         
 -17   1   2         27.97         32.78        29.26 o                         
 -15   1   2         74.74         44.34        19.29 o                         
 -13   1   2         90.70        103.24        16.01 o                         
 -11   1   2          0.37         -9.46        11.09 o                         
  -9   1   2       1314.85       1584.21        22.38 o                         
  -7   1   2        313.37        390.68        12.16 o                         
  -5   1   2       1669.84       1870.72        25.18 o                         
  -3   1   2       2719.18       2605.77        28.73 o                         
  -1   1   2       5489.11       5789.34       102.79 o                         
   1   1   2       1985.98       2327.51        27.92 o                         
   3   1   2       4212.70       4069.93        49.42 o                         
   5   1   2          9.47         91.00        11.96 o                         
   7   1   2        617.20        541.33        17.46 o                         
   9   1   2         94.04         37.22        12.70 o                         
  11   1   2         59.28         21.40        17.21 o                         
  13   1   2         58.55         10.17        24.48 o                         
  15   1   2          5.07        -18.62        33.09 o                         
  17   1   2         13.05        -31.85        45.44 o                         
 -18   2   2        242.21        304.48        52.06 o                         
 -16   2   2         47.33         82.18        23.51 o                         
 -14   2   2        320.90        313.94        21.40 o                         
 -12   2   2        447.94        485.89        17.72 o                         
 -10   2   2        556.61        503.27        15.67 o                         
  -8   2   2      18298.82      18992.38       176.56 o                         
  -6   2   2       8468.52       8165.70        84.23 o                         
  -4   2   2       5641.06       5318.56        62.72 o                         
  -2   2   2        989.25       1450.21        19.19 o                         
   0   2   2      37384.67      37102.96      1452.82 o                         
   2   2   2       1664.17       2151.81        30.46 o                         
   4   2   2       6792.07       7337.29        88.79 o                         
   6   2   2         91.93         40.04        13.15 o                         
   8   2   2       1096.20       1240.62        26.50 o                         
  10   2   2        124.41        128.82        16.37 o                         
  12   2   2       1050.02       1003.70        44.62 o                         
  14   2   2        364.72        258.86        33.09 o                         
  16   2   2         39.74         60.53        77.49 o                         
 -19   3   2         40.97        -59.02       134.51 o                         
 -17   3   2        215.60        173.27        43.93 o                         
 -15   3   2        350.11        378.40        25.33 o                         
 -13   3   2        938.12       1002.94        28.81 o                         
 -11   3   2       2385.12       2530.06        41.43 o                         
  -9   3   2         58.96         36.84        10.31 o                         
  -7   3   2       9989.09      10842.97       103.78 o                         
  -5   3   2       8447.30       8669.10        91.00 o                         
  -3   3   2      10801.02      10786.79       136.51 o                         
  -1   3   2      38998.57      40834.48       884.90 o                         
   1   3   2       9892.01      10966.42       132.02 o                         
   3   3   2         30.09         -7.80         8.98 o                         
   5   3   2       6545.30       7121.67        73.78 o                         
   7   3   2       1691.50       1653.42        28.42 o                         
   9   3   2        457.33        446.97        20.29 o                         
  11   3   2        917.60       1067.85        48.74 o                         
  13   3   2        332.71        274.09        41.36 o                         
  15   3   2        642.49        698.20        55.05 o                         
 -18   4   2         63.13         25.16        61.15 o                         
 -16   4   2        162.22        152.97        31.29 o                         
 -14   4   2        461.89        469.06        22.59 o                         
 -12   4   2         11.61         28.19        12.92 o                         
 -10   4   2       3435.52       3449.85        50.83 o                         
  -8   4   2       7555.97       7890.22        85.49 o                         
  -6   4   2        776.53        616.58        11.36 o                         
  -4   4   2        276.57        198.74        11.13 o                         
  -2   4   2        880.49        692.11        10.59 o                         
   0   4   2      22121.22      22492.20       277.38 o                         
   2   4   2       9341.72       9556.78        89.76 o                         
   4   4   2       2814.66       2914.52        36.38 o                         
   6   4   2          9.98         24.62         9.42 o                         
   8   4   2        173.53        169.11        14.47 o                         
  10   4   2        159.72        119.26        17.38 o                         
  12   4   2       2306.72       2326.62        67.89 o                         
  14   4   2        111.85        120.66        32.47 o                         
  16   4   2          1.27         -9.76        57.01 o                         
 -17   5   2        128.51         19.95        45.54 o                         
 -15   5   2        217.33        145.61        27.94 o                         
 -13   5   2        912.10        749.28        27.03 o                         
 -11   5   2       1431.51       1518.27        38.84 o                         
  -9   5   2       2463.93       2387.66        40.91 o                         
  -7   5   2          5.71          5.40         7.60 o                         
  -5   5   2        277.70        328.71        13.16 o                         
  -3   5   2         59.11         83.94         6.98 o                         
  -1   5   2          2.44         32.44         6.80 o                         
   1   5   2         46.47         37.98         8.37 o                         
   3   5   2       3280.07       3166.53        39.02 o                         
   5   5   2       1064.34        927.94        17.45 o                         
   7   5   2        656.97        496.24        18.55 o                         
   9   5   2        287.06        246.61        21.24 o                         
  11   5   2        180.74        167.32        26.10 o                         
  13   5   2       1030.67        975.13        65.85 o                         
  15   5   2         28.37        -38.55        40.81 o                         
 -16   6   2        488.18        443.97        52.38 o                         
 -14   6   2        572.23        534.85        32.76 o                         
 -12   6   2         35.53         42.70        15.17 o                         
 -10   6   2       7415.12       7669.56       112.59 o                         
  -8   6   2       1857.91       1782.74        30.44 o                         
  -6   6   2       2109.19       2091.68        27.23 o                         
  -4   6   2       1635.46       1515.20        20.80 o                         
  -2   6   2       3925.44       3710.56        40.43 o                         
   0   6   2       2682.03       2384.62        29.26 o                         
   2   6   2      30598.11      32578.37       329.35 o                         
   4   6   2        520.12        364.18        15.78 o                         
   6   6   2        467.94        398.77        14.03 o                         
   8   6   2       1548.70       1412.06        37.29 o                         
  10   6   2       1343.25       1240.33        40.83 o                         
  12   6   2        600.88        540.29        38.32 o                         
  14   6   2        356.26        410.24        53.09 o                         
 -17   7   2         96.62         69.13        45.08 o                         
 -15   7   2        435.86        304.08        59.43 o                         
 -13   7   2        553.25        403.26        25.84 o                         
 -11   7   2         86.86        102.45        14.01 o                         
  -9   7   2        806.77        707.02        23.24 o                         
  -7   7   2       1842.60       1764.41        41.95 o                         
  -5   7   2       1980.93       1904.17        25.72 o                         
  -3   7   2       2272.64       2267.53        29.12 o                         
  -1   7   2        231.79        231.29         9.35 o                         
   1   7   2        399.76        520.65        14.11 o                         
   3   7   2       2772.15       2581.06        35.07 o                         
   5   7   2       2245.64       2184.38        40.30 o                         
   7   7   2       1288.35       1120.57        29.76 o                         
   9   7   2        834.27        684.92        28.60 o                         
  11   7   2        371.21        350.64        28.00 o                         
  13   7   2         58.49         68.46        38.71 o                         
  15   7   2        155.13         86.96        41.27 o                         
 -16   8   2         69.53        115.94        49.16 o                         
 -14   8   2        405.23        346.24        34.79 o                         
 -12   8   2        495.28        423.40        22.28 o                         
 -10   8   2        390.03        368.52        15.78 o                         
  -8   8   2       3928.99       4260.81        72.27 o                         
  -6   8   2       5757.08       6096.90        77.82 o                         
  -4   8   2        667.84        678.04        15.87 o                         
  -2   8   2       1766.10       1914.54        27.00 o                         
   0   8   2       2207.16       2189.12        31.10 o                         
   2   8   2       1624.58       1594.47        34.33 o                         
   4   8   2       3180.41       3095.66        55.55 o                         
   6   8   2       2242.44       2168.99        49.05 o                         
   8   8   2       2755.30       2588.04        65.95 o                         
  10   8   2        279.16        286.25        26.10 o                         
  12   8   2        454.88        385.10        45.11 o                         
  14   8   2         86.67         76.97        47.78 o                         
 -15   9   2         20.07        -37.26        37.26 o                         
 -13   9   2        130.20         95.71        23.77 o                         
 -11   9   2         44.84         95.93        22.98 o                         
  -9   9   2       1473.96       1483.74        42.98 o                         
  -7   9   2       2038.68       2185.07        41.75 o                         
  -5   9   2       1177.80       1230.33        26.13 o                         
  -3   9   2        180.46        205.74         9.17 o                         
  -1   9   2        640.61        643.50        15.96 o                         
   1   9   2         61.23         57.29        10.84 o                         
   3   9   2        728.95        726.82        22.57 o                         
   5   9   2       1991.14       2001.39        43.31 o                         
   7   9   2        660.01        555.42        28.35 o                         
   9   9   2        108.18         89.24        27.70 o                         
  11   9   2        248.07        208.92        43.72 o                         
  13   9   2         51.36        159.29        85.09 o                         
 -14  10   2        800.84        815.65        59.55 o                         
 -12  10   2       1022.93       1018.18        49.88 o                         
 -10  10   2       1202.49       1252.02        46.48 o                         
  -8  10   2       1134.00       1151.12        32.56 o                         
  -6  10   2        628.62        628.57        20.31 o                         
  -4  10   2       1205.90       1166.78        26.97 o                         
  -2  10   2       6094.69       6503.17       111.19 o                         
   0  10   2       3320.05       3419.13        69.64 o                         
   2  10   2       2249.38       2165.88        50.81 o                         
   4  10   2       1586.57       1568.37        41.53 o                         
   6  10   2        691.06        748.64        27.41 o                         
   8  10   2       1618.24       1686.93        62.42 o                         
  10  10   2        888.21        970.36        65.16 o                         
  12  10   2        285.07        335.71        61.48 o                         
 -13  11   2         12.29        -30.36        34.54 o                         
 -11  11   2          0.80         15.40        34.36 o                         
  -9  11   2         53.20         39.77        17.33 o                         
  -7  11   2         56.57         58.59        13.44 o                         
  -5  11   2        677.96        573.32        21.29 o                         
  -3  11   2        354.03        372.68        14.82 o                         
  -1  11   2        223.74        227.96        14.68 o                         
   1  11   2         49.35         49.96        14.81 o                         
   3  11   2          2.74          9.00        17.56 o                         
   5  11   2         14.94         -5.73        16.97 o                         
   7  11   2        232.79        160.73        24.65 o                         
   9  11   2        154.42         63.87        40.99 o                         
  11  11   2         99.73         37.70        49.80 o                         
 -12  12   2          4.64        160.18       145.45 o                         
 -10  12   2         21.70        -31.07        42.72 o                         
  -8  12   2         17.95         47.39        49.48 o                         
  -6  12   2        451.33        524.71        36.50 o                         
  -4  12   2         55.49         91.54        14.76 o                         
  -2  12   2         86.66         60.34        14.55 o                         
   0  12   2          2.46         -5.12        16.01 o                         
   2  12   2        195.12        211.69        24.25 o                         
   4  12   2         76.29         72.04        21.75 o                         
   6  12   2        113.07         58.62        33.80 o                         
   8  12   2          1.13        -20.46        40.26 o                         
  10  12   2         69.68        125.61        74.39 o                         
  -9  13   2          0.37        -38.80        38.80 o                         
  -7  13   2          8.41        -25.67        29.84 o                         
  -5  13   2        118.64        114.03        30.43 o                         
  -3  13   2          0.17        -13.94        24.11 o                         
  -1  13   2         19.55          1.89        26.46 o                         
   1  13   2          0.12        -29.49        29.49 o                         
   3  13   2          3.82         53.70        38.91 o                         
   5  13   2         98.12         91.65        38.81 o                         
   7  13   2          1.50         -1.43        33.77 o                         
  -6  14   2        284.45        301.19        61.92 o                         
  -4  14   2        153.55        152.92        42.78 o                         
  -2  14   2         88.49         71.31        39.74 o                         
   0  14   2        519.50        583.88        55.67 o                         
   2  14   2         23.75        126.86        56.02 o                         
   4  14   2        144.47        218.39        90.67 o                         
  -1  15   2        169.09        175.39        58.66 o                         
 -19   1   3        242.87        334.14        65.26 o                         
 -17   1   3        325.26        353.00        33.08 o                         
 -15   1   3        554.88        479.27        28.01 o                         
 -13   1   3        310.61        298.67        17.74 o                         
 -11   1   3         24.09         20.87        10.31 o                         
  -9   1   3        105.79        189.13        11.73 o                         
  -7   1   3      30392.09      31693.85       287.74 o                         
  -5   1   3        237.55        115.56         6.50 o                         
  -3   1   3       3087.06       2935.97        39.01 o                         
  -1   1   3        179.06        268.81        15.55 o                         
   1   1   3       7624.33       7473.96        86.34 o                         
   3   1   3       9743.04       9867.51        98.43 o                         
   5   1   3      12160.31      12826.54       138.46 o                         
   7   1   3       2097.82       1811.39        30.37 o                         
   9   1   3        724.74        660.46        20.82 o                         
  11   1   3        550.13        475.54        25.17 o                         
  13   1   3        398.92        480.61        39.34 o                         
  15   1   3         92.02        185.90        48.01 o                         
 -18   2   3         18.47         44.35        46.83 o                         
 -16   2   3        549.97        481.19        41.51 o                         
 -14   2   3       2350.71       2296.72        53.67 o                         
 -12   2   3       3138.01       3117.69        46.74 o                         
 -10   2   3       3981.43       4054.19        46.90 o                         
  -8   2   3       3838.93       3775.83        41.82 o                         
  -6   2   3       1730.67       1690.22        22.13 o                         
  -4   2   3       4620.41       4403.00        47.23 o                         
  -2   2   3      22230.67      21809.93       378.50 o                         
   0   2   3      11238.96      10925.67       127.90 o                         
   2   2   3       9067.73       9107.37       105.41 o                         
   4   2   3        645.82        946.97        34.99 o                         
   6   2   3       1168.12       1158.62        26.69 o                         
   8   2   3        495.16        500.54        22.97 o                         
  10   2   3        752.10        743.20        28.66 o                         
  12   2   3       1626.22       1463.10        50.84 o                         
  14   2   3        233.23        156.09        41.87 o                         
  16   2   3          2.79         20.16        45.44 o                         
 -19   3   3          8.41        -51.69        51.69 o                         
 -17   3   3        618.09        567.08        55.07 o                         
 -15   3   3       1320.23       1157.99        46.09 o                         
 -13   3   3       1104.48        950.58        26.75 o                         
 -11   3   3       1694.78       1524.42        26.74 o                         
  -9   3   3       4139.21       4241.31        51.77 o                         
  -7   3   3        453.47        374.30        13.03 o                         
  -5   3   3        851.30        782.09        13.03 o                         
  -3   3   3      15558.65      15296.46       233.53 o                         
  -1   3   3       8290.90       7945.53        91.03 o                         
   1   3   3      10281.08      10113.13       123.11 o                         
   3   3   3      17905.97      19648.24       193.80 o                         
   5   3   3        119.21         46.79        14.89 o                         
   7   3   3        668.66        669.44        26.34 o                         
   9   3   3       2005.49       2146.55        47.29 o                         
  11   3   3       2866.65       3054.85        66.96 o                         
  13   3   3          3.92         30.75        26.21 o                         
  15   3   3        354.32        380.30        56.43 o                         
 -18   4   3         60.26        103.64        44.61 o                         
 -16   4   3        194.56        259.49        28.61 o                         
 -14   4   3        192.95        199.59        19.78 o                         
 -12   4   3        659.35        638.13        22.04 o                         
 -10   4   3          6.70          8.69        10.65 o                         
  -8   4   3        958.64       1080.02        17.74 o                         
  -6   4   3         98.50        112.57         8.93 o                         
  -4   4   3        184.64        169.26        13.12 o                         
  -2   4   3       2917.34       2714.67        27.83 o                         
   0   4   3      12233.52      12782.31       131.03 o                         
   2   4   3         35.47         22.43         9.74 o                         
   4   4   3       2122.35       2319.93        31.26 o                         
   6   4   3        608.10        543.80        19.04 o                         
   8   4   3        548.29        564.58        21.14 o                         
  10   4   3        783.17        811.04        30.50 o                         
  12   4   3         16.55         17.04        24.89 o                         
  14   4   3        229.50        176.34        39.96 o                         
 -17   5   3       2449.53       2533.58       120.38 o                         
 -15   5   3        719.11        797.23        38.36 o                         
 -13   5   3       2016.19       2157.75        46.69 o                         
 -11   5   3       9189.27       9662.30       131.89 o                         
  -9   5   3      10505.10      10409.07       118.73 o                         
  -7   5   3      22966.28      22820.08       236.36 o                         
  -5   5   3      19377.78      19194.47       239.79 o                         
  -3   5   3       9506.84       8795.13       101.72 o                         
  -1   5   3       4700.96       3995.17        44.24 o                         
   1   5   3      52594.14      53607.09       455.44 o                         
   3   5   3       3466.38       2877.03        32.27 o                         
   5   5   3       7265.28       7118.97        91.93 o                         
   7   5   3       5531.18       5694.56       105.26 o                         
   9   5   3       4976.93       5273.29       109.14 o                         
  11   5   3       2241.33       2446.86        65.90 o                         
  13   5   3       2258.99       2650.74       104.16 o                         
  15   5   3        104.27        190.31        47.10 o                         
 -18   6   3         42.56         88.57        47.64 o                         
 -16   6   3         46.01         14.94        33.91 o                         
 -14   6   3        464.56        466.07        27.46 o                         
 -12   6   3         33.32         26.27        13.66 o                         
 -10   6   3          2.90          5.12         7.89 o                         
  -8   6   3         66.44         21.18        15.49 o                         
  -6   6   3          0.27          2.12         7.07 o                         
  -4   6   3         78.56         58.46         6.06 o                         
  -2   6   3        791.53        869.23        14.63 o                         
   0   6   3       8415.77       9313.33       101.17 o                         
   2   6   3       8037.23       9032.32       103.21 o                         
   4   6   3        103.17        116.08        11.48 o                         
   6   6   3        386.65        369.85        14.99 o                         
   8   6   3        238.25        219.11        18.59 o                         
  10   6   3         43.82         35.56        23.04 o                         
  12   6   3        227.61        267.66        34.77 o                         
  14   6   3        366.38        341.14        56.04 o                         
 -17   7   3         24.54         45.68        63.30 o                         
 -15   7   3         19.98        154.74        55.86 o                         
 -13   7   3          3.58         -6.37        16.55 o                         
 -11   7   3         18.54         20.47        11.73 o                         
  -9   7   3       1764.71       1715.06        36.23 o                         
  -7   7   3        610.15        517.45        10.00 o                         
  -5   7   3        832.91       1003.56        14.41 o                         
  -3   7   3         23.67          5.60         7.18 o                         
  -1   7   3          8.94         20.70        10.44 o                         
   1   7   3       5092.59       5423.72        62.75 o                         
   3   7   3          6.97         -2.72        10.71 o                         
   5   7   3         12.95         -1.21        12.66 o                         
   7   7   3        489.75        366.29        17.99 o                         
   9   7   3          6.26         19.29        21.07 o                         
  11   7   3         22.27         40.30        22.67 o                         
  13   7   3        284.71        255.09        40.49 o                         
 -16   8   3          8.22         66.05        44.85 o                         
 -14   8   3          5.23         24.97        24.35 o                         
 -12   8   3        145.64        143.26        16.58 o                         
 -10   8   3       2485.45       2400.83        56.40 o                         
  -8   8   3        155.85        202.31        12.48 o                         
  -6   8   3        769.37        679.77        14.29 o                         
  -4   8   3        951.76       1087.79        23.02 o                         
  -2   8   3        449.42        374.02        13.96 o                         
   0   8   3       1104.06       1033.86        21.18 o                         
   2   8   3        952.30        861.28        25.55 o                         
   4   8   3         25.29         27.04        12.19 o                         
   6   8   3         69.29         76.09        13.24 o                         
   8   8   3          0.03          0.46        17.26 o                         
  10   8   3        411.50        440.83        33.05 o                         
  12   8   3        189.01        196.23        41.61 o                         
 -15   9   3        149.35        246.29        56.49 o                         
 -13   9   3        181.98        166.67        26.47 o                         
 -11   9   3          8.30         39.77        15.59 o                         
  -9   9   3       2996.55       3070.54        51.88 o                         
  -7   9   3       1096.92       1018.06        21.37 o                         
  -5   9   3          9.46         12.47         7.98 o                         
  -3   9   3       1663.04       1552.03        33.23 o                         
  -1   9   3       1014.46        981.08        20.66 o                         
   1   9   3        227.07        232.74        12.57 o                         
   3   9   3       1264.79       1325.58        33.96 o                         
   5   9   3         57.64         74.70        13.10 o                         
   7   9   3          3.31         19.37        16.94 o                         
   9   9   3        374.04        283.21        29.24 o                         
  11   9   3         77.70        115.14        42.12 o                         
 -14  10   3        458.85        461.22        56.78 o                         
 -12  10   3        332.78        337.43        31.52 o                         
 -10  10   3          0.43          4.63        13.94 o                         
  -8  10   3        479.27        568.21        38.64 o                         
  -6  10   3        549.21        663.72        24.94 o                         
  -4  10   3       1625.19       1805.40        42.36 o                         
  -2  10   3       1003.00       1144.19        27.74 o                         
   0  10   3        341.07        320.45        15.20 o                         
   2  10   3          8.52         14.21        12.21 o                         
   4  10   3        769.98        680.16        27.23 o                         
   6  10   3       1241.48       1059.38        41.48 o                         
   8  10   3         51.63         60.63        25.91 o                         
  10  10   3        180.58        122.86        44.70 o                         
 -13  11   3        405.65        529.47        57.76 o                         
 -11  11   3        724.55        835.06        69.95 o                         
  -9  11   3        454.39        493.20        33.37 o                         
  -7  11   3       1518.92       1606.29        56.03 o                         
  -5  11   3       2094.05       2147.43        55.14 o                         
  -3  11   3       1451.90       1475.39        42.85 o                         
  -1  11   3        992.77       1080.16        30.30 o                         
   1  11   3       1332.32       1324.11        38.49 o                         
   3  11   3        363.01        426.17        25.86 o                         
   5  11   3        559.90        636.96        31.84 o                         
   7  11   3        837.34        866.26        44.47 o                         
   9  11   3        742.35        682.39        70.29 o                         
 -12  12   3        156.64        228.87        71.21 o                         
 -10  12   3        122.13         76.26        45.52 o                         
  -8  12   3          0.76        -29.08        29.08 o                         
  -6  12   3         12.78          5.04        21.97 o                         
  -4  12   3         85.06        147.16        19.40 o                         
  -2  12   3         73.39         70.25        10.72 o                         
   0  12   3        325.73        312.32        21.24 o                         
   2  12   3        202.61        203.33        25.42 o                         
   4  12   3         39.10         32.02        31.36 o                         
   6  12   3         83.16         27.98        33.12 o                         
   8  12   3         32.44         32.93        47.83 o                         
  -9  13   3        150.70        192.07        43.97 o                         
  -7  13   3        148.34        117.50        37.58 o                         
  -5  13   3        297.53        339.65        42.30 o                         
  -3  13   3        432.73        391.20        33.24 o                         
  -1  13   3        721.97        756.79        41.01 o                         
   1  13   3        630.29        510.01        52.13 o                         
   3  13   3        156.88         93.75        44.82 o                         
   5  13   3        113.20         55.93        49.95 o                         
   7  13   3         66.95         12.96        55.12 o                         
  -6  14   3        177.41         73.06        35.67 o                         
  -4  14   3        157.92        119.53        52.44 o                         
  -2  14   3       1293.14       1325.89       145.34 o                         
   0  14   3          1.84         -1.54        49.35 o                         
   2  14   3        337.98        282.22        48.82 o                         
   4  14   3        128.80        202.63        49.74 o                         
 -18   0   4       2852.73       3050.74       156.66 o                         
 -16   0   4       4333.56       4389.56       175.16 o                         
 -14   0   4      11827.18      12431.97       297.25 o                         
 -12   0   4      13068.54      13327.62       267.35 o                         
 -10   0   4      11856.08      11538.64       176.30 o                         
  -8   0   4      45230.74      48315.84       735.12 o                         
  -6   0   4      24778.84      24294.99       338.17 o                         
  -4   0   4      18202.96      16856.20       290.25 o                         
   0   0   4      23605.24      21851.44       319.24 o                         
   2   0   4      16507.94      15159.76       235.23 o                         
   4   0   4      45458.20      49706.40       617.12 o                         
   6   0   4        271.30         91.79        21.32 o                         
   8   0   4       3422.03       3456.63       108.20 o                         
  10   0   4       3436.05       3832.02       132.13 o                         
  12   0   4       3246.80       3623.44       172.37 o                         
  14   0   4        986.22       1249.53       194.77 o                         
 -19   1   4          0.12        -35.52        55.93 o                         
 -17   1   4         81.74         94.50        29.42 o                         
 -15   1   4         69.54         33.78        15.91 o                         
 -13   1   4        106.77         80.91        12.69 o                         
 -11   1   4          0.16         21.94         9.70 o                         
  -9   1   4         29.41         35.14         8.47 o                         
  -7   1   4        640.83        695.63        16.66 o                         
  -5   1   4       3104.72       3338.89        41.09 o                         
  -3   1   4       1064.86       1146.13        18.57 o                         
  -1   1   4        914.89       1020.82        17.15 o                         
   1   1   4          0.03         -8.50         8.50 o                         
   3   1   4        117.45        211.15        15.35 o                         
   5   1   4       1193.18       1050.88        22.98 o                         
   7   1   4        257.19        176.60        15.56 o                         
   9   1   4        204.09        158.81        19.60 o                         
  11   1   4         11.86         55.60        25.81 o                         
  13   1   4          6.03        -21.79        32.94 o                         
  15   1   4         39.85         84.09        50.41 o                         
 -18   2   4        617.11        654.06        46.92 o                         
 -16   2   4        665.43        626.68        36.04 o                         
 -14   2   4        190.21        218.45        20.07 o                         
 -12   2   4        837.47        888.31        22.02 o                         
 -10   2   4       1598.09       1578.94        23.54 o                         
  -8   2   4       4338.82       4482.83        44.06 o                         
  -6   2   4      23163.81      24269.06       232.73 o                         
  -4   2   4       2571.91       2517.50        31.85 o                         
  -2   2   4         89.96         97.32        11.63 o                         
   0   2   4        742.24        843.33        15.61 o                         
   2   2   4       1199.86       1266.10        27.35 o                         
   4   2   4       2451.67       2631.78        34.69 o                         
   6   2   4         58.26         67.44        12.32 o                         
   8   2   4        426.36        379.86        21.01 o                         
  10   2   4         36.75         10.14        17.73 o                         
  12   2   4         14.14         -2.35        30.53 o                         
  14   2   4        160.49        190.67        44.28 o                         
 -19   3   4        564.91        522.34        65.65 o                         
 -17   3   4        187.09        237.27        37.79 o                         
 -15   3   4       1372.30       1329.60        42.92 o                         
 -13   3   4        119.04        157.90        16.92 o                         
 -11   3   4       1948.06       2082.09        42.64 o                         
  -9   3   4       2648.58       2716.95        34.60 o                         
  -7   3   4      13718.37      14534.25       134.96 o                         
  -5   3   4       1233.21       1259.55        22.57 o                         
  -3   3   4        426.27        379.60         8.58 o                         
  -1   3   4         43.70         22.16         8.30 o                         
   1   3   4       3209.52       3133.98        52.05 o                         
   3   3   4        388.46        414.38        15.79 o                         
   5   3   4       1212.77       1165.04        22.24 o                         
   7   3   4        638.00        609.12        26.57 o                         
   9   3   4        242.57        268.86        18.49 o                         
  11   3   4        349.66        374.27        26.98 o                         
  13   3   4        315.05        384.87        50.09 o                         
  15   3   4        160.74        210.16        58.42 o                         
 -18   4   4        339.08        403.66        52.46 o                         
 -16   4   4        304.53        352.30        35.70 o                         
 -14   4   4        755.13        740.21        25.78 o                         
 -12   4   4        794.91        779.07        20.61 o                         
 -10   4   4        871.64        805.65        17.95 o                         
  -8   4   4        831.61        630.07        10.61 o                         
  -6   4   4      11279.72      11181.77       145.04 o                         
  -4   4   4         67.79        177.08        15.53 o                         
  -2   4   4       5189.67       5301.44        60.27 o                         
   0   4   4       2474.70       2694.92        32.93 o                         
   2   4   4       1689.12       1699.94        27.52 o                         
   4   4   4        359.69        302.31        13.35 o                         
   6   4   4        831.67        793.18        22.32 o                         
   8   4   4        147.21        156.47        18.09 o                         
  10   4   4         91.73         68.76        19.53 o                         
  12   4   4        123.80        146.34        28.87 o                         
  14   4   4          1.10        -48.89        48.89 o                         
 -17   5   4        122.79        172.50        44.37 o                         
 -15   5   4         43.43         47.35        16.33 o                         
 -13   5   4        687.20        579.64        20.96 o                         
 -11   5   4        405.94        344.71        12.70 o                         
  -9   5   4         39.84         51.26         9.74 o                         
  -7   5   4        193.94        217.51        10.21 o                         
  -5   5   4        254.52        275.85        15.21 o                         
  -3   5   4       6002.01       6551.51        74.18 o                         
  -1   5   4       1813.94       1737.31        23.60 o                         
   1   5   4       3324.34       3524.77        41.63 o                         
   3   5   4       1290.81       1221.85        22.40 o                         
   5   5   4        227.83        199.35        13.35 o                         
   7   5   4        447.75        395.28        17.83 o                         
   9   5   4        528.36        437.77        23.98 o                         
  11   5   4          1.02         13.99        24.76 o                         
  13   5   4        608.50        513.55        49.97 o                         
 -18   6   4        273.24        178.84        48.41 o                         
 -16   6   4         83.28         52.29        30.85 o                         
 -14   6   4       1690.72       1724.15        42.79 o                         
 -12   6   4        885.19        899.51        24.37 o                         
 -10   6   4       3515.54       3454.98        57.35 o                         
  -8   6   4       3003.75       3016.65        46.81 o                         
  -6   6   4       2108.10       2062.29        32.03 o                         
  -4   6   4         21.56         14.61         9.79 o                         
  -2   6   4      11577.42      11575.57       134.97 o                         
   0   6   4      11351.76      11447.16       111.06 o                         
   2   6   4       3466.16       3443.48        41.41 o                         
   4   6   4       1819.40       1800.19        34.09 o                         
   6   6   4        257.70        235.77        15.34 o                         
   8   6   4        468.68        484.85        23.63 o                         
  10   6   4        558.62        526.30        32.88 o                         
  12   6   4       1277.91       1180.50        71.55 o                         
  14   6   4        126.87         58.27        50.70 o                         
 -17   7   4          2.62        -34.24        34.24 o                         
 -15   7   4        347.17        283.97        29.22 o                         
 -13   7   4        647.51        548.62        28.14 o                         
 -11   7   4          2.03        -13.04        13.04 o                         
  -9   7   4        939.04        977.24        25.41 o                         
  -7   7   4       2730.17       2861.77        50.44 o                         
  -5   7   4       1702.00       1749.98        30.66 o                         
  -3   7   4       2321.18       2450.27        30.25 o                         
  -1   7   4        379.00        375.39        11.49 o                         
   1   7   4         39.08         26.89         9.62 o                         
   3   7   4       4066.69       4193.61        60.91 o                         
   5   7   4       1459.00       1430.72        33.36 o                         
   7   7   4       1545.51       1335.53        35.01 o                         
   9   7   4        172.30        126.06        24.16 o                         
  11   7   4          3.60        -46.61        46.61 o                         
  13   7   4        729.72        681.38        72.03 o                         
 -16   8   4        299.68        350.05        48.71 o                         
 -14   8   4        128.25        120.28        26.50 o                         
 -12   8   4         38.42         89.12        12.23 o                         
 -10   8   4       5687.27       6176.15       127.59 o                         
  -8   8   4       2050.29       2154.78        47.74 o                         
  -6   8   4       2571.57       2732.82        53.37 o                         
  -4   8   4       2585.53       2655.89        39.85 o                         
  -2   8   4       1484.34       1440.58        23.75 o                         
   0   8   4        900.43        832.62        19.49 o                         
   2   8   4      13062.99      13822.39       203.05 o                         
   4   8   4        239.62        267.23        15.88 o                         
   6   8   4        395.90        383.97        20.51 o                         
   8   8   4       1460.12       1283.92        45.36 o                         
  10   8   4        338.21        323.99        33.03 o                         
  12   8   4        217.94        213.13        46.05 o                         
 -15   9   4         20.21         35.61        32.11 o                         
 -13   9   4         35.16         57.67        21.34 o                         
 -11   9   4       1185.47       1189.52        42.77 o                         
  -9   9   4       1087.38       1105.39        33.88 o                         
  -7   9   4       1209.47       1226.56        33.70 o                         
  -5   9   4        115.30         74.34        15.25 o                         
  -3   9   4        426.30        355.34        16.52 o                         
  -1   9   4        182.82        124.85        10.63 o                         
   1   9   4       6334.47       6639.76       113.02 o                         
   3   9   4        562.18        512.34        22.77 o                         
   5   9   4        667.02        649.54        27.48 o                         
   7   9   4         62.33         79.97        21.44 o                         
   9   9   4        483.12        455.72        44.12 o                         
  11   9   4         82.95        163.12        45.60 o                         
 -14  10   4       1636.92       1793.61        96.41 o                         
 -12  10   4         22.47        -11.00        30.10 o                         
 -10  10   4       1546.47       1583.65        61.87 o                         
  -8  10   4       2448.55       2743.17        72.76 o                         
  -6  10   4       1707.08       1806.79        44.90 o                         
  -4  10   4       1575.31       1706.67        38.24 o                         
  -2  10   4       2831.82       2974.98        59.80 o                         
   0  10   4       1320.98       1379.28        34.80 o                         
   2  10   4       6026.50       6510.71       133.63 o                         
   4  10   4        843.24        889.61        37.24 o                         
   6  10   4        836.73        903.28        39.06 o                         
   8  10   4        576.27        699.32        44.06 o                         
  10  10   4        367.96        491.00        59.57 o                         
 -13  11   4        366.10        310.93        56.12 o                         
 -11  11   4        782.62        631.05        47.23 o                         
  -9  11   4        559.80        656.23        32.26 o                         
  -7  11   4        271.77        250.89        34.03 o                         
  -5  11   4         81.99         75.71        15.94 o                         
  -3  11   4         28.43         19.78        12.90 o                         
  -1  11   4         79.96         47.14        12.92 o                         
   1  11   4         48.26         23.34        14.48 o                         
   3  11   4         14.90        -16.33        16.33 o                         
   5  11   4         42.21         38.90        41.45 o                         
   7  11   4         22.61         45.32        36.67 o                         
   9  11   4         34.33         77.75        46.53 o                         
 -12  12   4        442.21        508.56        51.15 o                         
 -10  12   4        137.07        148.41        41.70 o                         
  -8  12   4        167.20        186.09        27.61 o                         
  -6  12   4         13.96          3.86        17.66 o                         
  -4  12   4         14.00         52.51        18.73 o                         
  -2  12   4        268.51        219.73        21.64 o                         
   0  12   4          1.78          5.16        20.58 o                         
   2  12   4        189.99        153.89        24.06 o                         
   4  12   4          1.89         18.42        34.97 o                         
   6  12   4          2.20          3.70        37.36 o                         
   8  12   4         25.27         60.85        80.29 o                         
  -9  13   4          1.10          7.21        25.47 o                         
  -7  13   4          0.12        -25.82        25.82 o                         
  -5  13   4          1.37         16.69        26.31 o                         
  -3  13   4        363.24        329.57        36.83 o                         
  -1  13   4        769.92        689.12        44.96 o                         
   1  13   4          2.68         49.90        32.01 o                         
   3  13   4          4.12         55.95        47.20 o                         
   5  13   4          3.39         13.42        39.78 o                         
  -6  14   4        301.34        332.14        37.32 o                         
  -4  14   4        172.39        195.49        43.06 o                         
  -2  14   4          9.20        -21.81        40.89 o                         
   0  14   4        599.74        641.31        60.72 o                         
   2  14   4        201.39        278.75        57.69 o                         
 -19   1   5         83.24         75.32        44.88 o                         
 -17   1   5        587.94        569.78        35.56 o                         
 -15   1   5        297.34        273.77        21.26 o                         
 -13   1   5         99.25         99.94        12.67 o                         
 -11   1   5       1580.45       1614.99        25.29 o                         
  -9   1   5       1709.46       1426.16        19.53 o                         
  -7   1   5      11732.96      11859.98        98.58 o                         
  -5   1   5      11686.32      11606.85       120.14 o                         
  -3   1   5       3473.35       3300.41        39.94 o                         
  -1   1   5       9515.95       9636.03       101.98 o                         
   1   1   5       6623.23       6657.99        58.67 o                         
   3   1   5       7806.26       8096.64        80.82 o                         
   5   1   5       2160.51       2011.41        35.43 o                         
   7   1   5        403.47        388.61        20.23 o                         
   9   1   5        416.27        392.57        25.09 o                         
  11   1   5        148.63        143.31        37.58 o                         
  13   1   5         70.35        114.09        50.51 o                         
  15   1   5         84.05        274.63        90.71 o                         
 -20   2   5        274.06        207.10        64.83 o                         
 -18   2   5        654.09        497.38        52.95 o                         
 -16   2   5        205.48        182.74        21.58 o                         
 -14   2   5       2944.59       2733.12        53.11 o                         
 -12   2   5       4665.54       4681.02        65.41 o                         
 -10   2   5       2380.32       2382.48        29.89 o                         
  -8   2   5         62.08         13.63         8.10 o                         
  -6   2   5       4202.11       4463.34        50.74 o                         
  -4   2   5         26.43         40.82        12.24 o                         
  -2   2   5      11364.67      11155.21       124.06 o                         
   0   2   5       3970.22       3732.46        40.74 o                         
   2   2   5        466.32        413.40        15.00 o                         
   4   2   5        839.27        655.21        20.47 o                         
   6   2   5       2245.44       2294.54        46.41 o                         
   8   2   5        709.82        667.66        30.14 o                         
  10   2   5        495.14        403.83        27.85 o                         
  12   2   5        284.74        202.76        35.54 o                         
  14   2   5        166.64        141.71        51.11 o                         
 -19   3   5         83.97         54.76        40.13 o                         
 -17   3   5       1795.13       1609.40        67.22 o                         
 -15   3   5        145.59        150.01        21.25 o                         
 -13   3   5       3579.13       3462.99        55.44 o                         
 -11   3   5       2259.25       2201.55        30.98 o                         
  -9   3   5        845.89        680.38        18.01 o                         
  -7   3   5      11271.79      12058.94       127.03 o                         
  -5   3   5       4633.06       4338.65        49.42 o                         
  -3   3   5        888.64        567.49        12.56 o                         
  -1   3   5      17047.56      17118.62       168.96 o                         
   1   3   5       8287.08       8076.15        78.19 o                         
   3   3   5       2785.68       2828.81        37.94 o                         
   5   3   5       7452.20       8476.30       129.94 o                         
   7   3   5         21.77         37.96        15.29 o                         
   9   3   5        555.11        543.14        27.66 o                         
  11   3   5        372.19        410.78        35.04 o                         
  13   3   5        305.44        302.09        45.40 o                         
 -18   4   5         51.86        100.54        37.60 o                         
 -16   4   5        433.65        376.17        44.45 o                         
 -14   4   5         78.62         69.27        15.28 o                         
 -12   4   5         18.91         19.24         9.67 o                         
 -10   4   5         36.15         27.19         7.08 o                         
  -8   4   5       2181.31       2290.29        30.47 o                         
  -6   4   5        186.83        152.91        11.97 o                         
  -4   4   5        712.75        614.76        16.27 o                         
  -2   4   5        438.63        326.73        10.81 o                         
   0   4   5       5998.25       6328.78        72.56 o                         
   2   4   5       3028.07       3073.93        40.65 o                         
   4   4   5       2307.94       2540.90        39.71 o                         
   6   4   5         36.04         60.99        23.90 o                         
   8   4   5          7.65         12.90        16.63 o                         
  10   4   5        145.68        166.93        28.20 o                         
  12   4   5        152.47        173.39        40.07 o                         
  14   4   5         10.67        -53.82        53.82 o                         
 -19   5   5        577.19        468.33        82.69 o                         
 -17   5   5       3420.37       3470.16       131.40 o                         
 -15   5   5       2212.61       2119.65        58.69 o                         
 -13   5   5       2673.06       2775.30        50.90 o                         
 -11   5   5       6759.62       7081.56        89.92 o                         
  -9   5   5      13727.21      13988.55       148.65 o                         
  -7   5   5      15803.13      15930.51       190.86 o                         
  -5   5   5      14292.50      13552.54       146.23 o                         
  -3   5   5      18035.53      17103.06       164.93 o                         
  -1   5   5       5223.21       4615.19        48.37 o                         
   1   5   5       8296.05       7996.40        89.37 o                         
   3   5   5       9270.23       9588.58       120.45 o                         
   5   5   5       8597.66       9309.21       158.17 o                         
   7   5   5       1886.57       2049.30        50.52 o                         
   9   5   5       4844.74       4897.42       102.74 o                         
  11   5   5       1017.20        985.24        53.60 o                         
  13   5   5        349.55        492.76        67.39 o                         
 -18   6   5        157.77        112.62        49.12 o                         
 -16   6   5         68.04         69.11        25.39 o                         
 -14   6   5         89.52         84.33        20.78 o                         
 -12   6   5        558.60        524.30        16.60 o                         
 -10   6   5          0.17         22.44        14.94 o                         
  -8   6   5        280.89        313.84        11.88 o                         
  -6   6   5       4002.46       4637.86        66.90 o                         
  -4   6   5        901.77        998.69        21.47 o                         
  -2   6   5        250.26        281.56        13.11 o                         
   0   6   5          0.02         -5.12        10.68 o                         
   2   6   5        804.01        806.44        21.66 o                         
   4   6   5         10.38          6.19        13.12 o                         
   6   6   5        228.76        217.86        18.13 o                         
   8   6   5         23.04         -0.59        19.08 o                         
  10   6   5         26.33         -6.13        22.48 o                         
  12   6   5         15.76        -38.06        38.06 o                         
 -17   7   5         28.48         72.13        47.62 o                         
 -15   7   5         28.01         23.34        21.87 o                         
 -13   7   5        960.00        896.05        32.52 o                         
 -11   7   5         24.25         22.05        12.75 o                         
  -9   7   5        250.22        199.68        11.98 o                         
  -7   7   5         82.06        122.10        22.73 o                         
  -5   7   5         17.24         11.78         8.68 o                         
  -3   7   5         15.64         31.45         7.41 o                         
  -1   7   5        214.33        203.47        11.79 o                         
   1   7   5       1038.80        991.92        21.55 o                         
   3   7   5         90.89         74.95        11.54 o                         
   5   7   5         82.84         65.10        14.50 o                         
   7   7   5          4.65         32.93        17.90 o                         
   9   7   5         62.23         38.83        23.20 o                         
  11   7   5          3.47        -23.01        29.40 o                         
 -16   8   5         78.09        100.83        34.16 o                         
 -14   8   5         60.72         39.55        25.93 o                         
 -12   8   5        557.08        583.84        28.68 o                         
 -10   8   5         30.45         38.95        18.37 o                         
  -8   8   5        146.43        135.04        27.56 o                         
  -6   8   5         63.51         47.76        28.59 o                         
  -4   8   5        127.28        110.37        12.52 o                         
  -2   8   5        209.46        159.91         7.71 o                         
   0   8   5       2195.10       2175.02        36.78 o                         
   2   8   5          2.61          7.55        16.59 o                         
   4   8   5        309.89        313.58        18.82 o                         
   6   8   5         81.74        101.52        16.16 o                         
   8   8   5        198.46        231.01        29.09 o                         
  10   8   5         25.31         85.67        37.49 o                         
  12   8   5        242.54        258.54        73.66 o                         
 -15   9   5        240.68        171.27        40.52 o                         
 -13   9   5        515.96        482.63        49.06 o                         
 -11   9   5          4.95         19.94        16.53 o                         
  -9   9   5       1355.05       1195.86        66.59 o                         
  -7   9   5       1009.11        832.60        40.43 o                         
  -5   9   5        397.61        373.18        21.22 o                         
  -3   9   5        292.85        305.41        15.09 o                         
  -1   9   5          6.06         10.77         9.82 o                         
   1   9   5       3412.34       3594.17        73.61 o                         
   3   9   5         11.95          6.53        14.08 o                         
   5   9   5         58.80        127.91        20.51 o                         
   7   9   5        104.04        110.52        21.95 o                         
   9   9   5         92.13        128.64        40.52 o                         
  11   9   5          4.05        -44.20        44.20 o                         
 -14  10   5         18.04        -31.85        31.85 o                         
 -12  10   5        805.75        833.95        41.13 o                         
 -10  10   5          3.85        -44.29        44.29 o                         
  -8  10   5       1721.84       2000.75        87.22 o                         
  -6  10   5       1037.48       1043.34        33.93 o                         
  -4  10   5        601.16        648.96        26.12 o                         
  -2  10   5         15.28         41.47        11.85 o                         
   0  10   5        874.15        820.05        26.09 o                         
   2  10   5         51.78          8.52        15.82 o                         
   4  10   5       1167.89        978.62        39.16 o                         
   6  10   5        254.78        202.08        29.08 o                         
   8  10   5         51.84         51.39        38.13 o                         
  10  10   5          5.85         31.03        54.34 o                         
 -13  11   5         78.20         54.04        26.38 o                         
 -11  11   5         82.30        140.29        55.74 o                         
  -9  11   5       4036.53       4130.95       150.17 o                         
  -7  11   5       1630.55       1600.40        43.71 o                         
  -5  11   5       1454.07       1500.13        56.00 o                         
  -3  11   5        755.26        731.67        28.62 o                         
  -1  11   5         75.71         48.63        12.40 o                         
   1  11   5       1170.44       1319.77        42.43 o                         
   3  11   5       3359.25       3484.98       109.14 o                         
   5  11   5        134.35        230.10        43.78 o                         
   7  11   5        101.22        159.75        41.29 o                         
 -12  12   5       1252.42       1144.31        86.69 o                         
 -10  12   5        160.61         98.94        54.84 o                         
  -8  12   5         85.32        130.98        52.52 o                         
  -6  12   5          0.45         -1.19        30.19 o                         
  -4  12   5         70.40        103.84        20.25 o                         
  -2  12   5        185.26        163.76        23.41 o                         
   0  12   5       1333.27       1093.24        50.16 o                         
   2  12   5        612.14        513.02        46.07 o                         
   4  12   5        505.85        396.92        65.86 o                         
   6  12   5          0.31         36.42        57.20 o                         
  -9  13   5        355.91        327.64        67.98 o                         
  -7  13   5        678.29        614.98        41.49 o                         
  -5  13   5        343.54        362.71        39.34 o                         
  -3  13   5          8.70         27.44        30.65 o                         
  -1  13   5        449.57        454.28        41.78 o                         
   1  13   5        275.54        240.75        45.20 o                         
   3  13   5        820.58        655.79        62.02 o                         
   5  13   5         20.59        -13.82        58.65 o                         
  -6  14   5        214.16        195.16        31.76 o                         
  -4  14   5        136.53        163.24        51.45 o                         
  -2  14   5          0.12        -21.98        42.90 o                         
   0  14   5        328.21        349.80        60.29 o                         
 -20   0   6       1381.29       1303.85       116.97 o                         
 -18   0   6       2675.59       2805.03       155.93 o                         
 -16   0   6      13148.81      13858.92       384.64 o                         
 -14   0   6       3151.65       3906.41        94.76 o                         
 -12   0   6      17952.49      18765.22       277.88 o                         
 -10   0   6      15028.00      15689.94       234.36 o                         
  -8   0   6       9453.09       9278.87       149.58 o                         
  -6   0   6      17535.09      16689.97       208.05 o                         
  -4   0   6      16330.76      15557.92       232.78 o                         
  -2   0   6       6079.52       5095.26        75.32 o                         
   0   0   6      30943.13      30317.87       676.53 o                         
   2   0   6      12459.26      12224.14       164.04 o                         
   4   0   6       6786.04       6993.39       138.69 o                         
   6   0   6       6230.55       6909.86       202.13 o                         
   8   0   6       2222.52       2450.20        94.86 o                         
  10   0   6       2497.48       2710.51       146.16 o                         
  12   0   6       1195.26       1557.65       173.90 o                         
  14   0   6        672.58        623.39        95.64 o                         
 -19   1   6          8.80          4.33        45.78 o                         
 -17   1   6          7.54         23.33        26.82 o                         
 -15   1   6         44.49         63.63        18.36 o                         
 -13   1   6        108.42         98.05        15.85 o                         
 -11   1   6          1.45         -1.85         8.51 o                         
  -9   1   6        917.90        852.13        15.78 o                         
  -7   1   6        662.45        665.71        13.49 o                         
  -5   1   6        140.91        145.25        13.18 o                         
  -3   1   6       2971.70       3330.67        44.31 o                         
  -1   1   6        119.68        161.20        11.50 o                         
   1   1   6         71.06        112.59        14.61 o                         
   3   1   6        188.77        143.72        12.43 o                         
   5   1   6        176.33        184.84        16.54 o                         
   7   1   6          0.74          4.16        17.88 o                         
   9   1   6         95.45         70.08        22.70 o                         
  11   1   6          3.72        -34.82        34.82 o                         
  13   1   6          3.10         -1.42        40.72 o                         
 -20   2   6        289.45        230.44        52.70 o                         
 -18   2   6        397.79        361.70        41.71 o                         
 -16   2   6        823.56        823.36        35.16 o                         
 -14   2   6         92.22        121.05        15.17 o                         
 -12   2   6         70.30        104.18        11.50 o                         
 -10   2   6       3468.45       3711.93        43.71 o                         
  -8   2   6       3539.53       3775.63        42.37 o                         
  -6   2   6       5535.69       5895.44        63.18 o                         
  -4   2   6       1053.41       1254.57        21.03 o                         
  -2   2   6        915.10       1033.95        27.27 o                         
   0   2   6        105.22        125.57        11.01 o                         
   2   2   6        684.33        670.42        17.11 o                         
   4   2   6       1397.41       1416.40        29.58 o                         
   6   2   6        156.92        113.18        14.66 o                         
   8   2   6          3.45        -10.62        19.01 o                         
  10   2   6        578.03        505.88        38.60 o                         
  12   2   6         11.97         24.91        50.53 o                         
  14   2   6          8.06        -29.09        88.42 o                         
 -19   3   6        591.73        486.47        60.86 o                         
 -17   3   6        912.80        822.13        42.09 o                         
 -15   3   6        457.59        442.86        23.29 o                         
 -13   3   6        408.84        457.18        16.14 o                         
 -11   3   6        411.14        477.88        13.81 o                         
  -9   3   6       2128.09       2220.39        33.43 o                         
  -7   3   6       3071.72       3004.32        35.66 o                         
  -5   3   6       4176.23       4213.95        44.76 o                         
  -3   3   6        652.93        949.04        20.79 o                         
  -1   3   6        141.07        122.98        11.49 o                         
   1   3   6        711.58        663.69        34.20 o                         
   3   3   6       2824.41       2931.39        69.01 o                         
   5   3   6         78.65         82.55        15.35 o                         
   7   3   6       1054.05       1002.03        34.43 o                         
   9   3   6        156.24        194.96        27.98 o                         
  11   3   6        496.57        507.51        57.47 o                         
  13   3   6        137.79        211.06        56.27 o                         
 -18   4   6        274.56        289.43        53.80 o                         
 -16   4   6        142.91        168.34        26.38 o                         
 -14   4   6        532.33        509.15        19.25 o                         
 -12   4   6       1175.60       1160.64        22.20 o                         
 -10   4   6        907.83        864.81        19.50 o                         
  -8   4   6       1261.44       1188.55        20.08 o                         
  -6   4   6       5059.96       5156.74        56.04 o                         
  -4   4   6         40.09         70.76         8.37 o                         
  -2   4   6       1740.32       1889.12        26.11 o                         
   0   4   6       1802.80       1732.04        29.20 o                         
   2   4   6       1080.97        961.40        26.21 o                         
   4   4   6        919.74        905.91        25.60 o                         
   6   4   6         18.35         37.00        16.87 o                         
   8   4   6         55.97         20.62        22.77 o                         
  10   4   6         77.83        104.85        45.22 o                         
  12   4   6         43.50        105.02        47.66 o                         
 -19   5   6          0.14         12.28        48.17 o                         
 -17   5   6         28.16         21.03        25.67 o                         
 -15   5   6        155.11        128.70        16.81 o                         
 -13   5   6        786.01        660.72        32.51 o                         
 -11   5   6        426.90        445.34        15.72 o                         
  -9   5   6        583.84        672.16        21.09 o                         
  -7   5   6         71.23         99.44        18.42 o                         
  -5   5   6       4615.38       4942.53        49.28 o                         
  -3   5   6       2629.61       2669.59        37.43 o                         
  -1   5   6       2929.24       3093.51        36.69 o                         
   1   5   6        427.70        436.21        21.23 o                         
   3   5   6          0.62         -0.47        13.49 o                         
   5   5   6        183.04        171.39        20.55 o                         
   7   5   6       1028.70        865.84        36.83 o                         
   9   5   6         24.46         20.44        27.29 o                         
  11   5   6          7.53         28.35        37.86 o                         
  13   5   6          0.14        -49.19        52.36 o                         
 -18   6   6        243.32        289.51        46.33 o                         
 -16   6   6        873.07        788.87        42.77 o                         
 -14   6   6       1664.54       1731.43        44.39 o                         
 -12   6   6       1916.21       1864.04        37.86 o                         
 -10   6   6       1307.71       1319.16        35.94 o                         
  -8   6   6        340.38        320.47        28.10 o                         
  -6   6   6       9672.76      10304.90       151.10 o                         
  -4   6   6       3132.95       3074.54        36.20 o                         
  -2   6   6       4182.09       4227.01        57.38 o                         
   0   6   6       1404.77       1487.10        29.20 o                         
   2   6   6       2710.74       2661.72        48.63 o                         
   4   6   6        122.93        142.31        16.01 o                         
   6   6   6       1084.91       1076.93        36.13 o                         
   8   6   6        262.62        204.78        29.26 o                         
  10   6   6         89.37        110.39        36.17 o                         
  12   6   6         66.34         97.37        51.76 o                         
 -17   7   6        154.52        116.59        41.91 o                         
 -15   7   6        360.36        329.15        25.39 o                         
 -13   7   6         63.18         73.51        17.04 o                         
 -11   7   6       2449.71       2672.92        58.61 o                         
  -9   7   6       1358.59       1514.23        44.86 o                         
  -7   7   6        939.75        932.15        31.45 o                         
  -5   7   6       3002.69       3057.68        52.72 o                         
  -3   7   6       1133.42       1121.48        27.27 o                         
  -1   7   6        641.00        591.84        20.51 o                         
   1   7   6       1811.13       1685.42        39.45 o                         
   3   7   6        510.77        488.61        24.51 o                         
   5   7   6        250.34        204.87        21.94 o                         
   7   7   6       1288.91       1197.64        45.52 o                         
   9   7   6        122.10         71.75        29.13 o                         
  11   7   6         28.12         56.78        53.28 o                         
 -16   8   6       1019.47       1116.11        91.29 o                         
 -14   8   6       2446.57       2627.72       118.87 o                         
 -12   8   6        411.96        312.11        24.11 o                         
 -10   8   6       2655.12       2755.25        86.38 o                         
  -8   8   6       3539.99       3700.03        97.82 o                         
  -6   8   6       4799.83       5075.23       112.41 o                         
  -4   8   6       3307.48       3435.98        80.28 o                         
  -2   8   6       3600.40       3611.98        64.51 o                         
   0   8   6         30.45         21.37        11.68 o                         
   2   8   6       2299.01       2313.27        55.15 o                         
   4   8   6       1034.62       1059.42        36.17 o                         
   6   8   6        896.01        945.24        41.07 o                         
   8   8   6         71.34        102.45        26.36 o                         
  10   8   6        185.66        101.48        44.11 o                         
 -15   9   6         77.74        101.32        38.67 o                         
 -13   9   6       1417.28       1492.00        51.67 o                         
 -11   9   6        316.21        321.44        50.04 o                         
  -9   9   6        696.15        617.06        40.80 o                         
  -7   9   6        644.17        480.70        31.27 o                         
  -5   9   6       2422.60       2401.19        54.50 o                         
  -3   9   6        983.24        892.70        24.09 o                         
  -1   9   6          5.76          5.80        11.44 o                         
   1   9   6          2.32         -0.73        12.27 o                         
   3   9   6        347.90        383.50        25.66 o                         
   5   9   6        286.58        278.68        27.35 o                         
   7   9   6        332.03        283.70        34.18 o                         
   9   9   6        178.72        150.74        44.40 o                         
 -14  10   6        989.98       1138.49        63.14 o                         
 -12  10   6        316.16        528.11        53.74 o                         
 -10  10   6       2165.83       2277.01       112.87 o                         
  -8  10   6       2155.56       2489.24        96.90 o                         
  -6  10   6       1614.43       1675.74        71.57 o                         
  -4  10   6       2238.39       2410.71        74.61 o                         
  -2  10   6        451.70        413.58        20.37 o                         
   0  10   6       2255.37       2500.90        59.32 o                         
   2  10   6       4618.79       4741.91       131.52 o                         
   4  10   6        448.16        498.33        35.30 o                         
   6  10   6        224.49        259.53        37.54 o                         
   8  10   6        203.00        282.54        57.96 o                         
 -13  11   6          1.72        -52.64        52.64 o                         
 -11  11   6          0.85        -43.07        43.07 o                         
  -9  11   6         78.42         65.49        43.83 o                         
  -7  11   6         16.22         30.21        31.82 o                         
  -5  11   6          5.61         19.83        28.10 o                         
  -3  11   6         78.07         28.32        14.51 o                         
  -1  11   6        764.35        849.56        32.23 o                         
   1  11   6       1058.43        847.12        46.17 o                         
   3  11   6        624.42        483.76        42.48 o                         
   5  11   6         30.57         21.20        45.50 o                         
   7  11   6          9.74        -80.16        80.16 o                         
 -12  12   6         50.27         -4.10        60.09 o                         
 -10  12   6          2.47         65.81        47.26 o                         
  -8  12   6         58.76         34.07        54.43 o                         
  -6  12   6         23.22          1.18        19.97 o                         
  -4  12   6        159.13         90.75        33.69 o                         
  -2  12   6        305.93        242.33        27.78 o                         
   0  12   6         40.33         42.72        30.48 o                         
   2  12   6        747.13        641.50        54.11 o                         
   4  12   6        274.02        204.08        50.14 o                         
   6  12   6         41.09         28.79        59.18 o                         
  -9  13   6        464.61        625.64       120.71 o                         
  -7  13   6        162.05        141.62        65.65 o                         
  -5  13   6          6.92        -18.90        25.90 o                         
  -3  13   6         32.35         65.34        40.55 o                         
  -1  13   6          7.11         24.11        39.97 o                         
   1  13   6        103.84         95.36        42.27 o                         
   3  13   6          1.82        -50.50        50.50 o                         
  -4  14   6        124.35        188.54        64.64 o                         
  -2  14   6        124.78        124.39        45.49 o                         
 -19   1   7        443.58        432.48        56.47 o                         
 -17   1   7       1327.67       1113.66        49.01 o                         
 -15   1   7         41.12         49.49        17.78 o                         
 -13   1   7        571.35        543.80        17.79 o                         
 -11   1   7       2776.46       2762.87        39.88 o                         
  -9   1   7       9509.45       9338.45        96.49 o                         
  -7   1   7       8607.43       8413.51        84.12 o                         
  -5   1   7      13661.90      13519.38       155.40 o                         
  -3   1   7        947.90       1480.93        22.97 o                         
  -1   1   7       9011.47       9117.34        96.96 o                         
   1   1   7       3768.43       3675.47        44.60 o                         
   3   1   7       1327.82       1259.94        27.61 o                         
   5   1   7        581.79        542.60        23.96 o                         
   7   1   7         66.55         49.36        18.93 o                         
   9   1   7         39.95         96.22        34.86 o                         
  11   1   7        212.57        257.98        64.97 o                         
  13   1   7          9.33         41.07        57.41 o                         
 -20   2   7        343.11        373.52        67.56 o                         
 -18   2   7        449.01        420.05        44.85 o                         
 -16   2   7        612.86        549.64        29.31 o                         
 -14   2   7       3240.02       3168.98        64.14 o                         
 -12   2   7       2332.10       2405.48        36.65 o                         
 -10   2   7       1205.53       1303.27        20.45 o                         
  -8   2   7         41.13         28.56         9.25 o                         
  -6   2   7        352.63        232.09        10.27 o                         
  -4   2   7       5001.83       4676.15        59.75 o                         
  -2   2   7       1810.50       1616.08        26.56 o                         
   0   2   7       3579.59       3622.41        44.69 o                         
   2   2   7       1948.64       1915.59        35.05 o                         
   4   2   7        443.96        385.65        19.16 o                         
   6   2   7        629.90        544.99        27.39 o                         
   8   2   7       1666.65       1469.80        55.93 o                         
  10   2   7         67.96        111.53        35.38 o                         
  12   2   7        215.73        301.59        67.48 o                         
 -19   3   7         98.39        152.44        44.54 o                         
 -17   3   7        884.03        701.54        46.71 o                         
 -15   3   7       3534.07       3501.96        69.90 o                         
 -13   3   7       1517.48       1622.88        31.21 o                         
 -11   3   7       4913.68       5008.33        59.44 o                         
  -9   3   7       4551.39       4467.30        54.10 o                         
  -7   3   7       1709.53       1559.13        22.03 o                         
  -5   3   7       5464.55       5125.15        52.54 o                         
  -3   3   7       7283.08       7218.39        85.52 o                         
  -1   3   7       5053.58       5205.93        54.23 o                         
   1   3   7       5577.73       5928.83        75.05 o                         
   3   3   7       1866.84       1830.34        38.08 o                         
   5   3   7        397.06        432.25        20.89 o                         
   7   3   7         93.43        139.75        25.19 o                         
   9   3   7        560.90        531.09        39.30 o                         
  11   3   7        103.70         71.98        44.87 o                         
 -18   4   7          0.11          8.63        33.02 o                         
 -16   4   7        232.63        146.36        28.29 o                         
 -14   4   7         48.77         32.53        12.74 o                         
 -12   4   7       4519.89       4428.49        66.50 o                         
 -10   4   7          3.68          3.05         9.75 o                         
  -8   4   7        813.29        750.17        16.16 o                         
  -6   4   7        455.71        416.92        14.16 o                         
  -4   4   7        891.07        891.35        18.44 o                         
  -2   4   7        998.48        938.37        17.82 o                         
   0   4   7       2849.19       2928.68        42.97 o                         
   2   4   7        303.25        360.37        17.30 o                         
   4   4   7        115.95        107.88        16.24 o                         
   6   4   7          2.65        -21.30        21.30 o                         
   8   4   7          2.68          0.61        26.69 o                         
  10   4   7         66.18         50.89        55.96 o                         
  12   4   7         48.94         51.79        48.62 o                         
 -19   5   7       1165.99       1023.36       120.50 o                         
 -17   5   7       2693.65       2715.88        95.38 o                         
 -15   5   7       3508.50       3369.19        95.39 o                         
 -13   5   7       8174.83       8823.82       183.66 o                         
 -11   5   7        229.93        218.20        13.57 o                         
  -9   5   7      14664.94      14786.17       209.56 o                         
  -7   5   7      16034.53      15752.70       198.98 o                         
  -5   5   7      15913.36      15871.75       199.14 o                         
  -3   5   7       7777.64       7328.24        85.02 o                         
  -1   5   7       9342.44       9277.00       122.28 o                         
   1   5   7       3002.68       3158.43        53.67 o                         
   3   5   7       6186.92       6452.90       129.62 o                         
   5   5   7       5761.02       6090.65       148.04 o                         
   7   5   7       1300.67       1379.84        53.28 o                         
   9   5   7        891.41        815.56        48.20 o                         
  11   5   7        677.35        754.22        65.34 o                         
 -18   6   7          3.22         68.22        41.22 o                         
 -16   6   7         33.12         15.79        30.65 o                         
 -14   6   7          8.53         16.07        19.94 o                         
 -12   6   7        978.83       1060.92        31.08 o                         
 -10   6   7       1173.22       1151.24        27.36 o                         
  -8   6   7        853.04        845.26        19.22 o                         
  -6   6   7        456.97        396.01        16.08 o                         
  -4   6   7        299.01        272.31        13.74 o                         
  -2   6   7        375.23        411.69        14.19 o                         
   0   6   7        181.22        128.33        14.61 o                         
   2   6   7         26.33          7.82        14.03 o                         
   4   6   7        278.17        380.92        28.59 o                         
   6   6   7        310.05        245.47        25.68 o                         
   8   6   7         49.60         85.92        35.91 o                         
  10   6   7          0.21         -5.20        36.42 o                         
 -17   7   7        305.61        255.52        45.96 o                         
 -15   7   7        210.10        147.31        13.75 o                         
 -13   7   7         85.73         41.39        15.05 o                         
 -11   7   7        403.12        408.18        18.12 o                         
  -9   7   7         18.29         30.22        21.25 o                         
  -7   7   7        183.64        172.38        23.40 o                         
  -5   7   7        870.46        834.06        23.28 o                         
  -3   7   7         16.66         19.97         9.15 o                         
  -1   7   7       1039.37       1033.29        23.48 o                         
   1   7   7        764.83        724.80        26.35 o                         
   3   7   7        106.31         77.61        15.75 o                         
   5   7   7        479.59        431.51        29.63 o                         
   7   7   7         69.44         80.81        28.45 o                         
   9   7   7          0.88         79.79        41.13 o                         
 -16   8   7        138.56        156.37        38.46 o                         
 -14   8   7        637.15        599.46        33.32 o                         
 -12   8   7          0.14         31.85        38.02 o                         
 -10   8   7         12.95          6.35        25.87 o                         
  -8   8   7         76.53         71.70        24.42 o                         
  -6   8   7       1764.59       1699.54        41.18 o                         
  -4   8   7         26.59         72.19        18.40 o                         
  -2   8   7       1108.84       1112.38        27.97 o                         
   0   8   7        734.02        725.17        23.75 o                         
   2   8   7       1064.99       1081.54        41.65 o                         
   4   8   7        369.07        417.32        26.73 o                         
   6   8   7        128.05        123.72        30.57 o                         
   8   8   7          1.41         63.37        42.79 o                         
  10   8   7          1.78         34.65        54.90 o                         
 -15   9   7        205.58        203.84        59.02 o                         
 -13   9   7         53.95         48.65        42.09 o                         
 -11   9   7        268.40        212.71        37.26 o                         
  -9   9   7        448.55        349.25        38.21 o                         
  -7   9   7         32.00        -13.89        27.31 o                         
  -5   9   7       2453.60       2531.94        61.68 o                         
  -3   9   7         90.26         83.31        13.65 o                         
  -1   9   7         35.62          9.71        13.62 o                         
   1   9   7        891.30        843.67        31.45 o                         
   3   9   7        483.53        391.60        28.56 o                         
   5   9   7         20.83          9.44        37.22 o                         
   7   9   7        187.12        161.71        49.14 o                         
   9   9   7         13.36         22.28        54.52 o                         
 -14  10   7         49.67         82.29        58.85 o                         
 -12  10   7        591.37        576.79        71.22 o                         
 -10  10   7        809.26        898.65        73.77 o                         
  -8  10   7        429.81        384.75        49.61 o                         
  -6  10   7         25.46         11.29        47.75 o                         
  -4  10   7        444.14        413.24        31.87 o                         
  -2  10   7        277.89        235.82        29.97 o                         
   0  10   7        802.51        696.16        28.94 o                         
   2  10   7        136.44        161.87        25.78 o                         
   4  10   7         58.12         65.11        31.20 o                         
   6  10   7          1.00         15.87        45.56 o                         
 -13  11   7        788.99        677.76        85.64 o                         
 -11  11   7        256.20        309.49        67.20 o                         
  -9  11   7       1081.80       1030.11        80.38 o                         
  -7  11   7       1251.57       1270.17        75.68 o                         
  -5  11   7        574.17        530.40        29.72 o                         
  -3  11   7        379.92        368.37        26.74 o                         
  -1  11   7       1046.34       1032.31        42.78 o                         
   1  11   7        496.76        567.04        56.79 o                         
   3  11   7        371.28        529.27        76.55 o                         
   5  11   7        309.72        365.71        75.19 o                         
 -10  12   7          3.52        -20.76        51.17 o                         
  -8  12   7         73.92         84.05        40.67 o                         
  -6  12   7         39.23         55.84        46.47 o                         
  -4  12   7         82.49         44.35        28.04 o                         
  -2  12   7         79.16         38.86        32.96 o                         
   0  12   7         61.16        170.63        48.85 o                         
   2  12   7         12.82         39.35        50.03 o                         
   4  12   7         53.20         63.91        74.79 o                         
  -9  13   7        210.01        -23.84       119.72 o                         
  -7  13   7        279.39        249.05        67.64 o                         
  -5  13   7         94.87         93.45        35.75 o                         
  -3  13   7        380.92        326.76        41.03 o                         
  -1  13   7        185.91        146.70        43.33 o                         
   1  13   7        120.80        116.67        56.90 o                         
 -20   0   8       1431.76       1431.68       131.90 o                         
 -18   0   8       1851.27       2110.92       148.90 o                         
 -16   0   8       6052.12       6608.17       212.89 o                         
 -14   0   8       8348.20       8974.98       208.82 o                         
 -12   0   8       7346.55       7890.75       153.53 o                         
 -10   0   8      12074.64      12621.02       192.47 o                         
  -8   0   8      13499.00      13392.92       156.45 o                         
  -6   0   8       6401.23       6161.28       115.54 o                         
  -4   0   8       3909.88       3301.00        82.78 o                         
  -2   0   8      21455.14      22212.98       333.97 o                         
   0   0   8      13950.04      14603.21       305.26 o                         
   2   0   8      12266.34      13186.04       277.93 o                         
   4   0   8       4566.33       4764.54       117.44 o                         
   6   0   8       2876.12       3045.66       119.64 o                         
   8   0   8        432.08        457.15        62.57 o                         
  10   0   8       2814.02       3165.46       219.67 o                         
  12   0   8        375.04        686.05       178.57 o                         
 -19   1   8          6.48         26.41        66.92 o                         
 -17   1   8         10.03        -24.66        26.72 o                         
 -15   1   8         86.61         86.97        17.54 o                         
 -13   1   8          2.73         14.19        11.33 o                         
 -11   1   8       1238.57       1252.58        24.63 o                         
  -9   1   8       1841.96       1839.54        28.41 o                         
  -7   1   8       1181.81       1202.63        22.04 o                         
  -5   1   8        689.93        687.96        17.03 o                         
  -3   1   8          3.64        -10.46        10.46 o                         
  -1   1   8         19.09         36.87        11.40 o                         
   1   1   8        325.60        344.98        22.14 o                         
   3   1   8          0.93          0.75        16.32 o                         
   5   1   8         95.71         98.75        19.20 o                         
   7   1   8         79.11         62.13        21.79 o                         
   9   1   8         29.69         44.15        34.81 o                         
  11   1   8         26.34         62.10        69.06 o                         
 -20   2   8        446.67        512.56        83.32 o                         
 -18   2   8        215.14        202.48        44.04 o                         
 -16   2   8       1089.46       1034.10        34.32 o                         
 -14   2   8         53.74          2.16        14.11 o                         
 -12   2   8       1596.08       1678.99        32.39 o                         
 -10   2   8        215.32        175.22        11.86 o                         
  -8   2   8       4954.22       5221.35        51.25 o                         
  -6   2   8       2021.16       2100.51        35.31 o                         
  -4   2   8       1268.84       1416.20        28.42 o                         
  -2   2   8        125.93        131.66        12.36 o                         
   0   2   8       2044.77       2087.89        36.13 o                         
   2   2   8        601.00        646.30        20.05 o                         
   4   2   8        356.73        283.88        17.77 o                         
   6   2   8        345.82        328.55        24.57 o                         
   8   2   8         21.06         16.91        34.74 o                         
  10   2   8         96.08        143.17        44.79 o                         
 -19   3   8        406.02        418.59        55.06 o                         
 -17   3   8        370.88        367.43        34.59 o                         
 -15   3   8         53.16         37.73        15.17 o                         
 -13   3   8        865.88        831.75        23.69 o                         
 -11   3   8       3191.88       3265.82        44.31 o                         
  -9   3   8         32.77         56.26         9.08 o                         
  -7   3   8        625.61        515.90        13.17 o                         
  -5   3   8       1285.83       1168.39        23.23 o                         
  -3   3   8         94.78         75.96        10.30 o                         
  -1   3   8       5779.34       6125.55        80.54 o                         
   1   3   8        230.98        258.30        21.30 o                         
   3   3   8       1012.07       1119.18        43.36 o                         
   5   3   8        644.88        697.81        28.75 o                         
   7   3   8        205.24        241.04        31.91 o                         
   9   3   8        356.03        261.39        47.21 o                         
  11   3   8        168.84        241.48        48.51 o                         
 -18   4   8        210.65        249.23        44.50 o                         
 -16   4   8       1609.17       1538.75        49.27 o                         
 -14   4   8        753.84        787.17        25.49 o                         
 -12   4   8         49.82         39.91         8.84 o                         
 -10   4   8        155.68        161.38        13.14 o                         
  -8   4   8       1416.24       1488.76        27.46 o                         
  -6   4   8       2706.29       2935.12        45.93 o                         
  -4   4   8       2877.81       3158.75        42.74 o                         
  -2   4   8         27.61         48.04        10.82 o                         
   0   4   8         19.18         27.45        12.10 o                         
   2   4   8       2351.19       2336.62        53.04 o                         
   4   4   8        119.30         99.65        20.24 o                         
   6   4   8        229.74        233.50        29.68 o                         
   8   4   8         49.15         57.89        33.08 o                         
  10   4   8         17.47         26.20        47.14 o                         
 -19   5   8        169.60        185.24        58.71 o                         
 -17   5   8        188.19        194.40        34.80 o                         
 -15   5   8        340.44        319.50        29.79 o                         
 -13   5   8          7.87          7.30        13.88 o                         
 -11   5   8       1803.14       1846.78        33.69 o                         
  -9   5   8       2038.93       2066.75        41.97 o                         
  -7   5   8        721.31        733.31        15.47 o                         
  -5   5   8        337.16        305.15        13.22 o                         
  -3   5   8       1073.36       1109.73        22.21 o                         
  -1   5   8        356.88        320.13        16.34 o                         
   1   5   8       3871.93       3906.36        75.49 o                         
   3   5   8          7.28         28.87        16.11 o                         
   5   5   8         10.64         80.08        21.98 o                         
   7   5   8          1.47        -28.95        32.82 o                         
   9   5   8         64.45         70.66        44.01 o                         
 -18   6   8        170.00        228.13        37.15 o                         
 -16   6   8       1585.14       1851.34        87.70 o                         
 -14   6   8       3392.60       3340.08        68.96 o                         
 -12   6   8         30.07         10.10        22.66 o                         
 -10   6   8       3260.95       3260.80        63.69 o                         
  -8   6   8       2417.83       2537.29        45.16 o                         
  -6   6   8       2798.11       2721.22        42.43 o                         
  -4   6   8       2562.84       2559.62        41.13 o                         
  -2   6   8       1293.06       1338.56        28.56 o                         
   0   6   8         13.97         23.73        14.31 o                         
   2   6   8       2955.49       2884.26        65.25 o                         
   4   6   8        689.47        676.17        32.81 o                         
   6   6   8        124.43        138.69        28.32 o                         
   8   6   8         43.36         82.20        40.66 o                         
  10   6   8         52.90         36.37        60.48 o                         
 -17   7   8        390.03        340.00        51.82 o                         
 -15   7   8         94.39        117.26        36.60 o                         
 -13   7   8         89.18        101.86        15.03 o                         
 -11   7   8       1475.40       1540.21        53.64 o                         
  -9   7   8       2484.20       2493.60        68.25 o                         
  -7   7   8        904.31        886.26        25.03 o                         
  -5   7   8       1078.31        989.29        21.90 o                         
  -3   7   8        282.99        221.20        12.28 o                         
  -1   7   8       1086.69       1020.98        29.32 o                         
   1   7   8       1315.93       1235.07        38.20 o                         
   3   7   8        116.14         80.69        19.54 o                         
   5   7   8        108.26         56.97        24.41 o                         
   7   7   8        200.55        131.61        41.80 o                         
   9   7   8         31.88         77.06        54.71 o                         
 -16   8   8        605.34        769.69       123.09 o                         
 -14   8   8        669.23        703.37        36.22 o                         
 -12   8   8       1009.54        894.74        74.15 o                         
 -10   8   8       1033.51       1060.85        50.83 o                         
  -8   8   8       2792.29       2802.74        85.81 o                         
  -6   8   8       5551.85       5575.16       111.87 o                         
  -4   8   8        794.84        731.31        28.27 o                         
  -2   8   8        176.29        171.48        13.46 o                         
   0   8   8       1190.52       1269.96        40.89 o                         
   2   8   8        533.53        576.29        31.47 o                         
   4   8   8        423.59        402.53        37.19 o                         
   6   8   8        655.41        582.91        57.26 o                         
   8   8   8          1.26          9.33        63.36 o                         
 -15   9   8          0.86        -52.28        52.28 o                         
 -13   9   8        153.03         94.89        47.84 o                         
 -11   9   8        132.57         27.08        36.63 o                         
  -9   9   8        421.69        382.09        36.79 o                         
  -7   9   8       1521.42       1390.31        57.72 o                         
  -5   9   8        593.23        525.26        24.78 o                         
  -3   9   8         56.03         48.74        13.91 o                         
  -1   9   8          3.33          1.07        14.50 o                         
   1   9   8        171.40        236.83        23.13 o                         
   3   9   8        322.99        425.55        42.66 o                         
   5   9   8        631.06        673.09        57.61 o                         
   7   9   8          0.56         30.20        54.06 o                         
 -14  10   8       1324.14       1440.68       125.07 o                         
 -12  10   8       1527.34       1709.45       106.65 o                         
 -10  10   8       1369.92       1548.92        93.14 o                         
  -8  10   8        313.29        325.71        69.06 o                         
  -6  10   8       2039.45       2074.44        53.66 o                         
  -4  10   8       1601.03       1741.49        73.21 o                         
  -2  10   8       1727.81       1808.82        63.86 o                         
   0  10   8        560.42        578.91        39.46 o                         
   2  10   8        905.13       1029.16        87.62 o                         
   4  10   8        191.04        174.23        73.77 o                         
   6  10   8        544.53        495.73        84.83 o                         
 -13  11   8          8.76         82.42        65.51 o                         
 -11  11   8          5.56         20.93        72.20 o                         
  -9  11   8         36.68        -23.49        38.95 o                         
  -7  11   8        195.37        254.36        47.06 o                         
  -5  11   8         77.47         35.91        20.93 o                         
  -3  11   8        123.21        150.33        29.73 o                         
  -1  11   8          4.37        -17.50        29.87 o                         
   1  11   8          5.19          3.24        53.77 o                         
   3  11   8         10.09         60.94        53.49 o                         
   5  11   8          0.91         -7.55        72.31 o                         
 -10  12   8         77.47         -7.18        67.00 o                         
  -8  12   8         70.08         52.17        77.50 o                         
  -6  12   8         46.82         69.61        53.33 o                         
  -4  12   8        247.31        214.92        40.45 o                         
  -2  12   8          6.27        -44.46        44.46 o                         
   0  12   8         92.44          6.73        38.54 o                         
   2  12   8         92.93         55.33        52.16 o                         
  -7  13   8         69.25         -7.92        60.68 o                         
  -5  13   8         58.03         -6.23        56.50 o                         
  -3  13   8          2.00         -5.65        34.56 o                         
  -1  13   8          0.05          2.76        46.69 o                         
 -19   1   9        486.94        519.01        53.21 o                         
 -17   1   9        714.89        657.76        45.40 o                         
 -15   1   9       1726.74       1634.53        43.83 o                         
 -13   1   9       3316.02       3370.80        61.13 o                         
 -11   1   9       1852.15       1905.20        33.59 o                         
  -9   1   9       1301.52       1289.32        30.82 o                         
  -7   1   9       4412.71       4389.89        58.06 o                         
  -5   1   9       5113.89       5215.95        58.58 o                         
  -3   1   9       1341.95       1191.45        28.57 o                         
  -1   1   9        999.59        883.41        23.35 o                         
   1   1   9         11.47         25.02        15.14 o                         
   3   1   9       1420.42       1465.09        37.22 o                         
   5   1   9          4.84        -20.00        20.00 o                         
   7   1   9         38.06         61.72        33.95 o                         
   9   1   9        128.23        165.24        46.11 o                         
 -20   2   9        170.40        141.90        45.08 o                         
 -18   2   9       1053.10        975.56        64.20 o                         
 -16   2   9       1373.38       1231.36        44.27 o                         
 -14   2   9       1225.22       1192.19        30.35 o                         
 -12   2   9        665.94        696.69        21.06 o                         
 -10   2   9       6362.75       6527.66        79.12 o                         
  -8   2   9        784.88        726.22        17.24 o                         
  -6   2   9       2070.74       2021.91        44.57 o                         
  -4   2   9       2546.53       2474.06        40.22 o                         
  -2   2   9        619.69        557.53        25.96 o                         
   0   2   9         86.78         70.88        12.58 o                         
   2   2   9       6070.66       6290.43       117.42 o                         
   4   2   9        498.10        427.01        24.98 o                         
   6   2   9        269.85        214.63        28.96 o                         
   8   2   9        189.72        257.99        42.18 o                         
  10   2   9         93.29         98.43        54.97 o                         
 -19   3   9        431.80        401.43        53.34 o                         
 -17   3   9        977.03        963.96        51.28 o                         
 -15   3   9       3444.48       3539.90        81.30 o                         
 -13   3   9       6737.63       6998.23       113.63 o                         
 -11   3   9        251.14        272.70        13.89 o                         
  -9   3   9       6910.77       7040.31        90.98 o                         
  -7   3   9       4821.80       4938.04        58.10 o                         
  -5   3   9       4632.86       4688.74        70.75 o                         
  -3   3   9        430.77        428.93        22.40 o                         
  -1   3   9       3159.22       3405.41        54.69 o                         
   1   3   9         58.23         93.59        17.14 o                         
   3   3   9       2587.06       2457.26        59.40 o                         
   5   3   9        284.14        264.79        22.35 o                         
   7   3   9        139.39        150.00        32.35 o                         
   9   3   9         14.11         15.98        52.68 o                         
 -18   4   9         16.25        -39.59        39.59 o                         
 -16   4   9        335.00        302.60        29.53 o                         
 -14   4   9        502.02        459.23        20.36 o                         
 -12   4   9       3939.15       3961.44        80.26 o                         
 -10   4   9         52.37         70.88        11.83 o                         
  -8   4   9         10.40          6.71         7.36 o                         
  -6   4   9         70.43         62.26        10.83 o                         
  -4   4   9         95.44         71.47        12.06 o                         
  -2   4   9       2705.87       2852.29        49.32 o                         
   0   4   9          8.76         18.76        13.26 o                         
   2   4   9         17.97          3.04        15.66 o                         
   4   4   9         75.24         91.95        22.03 o                         
   6   4   9         81.32         95.53        34.12 o                         
   8   4   9          0.37         13.12        47.11 o                         
  10   4   9        257.50        394.87        64.55 o                         
 -19   5   9       2573.64       2828.62       246.50 o                         
 -17   5   9       2839.61       3070.70       119.35 o                         
 -15   5   9       4138.00       4372.47       113.19 o                         
 -13   5   9       1486.56       1588.04        43.91 o                         
 -11   5   9       3602.84       3635.42        55.76 o                         
  -9   5   9       8643.37       8677.42       114.15 o                         
  -7   5   9      13143.50      13173.73       163.80 o                         
  -5   5   9      12328.12      12149.20       196.09 o                         
  -3   5   9       4412.31       4510.31        75.24 o                         
  -1   5   9        645.07        665.59        23.00 o                         
   1   5   9       7115.74       7884.89       171.41 o                         
   3   5   9       2893.52       3098.85        84.54 o                         
   5   5   9       1700.58       1719.69        60.47 o                         
   7   5   9        893.06        904.97        58.59 o                         
   9   5   9        165.65        254.56        53.35 o                         
 -18   6   9         29.81         54.06        43.60 o                         
 -16   6   9        319.47        288.17        27.97 o                         
 -14   6   9        758.84        657.26        40.20 o                         
 -12   6   9        236.59        204.86        26.37 o                         
 -10   6   9         27.05         -0.86        14.83 o                         
  -8   6   9        115.61         78.94        12.74 o                         
  -6   6   9        257.13        215.53        14.58 o                         
  -4   6   9        294.84        250.47        13.29 o                         
  -2   6   9        302.60        220.88        15.66 o                         
   0   6   9        119.28         75.57        17.36 o                         
   2   6   9         51.60         37.39        20.70 o                         
   4   6   9         11.11         37.01        26.49 o                         
   6   6   9          4.13          1.09        32.76 o                         
   8   6   9          9.01        -14.11        54.43 o                         
 -17   7   9         63.00         75.67        61.20 o                         
 -15   7   9        141.64        191.48        34.96 o                         
 -13   7   9         26.73         42.37        20.55 o                         
 -11   7   9         12.58         42.18        29.14 o                         
  -9   7   9        258.94        237.57        18.63 o                         
  -7   7   9         53.85         67.86        12.82 o                         
  -5   7   9        285.69        237.56        13.01 o                         
  -3   7   9        138.09        109.59        18.38 o                         
  -1   7   9         17.69         25.25        15.02 o                         
   1   7   9        275.72        160.91        24.91 o                         
   3   7   9        187.47        100.77        27.23 o                         
   5   7   9          5.28         54.10        36.96 o                         
   7   7   9         25.17        -48.62        51.55 o                         
 -16   8   9        187.46        157.26        30.09 o                         
 -14   8   9          7.61         54.51        40.24 o                         
 -12   8   9        159.91        184.81        47.21 o                         
 -10   8   9        243.90        209.91        38.25 o                         
  -8   8   9        265.49        200.86        35.04 o                         
  -6   8   9         98.33        103.81        13.79 o                         
  -4   8   9         75.39         67.14        15.02 o                         
  -2   8   9         19.46         10.25        13.72 o                         
   0   8   9        287.61        252.49        26.21 o                         
   2   8   9         28.79         69.97        27.94 o                         
   4   8   9         96.96         76.91        41.23 o                         
   6   8   9          0.21         81.61        69.18 o                         
 -15   9   9        189.87        241.88        73.99 o                         
 -13   9   9        581.90        597.61        60.52 o                         
 -11   9   9         94.85        128.10        45.61 o                         
  -9   9   9        149.01         99.35        39.61 o                         
  -7   9   9         94.99        118.47        36.34 o                         
  -5   9   9        649.56        611.51        28.81 o                         
  -3   9   9        564.83        548.26        26.64 o                         
  -1   9   9        461.96        451.58        26.00 o                         
   1   9   9         63.10         68.71        24.83 o                         
   3   9   9         56.39         59.51        46.52 o                         
   5   9   9        316.24        491.50        76.04 o                         
 -14  10   9        129.19         87.48        53.93 o                         
 -12  10   9        206.83        245.19        51.45 o                         
 -10  10   9         91.61        106.82        58.02 o                         
  -8  10   9        754.60        690.65        65.31 o                         
  -6  10   9        132.54        113.31        28.41 o                         
  -4  10   9        565.23        458.52        28.85 o                         
  -2  10   9         17.24          7.93        24.96 o                         
   0  10   9        117.96         64.17        33.83 o                         
   2  10   9         73.25         92.37        48.28 o                         
   4  10   9        192.70        246.04        75.26 o                         
 -11  11   9        750.94        715.46        64.00 o                         
  -9  11   9        115.23        107.18        49.29 o                         
  -7  11   9        645.89        704.79       133.49 o                         
  -5  11   9       2208.72       2051.33        96.78 o                         
  -3  11   9        231.17        211.23        46.27 o                         
  -1  11   9        323.75        323.03        42.63 o                         
   1  11   9        243.24        186.44        57.70 o                         
   3  11   9        178.37        252.83        76.87 o                         
 -10  12   9         42.90         56.87       145.85 o                         
  -8  12   9        177.07         87.16        52.94 o                         
  -6  12   9        109.33         71.00        51.43 o                         
  -4  12   9        103.05         99.50        39.74 o                         
  -2  12   9         58.41         58.95        40.86 o                         
   0  12   9         45.37        -23.71        40.21 o                         
 -20   0  10        982.45        898.15       142.52 o                         
 -18   0  10       1706.64       1648.10       134.07 o                         
 -16   0  10       5535.84       6084.87       199.33 o                         
 -14   0  10      11034.91      12039.55       265.48 o                         
 -12   0  10      23008.85      25100.91       509.90 o                         
 -10   0  10       3027.13       3070.98        66.55 o                         
  -8   0  10      18705.91      19164.42       306.59 o                         
  -6   0  10      13400.90      13926.89       287.28 o                         
  -4   0  10      15272.89      16862.98       300.08 o                         
  -2   0  10       8880.92       9745.85       206.33 o                         
   0   0  10       5616.30       6173.86       155.55 o                         
   2   0  10       1323.90       1344.81        54.66 o                         
   4   0  10       4981.39       5269.25       199.31 o                         
   6   0  10       1686.39       1787.07       157.90 o                         
   8   0  10        735.29        916.83        94.92 o                         
 -19   1  10        211.73        173.49        46.23 o                         
 -17   1  10          1.10          7.18        33.78 o                         
 -15   1  10        103.77         89.90        16.56 o                         
 -13   1  10        443.05        411.84        19.15 o                         
 -11   1  10        633.24        664.25        22.50 o                         
  -9   1  10         14.32          8.64        10.17 o                         
  -7   1  10        785.42        713.67        27.46 o                         
  -5   1  10         11.01         19.50        11.17 o                         
  -3   1  10         65.77        129.79        13.97 o                         
  -1   1  10        706.95        741.84        28.25 o                         
   1   1  10       1777.03       1858.80        42.54 o                         
   3   1  10        208.63        206.60        20.18 o                         
   5   1  10         37.58         50.07        29.58 o                         
   7   1  10          0.19         37.03        38.45 o                         
   9   1  10          1.65        -13.24        62.37 o                         
 -18   2  10        226.70        202.62        41.66 o                         
 -16   2  10        752.94        719.47        38.71 o                         
 -14   2  10        472.51        533.34        30.66 o                         
 -12   2  10        633.13        678.71        22.35 o                         
 -10   2  10        282.89        191.20        13.27 o                         
  -8   2  10       2987.33       3168.23        47.54 o                         
  -6   2  10       2375.89       2387.21        42.78 o                         
  -4   2  10       2849.20       2787.28        46.86 o                         
  -2   2  10        818.15        774.99        23.11 o                         
   0   2  10        136.32        118.52        21.00 o                         
   2   2  10        921.80        837.01        31.75 o                         
   4   2  10        622.11        654.36        32.03 o                         
   6   2  10         63.85         55.89        33.91 o                         
   8   2  10          0.98         46.86        56.13 o                         
 -19   3  10        343.45        380.53        59.21 o                         
 -17   3  10        147.67        166.39        32.00 o                         
 -15   3  10        718.13        684.82        27.77 o                         
 -13   3  10        437.43        407.56        20.10 o                         
 -11   3  10        385.88        394.97        16.34 o                         
  -9   3  10        158.56        164.09        16.11 o                         
  -7   3  10       1040.63       1056.68        22.19 o                         
  -5   3  10       2072.69       2139.09        41.81 o                         
  -3   3  10       2578.24       2706.61        48.02 o                         
  -1   3  10       1640.92       1720.26        40.59 o                         
   1   3  10         84.61         45.82        19.57 o                         
   3   3  10        765.50        749.81        48.77 o                         
   5   3  10        294.50        347.27        37.98 o                         
   7   3  10        196.70        215.14        46.87 o                         
   9   3  10        224.01        240.28        56.35 o                         
 -18   4  10         69.82         38.19        34.68 o                         
 -16   4  10        860.63        804.05        37.33 o                         
 -14   4  10        112.23        125.14        20.56 o                         
 -12   4  10        268.99        351.08        21.42 o                         
 -10   4  10       1070.81       1139.98        24.66 o                         
  -8   4  10       1326.21       1367.57        29.95 o                         
  -6   4  10        425.20        410.64        17.83 o                         
  -4   4  10        825.07        725.33        24.71 o                         
  -2   4  10         44.56         58.48        13.09 o                         
   0   4  10        113.49         82.09        17.75 o                         
   2   4  10       1151.95       1126.23        40.75 o                         
   4   4  10        474.57        413.78        36.28 o                         
   6   4  10          7.00        -17.95        34.25 o                         
   8   4  10          7.51         39.41        55.97 o                         
 -17   5  10        625.85        657.22        43.58 o                         
 -15   5  10        773.36        725.90        36.23 o                         
 -13   5  10        522.81        470.04        21.42 o                         
 -11   5  10         32.79         12.00        12.02 o                         
  -9   5  10        606.27        551.25        21.71 o                         
  -7   5  10        131.61        127.69        17.72 o                         
  -5   5  10        103.98        101.05        13.50 o                         
  -3   5  10        980.48       1073.17        27.30 o                         
  -1   5  10         37.49         14.86        16.75 o                         
   1   5  10         18.34         22.00        18.72 o                         
   3   5  10        103.41         88.17        25.76 o                         
   5   5  10         25.33         34.83        32.00 o                         
   7   5  10          8.76        -22.13        39.54 o                         
 -18   6  10        108.31        140.62        50.04 o                         
 -16   6  10       1086.70        988.49        67.32 o                         
 -14   6  10       1140.21       1140.57        54.36 o                         
 -12   6  10       2035.59       2027.18        65.10 o                         
 -10   6  10        604.62        613.63        25.29 o                         
  -8   6  10       1332.80       1326.92        30.59 o                         
  -6   6  10       1158.82       1216.28        40.50 o                         
  -4   6  10       1280.04       1244.33        31.63 o                         
  -2   6  10         58.05         70.04        16.20 o                         
   0   6  10       1673.66       1688.44        53.25 o                         
   2   6  10        321.65        309.35        30.54 o                         
   4   6  10        208.79        188.58        33.98 o                         
   6   6  10        237.81        350.34        59.83 o                         
 -17   7  10        597.96        637.82        47.21 o                         
 -15   7  10        490.34        497.26        44.40 o                         
 -13   7  10        693.90        707.62        34.29 o                         
 -11   7  10        216.04        198.08        39.40 o                         
  -9   7  10        153.92        130.77        23.82 o                         
  -7   7  10       1913.48       1749.63        50.85 o                         
  -5   7  10        495.30        439.92        21.65 o                         
  -3   7  10       1649.29       1543.02        51.52 o                         
  -1   7  10         79.52         46.95        17.42 o                         
   1   7  10        203.80        176.60        31.20 o                         
   3   7  10         93.88         47.65        40.49 o                         
   5   7  10        180.89        165.79        70.92 o                         
   7   7  10         36.83         11.34        83.39 o                         
 -16   8  10        879.50        696.22        84.20 o                         
 -14   8  10       1211.31       1076.80        77.81 o                         
 -12   8  10        397.42        334.97        46.52 o                         
 -10   8  10       1850.09       1746.96        88.69 o                         
  -8   8  10        387.93        397.71        49.30 o                         
  -6   8  10       1945.56       1847.89        68.04 o                         
  -4   8  10       1587.55       1513.73        50.88 o                         
  -2   8  10        279.83        246.09        21.50 o                         
   0   8  10         94.55        105.72        26.44 o                         
   2   8  10        445.85        357.03        44.10 o                         
   4   8  10         79.62         34.58        49.11 o                         
   6   8  10        226.66        266.66        67.82 o                         
 -15   9  10        277.99        174.30        54.51 o                         
 -13   9  10         80.54        150.41        55.44 o                         
 -11   9  10        800.97        650.64        62.12 o                         
  -9   9  10        540.75        432.31        56.54 o                         
  -7   9  10         26.98         48.01        13.17 o                         
  -5   9  10        502.27        447.50        21.94 o                         
  -3   9  10        307.64        287.90        32.94 o                         
  -1   9  10         44.18         88.60        36.93 o                         
   1   9  10        430.30        489.11        79.18 o                         
   3   9  10         49.69        107.85        47.75 o                         
 -12  10  10        884.61        942.55        86.04 o                         
 -10  10  10        748.18        787.34       105.66 o                         
  -8  10  10        681.29        695.91        64.98 o                         
  -6  10  10        971.63        906.35        56.98 o                         
  -4  10  10        843.63        875.22        61.57 o                         
  -2  10  10        754.65        811.68        66.67 o                         
   0  10  10        323.12        416.88        71.34 o                         
   2  10  10        159.01        101.74        58.03 o                         
 -11  11  10          6.68          6.26        83.57 o                         
  -9  11  10          1.86        -17.05        77.58 o                         
  -7  11  10         14.64         -8.44        48.34 o                         
  -5  11  10          8.90         21.18        35.19 o                         
  -3  11  10          9.80         72.97        42.77 o                         
  -1  11  10          0.39        -54.55        54.55 o                         
   1  11  10          0.74        -16.58       124.05 o                         
  -6  12  10          2.84        -56.06        56.06 o                         
  -4  12  10         11.48         41.16        69.91 o                         
 -19   1  11        450.23        369.75        50.33 o                         
 -17   1  11        647.61        618.97        53.09 o                         
 -15   1  11       2892.02       3168.44        86.20 o                         
 -13   1  11       2314.94       2348.53        53.57 o                         
 -11   1  11        149.76        146.27        14.63 o                         
  -9   1  11        475.90        449.34        18.20 o                         
  -7   1  11       3044.84       2975.71        52.44 o                         
  -5   1  11       1795.46       1688.21        35.07 o                         
  -3   1  11        768.30        741.03        26.46 o                         
  -1   1  11        177.08        205.95        21.36 o                         
   1   1  11       1495.87       1222.20        40.95 o                         
   3   1  11       2561.29       2769.44        75.14 o                         
   5   1  11        164.39        374.93        56.57 o                         
   7   1  11         34.42         56.14        51.69 o                         
 -18   2  11          0.59         -5.98        50.05 o                         
 -16   2  11        557.29        560.97        35.80 o                         
 -14   2  11       1171.17       1069.02        31.02 o                         
 -12   2  11       2193.65       2061.38        42.54 o                         
 -10   2  11       2849.66       2782.43        43.80 o                         
  -8   2  11        276.40        270.18        16.01 o                         
  -6   2  11        470.65        460.55        19.74 o                         
  -4   2  11        930.70        895.24        29.01 o                         
  -2   2  11       1780.62       1879.85        40.59 o                         
   0   2  11       3059.66       3032.00        75.76 o                         
   2   2  11          8.07          8.74        22.03 o                         
   4   2  11        411.88        357.22        38.14 o                         
   6   2  11         68.44        139.24        61.08 o                         
   8   2  11         71.46         -3.15        54.86 o                         
 -19   3  11        772.17        796.67        68.49 o                         
 -17   3  11        419.58        325.24        42.01 o                         
 -15   3  11       1862.89       1775.83        62.92 o                         
 -13   3  11       4195.34       4279.17        85.10 o                         
 -11   3  11       5711.79       6069.13        92.82 o                         
  -9   3  11        473.18        435.73        16.98 o                         
  -7   3  11       2653.87       2833.35        53.58 o                         
  -5   3  11       2303.78       2415.02        51.37 o                         
  -3   3  11        762.15        871.14        26.03 o                         
  -1   3  11        687.47        752.04        29.75 o                         
   1   3  11        527.09        474.87        29.87 o                         
   3   3  11        161.61        151.40        37.86 o                         
   5   3  11        103.56         69.44        40.12 o                         
   7   3  11        119.43        166.20        50.34 o                         
 -18   4  11         60.76        109.85        40.52 o                         
 -16   4  11        510.47        423.37        36.55 o                         
 -14   4  11        283.88        245.34        26.23 o                         
 -12   4  11        873.33        772.17        31.07 o                         
 -10   4  11        677.85        662.65        21.85 o                         
  -8   4  11       1868.61       1750.54        37.54 o                         
  -6   4  11        284.27        230.15        16.31 o                         
  -4   4  11        169.95        197.49        18.27 o                         
  -2   4  11          0.12         27.82        16.60 o                         
   0   4  11        334.25        367.13        31.86 o                         
   2   4  11         43.68          6.19        22.55 o                         
   4   4  11        296.94        315.89        41.71 o                         
   6   4  11          8.29         29.51        48.46 o                         
 -17   5  11       1508.16       1518.38       101.05 o                         
 -15   5  11       2693.85       2854.78       104.83 o                         
 -13   5  11       3681.81       3718.65        78.77 o                         
 -11   5  11       6403.61       6689.92       130.75 o                         
  -9   5  11       4121.15       4144.68        84.59 o                         
  -7   5  11       4119.23       4522.72        95.01 o                         
  -5   5  11       5347.42       5407.08        95.21 o                         
  -3   5  11       3108.02       3199.97        74.02 o                         
  -1   5  11       2880.39       3069.19        75.93 o                         
   1   5  11       1321.26       1434.40        59.14 o                         
   3   5  11        874.96        812.85        55.25 o                         
   5   5  11        533.18        670.43        57.79 o                         
 -16   6  11         11.40         75.68        48.61 o                         
 -14   6  11          3.04        -19.59        23.38 o                         
 -12   6  11          7.98         55.14        17.42 o                         
 -10   6  11        336.22        262.93        25.94 o                         
  -8   6  11         83.88         50.25        14.95 o                         
  -6   6  11        463.06        369.43        19.52 o                         
  -4   6  11         11.96         20.13        16.25 o                         
  -2   6  11         38.11         63.28        20.19 o                         
   0   6  11          1.59         80.24        32.62 o                         
   2   6  11          5.73         11.12        37.55 o                         
   4   6  11         27.16         31.75        47.44 o                         
   6   6  11          1.33         12.99        49.53 o                         
 -15   7  11        229.15        217.84        33.10 o                         
 -13   7  11         12.94         49.06        40.17 o                         
 -11   7  11         84.46         66.23        30.82 o                         
  -9   7  11        111.10         94.49        25.28 o                         
  -7   7  11         26.56         14.95        15.56 o                         
  -5   7  11        174.49        157.88        25.55 o                         
  -3   7  11         59.53         37.75        22.48 o                         
  -1   7  11          2.34          3.45        26.27 o                         
   1   7  11          8.19         22.11        34.52 o                         
   3   7  11         17.39        -36.13        36.13 o                         
   5   7  11         13.52         55.49        52.11 o                         
 -14   8  11         14.76        -36.17        56.92 o                         
 -12   8  11        305.84        312.03        48.70 o                         
 -10   8  11        437.39        354.37        49.72 o                         
  -8   8  11         14.18         14.00        16.70 o                         
  -6   8  11          0.02         -3.32        14.12 o                         
  -4   8  11         89.87        372.13        93.53 o                         
  -2   8  11         54.15        -44.10        44.10 o                         
   0   8  11        383.35        378.59        50.39 o                         
   2   8  11         15.09        -25.15        73.02 o                         
   4   8  11         17.72         23.81        57.10 o                         
 -13   9  11         20.42         58.62        53.70 o                         
 -11   9  11        175.71        219.78        49.50 o                         
  -9   9  11        127.22        223.96        74.81 o                         
  -7   9  11        405.18        389.70        29.35 o                         
  -5   9  11        457.43        447.82        45.05 o                         
  -3   9  11        575.18        598.54        77.91 o                         
  -1   9  11         22.50         63.08        48.10 o                         
   1   9  11        265.47        275.51        64.80 o                         
   3   9  11         18.79         29.18        78.71 o                         
 -12  10  11        282.43        241.15        60.48 o                         
 -10  10  11        172.34        218.33        56.15 o                         
  -8  10  11        195.38        164.29        52.08 o                         
  -6  10  11        168.51        106.97        39.10 o                         
  -4  10  11         78.45        116.55        60.56 o                         
  -2  10  11        473.24        523.71        62.54 o                         
   0  10  11          2.02         71.73        61.78 o                         
  -9  11  11        953.63       1201.39       150.38 o                         
  -7  11  11        336.29        359.46        77.08 o                         
  -5  11  11        592.41        723.72        63.61 o                         
  -3  11  11        586.73        567.12        57.54 o                         
 -18   0  12       3216.75       3539.36       250.60 o                         
 -16   0  12       4490.29       4439.96       228.92 o                         
 -14   0  12       3574.99       3812.32       129.78 o                         
 -12   0  12      10164.63      11634.81       243.11 o                         
 -10   0  12       6116.69       6546.69       169.38 o                         
  -8   0  12       5661.81       6026.45       175.58 o                         
  -6   0  12       7274.50       7840.35       211.98 o                         
  -4   0  12       8835.76       9585.68       258.17 o                         
  -2   0  12       2230.03       2261.87        81.87 o                         
   0   0  12       1155.64       1122.31        59.23 o                         
   2   0  12       3613.18       3644.70       153.52 o                         
   4   0  12       1298.54       1374.43       110.22 o                         
   6   0  12        375.75        392.72        93.80 o                         
 -19   1  12         55.90         33.88        82.62 o                         
 -17   1  12         76.39        101.26        33.02 o                         
 -15   1  12         93.31         93.04        26.91 o                         
 -13   1  12         28.40         39.12        16.72 o                         
 -11   1  12         21.19         -5.51        17.81 o                         
  -9   1  12         12.92         43.43        15.74 o                         
  -7   1  12        202.06        177.99        16.80 o                         
  -5   1  12        251.44        190.72        20.74 o                         
  -3   1  12         13.27         -8.71        17.52 o                         
  -1   1  12        105.49         69.64        20.63 o                         
   1   1  12        109.49         89.61        26.29 o                         
   3   1  12         17.52         29.30        32.53 o                         
   5   1  12          2.92         30.35        49.55 o                         
 -18   2  12         42.56        -24.28        35.43 o                         
 -16   2  12        355.39        349.64        40.81 o                         
 -14   2  12        572.00        603.67        35.67 o                         
 -12   2  12       2053.95       2056.83        47.07 o                         
 -10   2  12         60.04         42.65        14.19 o                         
  -8   2  12       2304.80       2186.51        51.55 o                         
  -6   2  12        955.35        991.70        31.44 o                         
  -4   2  12       1467.93       1319.91        38.85 o                         
  -2   2  12        407.39        340.52        26.00 o                         
   0   2  12         76.15         58.66        22.30 o                         
   2   2  12         25.16         45.27        29.98 o                         
   4   2  12        467.91        435.86        46.56 o                         
   6   2  12         20.44         89.47        51.01 o                         
 -17   3  12        113.10         68.91        32.31 o                         
 -15   3  12        524.71        478.30        35.10 o                         
 -13   3  12        204.95        196.15        19.27 o                         
 -11   3  12        127.87         96.92        16.22 o                         
  -9   3  12       4996.28       5384.36       103.65 o                         
  -7   3  12       1791.11       1792.10        47.55 o                         
  -5   3  12        322.94        390.59        25.99 o                         
  -3   3  12        231.68        234.03        25.37 o                         
  -1   3  12        346.60        384.07        28.42 o                         
   1   3  12         19.29         25.57        26.35 o                         
   3   3  12       1270.50       1201.49        77.47 o                         
   5   3  12          0.07         16.66        50.06 o                         
 -18   4  12         38.75         50.97        40.79 o                         
 -16   4  12        508.27        594.11        57.24 o                         
 -14   4  12        991.35       1048.75        57.40 o                         
 -12   4  12       2249.28       2194.83        61.27 o                         
 -10   4  12         72.38         52.74        16.51 o                         
  -8   4  12        139.81        149.86        16.48 o                         
  -6   4  12        415.61        371.25        20.62 o                         
  -4   4  12       1198.56       1103.05        36.07 o                         
  -2   4  12        629.95        590.25        32.76 o                         
   0   4  12        473.55        492.72        35.49 o                         
   2   4  12        379.89        246.28        38.95 o                         
   4   4  12        354.00        275.21        54.44 o                         
 -17   5  12        161.63        228.34        88.68 o                         
 -15   5  12         60.49         71.29        26.43 o                         
 -13   5  12        226.65        205.18        37.60 o                         
 -11   5  12        509.46        440.87        22.27 o                         
  -9   5  12          4.84         17.09        14.39 o                         
  -7   5  12         41.07         15.16        14.21 o                         
  -5   5  12         23.64         57.11        16.07 o                         
  -3   5  12         37.56         26.66        22.30 o                         
  -1   5  12         71.33        -17.37        30.42 o                         
   1   5  12        326.19        277.09        38.76 o                         
   3   5  12         93.18        152.39        42.90 o                         
   5   5  12        327.24        288.51        59.24 o                         
 -16   6  12        523.29        447.26        49.50 o                         
 -14   6  12       1121.16        983.53        62.53 o                         
 -12   6  12       1293.56       1231.63        52.56 o                         
 -10   6  12       1732.97       1694.96        56.31 o                         
  -8   6  12        171.19        113.41        16.26 o                         
  -6   6  12       1291.18       1202.20        47.69 o                         
  -4   6  12       1252.66       1318.74        55.81 o                         
  -2   6  12        486.46        459.41        37.55 o                         
   0   6  12        443.15        327.05        50.42 o                         
   2   6  12        135.73        103.67        68.78 o                         
   4   6  12        111.51        126.67        56.95 o                         
 -15   7  12        219.15        241.28        36.51 o                         
 -13   7  12         67.37         82.15        29.28 o                         
 -11   7  12         84.50        102.63        27.09 o                         
  -9   7  12       1753.61       1763.05        67.74 o                         
  -7   7  12         77.52         15.61        31.76 o                         
  -5   7  12        280.18        232.45        30.44 o                         
  -3   7  12        127.82        100.02        46.40 o                         
  -1   7  12         55.31         13.34        43.65 o                         
   1   7  12         13.11        -45.63        45.63 o                         
   3   7  12        320.49        361.95        61.03 o                         
 -14   8  12        807.33        815.49        87.46 o                         
 -12   8  12        261.00        239.99        58.10 o                         
 -10   8  12       1157.65       1086.23        68.72 o                         
  -8   8  12        709.29        680.33        47.79 o                         
  -6   8  12        707.18        693.98        73.53 o                         
  -4   8  12        560.55        497.26        69.03 o                         
  -2   8  12         80.03         15.53        62.95 o                         
   0   8  12        342.38        353.41        59.86 o                         
   2   8  12        236.59        229.45        66.23 o                         
 -13   9  12        136.16         58.88        62.83 o                         
 -11   9  12         47.94          7.92        69.50 o                         
  -9   9  12        588.79        551.44        50.84 o                         
  -7   9  12        298.65        255.70        38.34 o                         
  -5   9  12         51.77        -35.37        37.32 o                         
  -3   9  12        130.67        180.82        52.06 o                         
  -1   9  12        394.89        300.57        49.78 o                         
 -10  10  12        521.28        422.10        66.65 o                         
  -8  10  12        704.55        757.94        73.79 o                         
  -6  10  12        337.97        401.10        55.09 o                         
  -4  10  12        838.41       1047.52        76.75 o                         
  -2  10  12         44.04         79.14       124.94 o                         
 -17   1  13        103.35        166.07        41.49 o                         
 -15   1  13        743.27        755.83        52.63 o                         
 -13   1  13        359.28        376.23        25.83 o                         
 -11   1  13       1538.53       1591.88        44.33 o                         
  -9   1  13        256.33        243.23        21.21 o                         
  -7   1  13        272.14        274.70        22.10 o                         
  -5   1  13        174.20        192.38        22.61 o                         
  -3   1  13        279.03        333.63        27.40 o                         
  -1   1  13        452.28        493.60        32.44 o                         
   1   1  13         99.99        168.08        31.06 o                         
   3   1  13         58.04        131.66        46.60 o                         
   5   1  13         27.05        129.41        62.92 o                         
 -18   2  13        367.51        245.02        53.74 o                         
 -16   2  13        812.97        715.19        51.87 o                         
 -14   2  13       1671.94       1697.87        61.86 o                         
 -12   2  13        923.45        890.54        35.05 o                         
 -10   2  13        746.36        781.76        29.70 o                         
  -8   2  13         20.22         48.97        19.16 o                         
  -6   2  13       2485.91       2330.80        69.35 o                         
  -4   2  13        449.97        439.79        31.09 o                         
  -2   2  13        668.24        545.69        30.64 o                         
   0   2  13        205.03        159.93        31.46 o                         
   2   2  13         19.95         52.44        36.20 o                         
   4   2  13         71.52         93.51        65.85 o                         
 -17   3  13        799.48        730.14        58.56 o                         
 -15   3  13       2249.10       2134.01        86.05 o                         
 -13   3  13        795.20        830.44        41.80 o                         
 -11   3  13       1605.24       1611.48        49.35 o                         
  -9   3  13        453.97        465.73        23.60 o                         
  -7   3  13        100.04        172.62        22.27 o                         
  -5   3  13       1313.66       1315.59        42.69 o                         
  -3   3  13       1225.35       1245.35        45.32 o                         
  -1   3  13        174.43        101.00        27.98 o                         
   1   3  13         13.13         32.46        32.10 o                         
   3   3  13        459.58        454.04        64.06 o                         
 -16   4  13         84.77         81.54        42.80 o                         
 -14   4  13         64.39         58.73        26.86 o                         
 -12   4  13         26.15          5.63        27.94 o                         
 -10   4  13         16.72         15.04        15.74 o                         
  -8   4  13        355.57        284.72        26.22 o                         
  -6   4  13          1.10          8.42        23.68 o                         
  -4   4  13         40.60         94.30        30.82 o                         
  -2   4  13         22.91         81.12        35.01 o                         
   0   4  13          3.19         55.82        39.79 o                         
   2   4  13        764.32        813.40        72.39 o                         
   4   4  13          2.29        -18.95        80.81 o                         
 -15   5  13       2269.13       2153.59       129.78 o                         
 -13   5  13       3513.78       3855.28       128.25 o                         
 -11   5  13       3867.49       4037.66       111.42 o                         
  -9   5  13        304.27        360.89        21.27 o                         
  -7   5  13       4006.85       4222.29       156.68 o                         
  -5   5  13       2988.53       2988.32       127.58 o                         
  -3   5  13       1836.10       1889.85        90.18 o                         
  -1   5  13        981.51       1090.07        74.23 o                         
   1   5  13        250.34        351.63        56.49 o                         
   3   5  13        212.87        293.44        89.78 o                         
 -14   6  13         38.94         52.53        35.51 o                         
 -12   6  13         10.04          5.49        27.42 o                         
 -10   6  13       2150.37       2005.08        83.51 o                         
  -8   6  13       1256.96       1259.63        84.12 o                         
  -6   6  13          0.09         97.06        43.12 o                         
  -4   6  13          7.82         -8.11        46.18 o                         
  -2   6  13          6.62        -14.54        38.37 o                         
   0   6  13          1.64         12.24        46.67 o                         
   2   6  13         97.80         54.08        60.76 o                         
 -13   7  13        119.89         38.98        48.99 o                         
 -11   7  13        723.47        787.53        60.99 o                         
  -9   7  13        403.15        342.63        26.44 o                         
  -7   7  13        107.04        101.45        45.74 o                         
  -5   7  13          8.88         37.62        46.37 o                         
  -3   7  13        148.38         93.89        70.53 o                         
  -1   7  13         35.33         84.55        43.51 o                         
   1   7  13         47.77        -20.98        50.69 o                         
 -12   8  13         54.81         68.06        53.65 o                         
 -10   8  13         37.66         56.79        33.31 o                         
  -8   8  13         48.90        100.80        37.34 o                         
  -6   8  13          2.43        -25.57        34.34 o                         
  -4   8  13         17.85         48.05        73.81 o                         
  -2   8  13         79.36         40.94        60.56 o                         
   0   8  13          0.62        -21.38       107.48 o                         
  -9   9  13        412.55        425.89        55.79 o                         
  -7   9  13          6.63         30.65        37.60 o                         
  -5   9  13        252.56        281.56        51.90 o                         
  -3   9  13        149.11        170.91        63.36 o                         
 -16   0  14       3427.10       3558.57       202.79 o                         
 -14   0  14       5907.20       6405.59       364.99 o                         
 -12   0  14       4861.79       5180.99       270.64 o                         
 -10   0  14       6502.97       7018.06       258.54 o                         
  -8   0  14       3537.62       3469.34       162.94 o                         
  -6   0  14        352.87        390.52        38.75 o                         
  -4   0  14       4499.91       4494.01       176.91 o                         
  -2   0  14       2427.94       2516.45       119.51 o                         
   0   0  14       1098.97       1230.15        91.89 o                         
   2   0  14        368.20        472.82        88.23 o                         
 -17   1  14          9.95         31.26        46.88 o                         
 -15   1  14         82.72         58.56        33.79 o                         
 -13   1  14         85.55         20.00        37.18 o                         
 -11   1  14          1.67        -11.46        36.56 o                         
  -9   1  14          0.15         -2.16        22.40 o                         
  -7   1  14        247.10        200.66        26.80 o                         
  -5   1  14          3.23        -23.29        23.29 o                         
  -3   1  14          2.92        -15.59        25.83 o                         
  -1   1  14          7.35         51.12        35.62 o                         
   1   1  14         25.02        -20.56        65.89 o                         
   3   1  14          7.12        -29.63        61.60 o                         
 -16   2  14         60.51        -14.45        31.94 o                         
 -14   2  14        356.76        290.41        45.24 o                         
 -12   2  14       1065.94        951.14        71.50 o                         
 -10   2  14       1036.24        896.85        38.39 o                         
  -8   2  14        353.16        321.16        29.76 o                         
  -6   2  14         78.82         56.45        24.51 o                         
  -4   2  14        659.87        485.22        35.09 o                         
  -2   2  14         26.87         27.08        28.86 o                         
   0   2  14        158.52        151.82        46.88 o                         
   2   2  14          5.70        154.94        61.07 o                         
 -15   3  14        299.34        313.46        45.18 o                         
 -13   3  14        852.28        912.77        51.44 o                         
 -11   3  14        606.43        579.34        41.09 o                         
  -9   3  14        196.68        243.56        29.67 o                         
  -7   3  14        497.32        398.86        39.26 o                         
  -5   3  14        206.99        166.37        30.00 o                         
  -3   3  14        106.71         78.40        36.41 o                         
  -1   3  14        243.22        230.36        44.43 o                         
   1   3  14        109.99         56.50        50.34 o                         
 -16   4  14         37.77         30.62        35.30 o                         
 -14   4  14       1122.35       1090.22        66.85 o                         
 -12   4  14        162.41         95.92        29.97 o                         
 -10   4  14        330.21        252.37        29.99 o                         
  -8   4  14        249.55        222.54        38.04 o                         
  -6   4  14        519.86        424.62        50.60 o                         
  -4   4  14        123.34        127.03        41.47 o                         
  -2   4  14        122.39        107.45        43.11 o                         
   0   4  14         18.76         -6.25        48.70 o                         
 -15   5  14        267.55        269.51        46.30 o                         
 -13   5  14          2.00          1.51        27.42 o                         
 -11   5  14        266.02        236.08        34.27 o                         
  -9   5  14          7.08         28.63        31.05 o                         
  -7   5  14         17.42         39.54        42.54 o                         
  -5   5  14        311.42        326.99        50.04 o                         
  -3   5  14        101.97        209.53        54.22 o                         
  -1   5  14         58.28         87.79        69.95 o                         
   1   5  14        202.81        278.62        72.31 o                         
 -14   6  14       2000.77       2118.20       101.28 o                         
 -12   6  14        322.17        270.92        43.42 o                         
 -10   6  14        124.23         72.75        35.15 o                         
  -8   6  14        406.45        287.18        48.90 o                         
  -6   6  14        438.55        344.50        59.98 o                         
  -4   6  14        853.01        917.87        83.12 o                         
  -2   6  14        411.29        337.56        60.23 o                         
   0   6  14        141.01        362.42        80.12 o                         
 -13   7  14         53.19         41.86        50.72 o                         
 -11   7  14        434.89        432.33        77.65 o                         
  -9   7  14        390.40        441.72        56.80 o                         
  -7   7  14          9.00         17.70        41.85 o                         
  -5   7  14        184.78        109.47        72.71 o                         
  -3   7  14          5.51        -94.43        94.43 o                         
 -10   8  14        651.46        671.58        56.27 o                         
  -8   8  14         21.36         37.02        59.79 o                         
  -6   8  14       1004.55        989.96       114.92 o                         
  -4   8  14        835.53        666.95        77.23 o                         
 -15   1  15        111.88         82.21        51.81 o                         
 -13   1  15        532.43        543.65        47.41 o                         
 -11   1  15        368.25        378.75        43.35 o                         
  -9   1  15        401.39        451.37        48.88 o                         
  -7   1  15         39.27         42.75        31.58 o                         
  -5   1  15        272.06        306.48        44.91 o                         
  -3   1  15        371.19        379.36        48.99 o                         
  -1   1  15        106.91        163.22        83.24 o                         
 -14   2  15       1203.76       1283.20        85.37 o                         
 -12   2  15        111.25         45.63        29.60 o                         
 -10   2  15        718.89        721.51        53.15 o                         
  -8   2  15        684.07        488.88        45.40 o                         
  -6   2  15        180.49        134.60        38.87 o                         
  -4   2  15         98.98         81.46        43.26 o                         
  -2   2  15        161.93        128.48        43.33 o                         
   0   2  15        147.47        229.70        67.70 o                         
 -15   3  15        855.75        791.79        66.91 o                         
 -13   3  15       1397.58       1377.91        83.06 o                         
 -11   3  15        406.80        411.02        42.41 o                         
  -9   3  15        738.22        757.84        50.97 o                         
  -7   3  15        455.19        361.43        45.92 o                         
  -5   3  15          3.95         47.34        42.86 o                         
  -3   3  15        768.75        920.02       104.87 o                         
  -1   3  15        231.18        168.27        68.33 o                         
 -14   4  15        119.92        103.34        42.58 o                         
 -12   4  15        354.29        311.53        43.17 o                         
 -10   4  15          0.01         26.68        28.41 o                         
  -8   4  15         39.98         33.51        42.20 o                         
  -6   4  15          9.14        -50.69        50.69 o                         
  -4   4  15        134.74        197.90        53.11 o                         
  -2   4  15        225.67        279.43        64.07 o                         
 -13   5  15        838.04        881.69        69.92 o                         
 -11   5  15       2066.00       2195.23       104.06 o                         
  -9   5  15       1307.50       1258.12        74.67 o                         
  -7   5  15       1344.30       1357.11        88.74 o                         
  -5   5  15        572.46        545.44        62.46 o                         
  -3   5  15       1607.71       1634.07       113.52 o                         
 -12   6  15         86.58         87.17        63.42 o                         
 -10   6  15          6.93         34.69        31.67 o                         
  -8   6  15         11.13          0.27        46.17 o                         
  -6   6  15         10.27        -35.20        56.87 o                         
  -4   6  15          5.15         22.03        51.86 o                         
 -14   0  16       3378.01       3427.26       266.82 o                         
 -12   0  16       3491.91       3194.64       244.89 o                         
 -10   0  16        994.21       1013.59       167.85 o                         
  -8   0  16       2118.91       1796.48       160.05 o                         
  -6   0  16       1177.67       1209.26       122.01 o                         
  -4   0  16        606.96        561.27       126.61 o                         
 -13   1  16        207.16        256.94        49.59 o                         
 -11   1  16         19.67         65.24        39.98 o                         
  -9   1  16         20.73         -4.30        38.10 o                         
  -7   1  16          0.01          2.84        43.50 o                         
  -5   1  16          0.23         35.58        66.11 o                         
  -3   1  16         42.54        122.85        66.92 o                         
 -12   2  16        179.26        271.72        56.35 o                         
 -10   2  16        266.24        247.26        42.62 o                         
  -8   2  16        187.59        216.56        75.29 o                         
  -6   2  16          9.49         63.92        58.23 o                         
  -4   2  16        105.59         -4.88        63.79 o                         
 -11   3  16        331.22        396.35        48.36 o                         
  -9   3  16         60.42         23.76        53.86 o                         
  -7   3  16          6.82         33.52        59.60 o                         
  -5   3  16        283.58        235.08        65.41 o                         
 -10   4  16        180.27        143.83        48.91 o                         
  -8   4  16        114.29         39.83        93.65 o                         
  -6   4  16          3.02         28.76        79.63 o                         
                                                                                
